# Supplementary material for: Genomic Characteristics and Comparative Genomics Analysis of Two Chinese Corynespora cassiicola Strains Causing Corynespora Leaf Fall (CLF) Disease
Source: J Fungi (Basel). 2021 Jun 16;7(6):485. doi: 10.3390/jof7060485 (PMC8235470; doi:10.3390/jof7060485)
Supplement: Supplementary file 1 [file jof-07-00485-s001.zip]

Archive with 9 entries (9 files):
- jof-1246405-supplementary/Additionalfile 1.xlsx
- jof-1246405-supplementary/Additionalfile 2 .xlsx
- jof-1246405-supplementary/Additionalfile 3.xlsx
- jof-1246405-supplementary/Additionalfile 4.xlsx
- jof-1246405-supplementary/Additionalfile 5.txt
- jof-1246405-supplementary/Additionalfile 6.txt
- jof-1246405-supplementary/Additionalfile 7.pdf
- jof-1246405-supplementary/Figure S1.jpg
- jof-1246405-supplementary/Figure S2.jpg
