# Supplementary material for: Genomic Characteristics and Comparative Genomics Analysis of Two Chinese Corynespora cassiicola Strains Causing Corynespora Leaf Fall (CLF) Disease
Source: J Fungi (Basel). 2021 Jun 16;7(6):485. doi: 10.3390/jof7060485 (PMC8235470; doi:10.3390/jof7060485)
Supplement: Supplementary file 1 [file jof-07-00485-s001.zip › jof-1246405-supplementary/Additionalfile 1.xlsx]

## Sheet: Table S1
	Supplementary Table 1.1 BUSCO analysis of C. cassiicola isolates YN49 scaffolds assembly
	Type					Number		Percent(%)
	Complete BUSCOs (C)					281		96.9
	Complete and single-copy BUSCOs (S)					280		96.6
	Complete and duplicated BUSCOs (D)					1		0.3
	Fragmented BUSCOs (F)					2		0.7
	Missing BUSCOs (M)					7		2.4
	Total BUSCO groups searched					290		-
	Supplementary Table 1.2 BUSCO analysis of C. cassiicola isolates CC01 scaffolds assembly
	Type					Number		Percent(%)
	Complete BUSCOs (C)					283		97.5
	Complete and single-copy BUSCOs (S)					282		97.2
	Complete and duplicated BUSCOs (D)					1		0.3
	Fragmented BUSCOs (F)					1		0.3
	Missing BUSCOs (M)					6		2.2
	Total BUSCO groups searched					290		-

## Sheet: Table S2
				Supplementary Table 2.1 RNA statistics of C. cassiicola isolates YN49
	Type		Copy Number	Avverage Length(bp)	Total length(bp)	Percentage of Genome(%)
	rRNA	rRNA	152	1595.83	242566	0.386181
		18S	44	1775.77	78134	0.124394
		28S	42	3696.40	155249	0.247166
		5.8S	40	153.97	6159	0.009806
		5S	26	116.31	3024	0.004814
	snRNA	snRNA	44	115.61	5087	0.008099
		CD-box	23	96.35	2216	0.003528
		HACA-box	2	151.50	303	0.000482
		splicing	19	135.16	2568	0.004088
	miRNA		0	0.00	0	0.000000
	tRNA		192	89.18	17122	0.027259
				Supplementary Table 2.2 RNA statistics of C. cassiicola isolates CC01
	Type		Copy Number	Avverage Length(bp)	Total length(bp)	Percentage of Genome(%)
	rRNA	rRNA	79	1835.37	144994	0.220759
		18S	16	1793.69	28699	0.043695
		28S	20	5534.55	110691	0.168532
		5.8S	16	154.00	2464	0.003752
		5S	27	116.30	3140	0.004781
	snRNA	snRNA	45	111.82	5032	0.007661
		CD-box	24	95.00	2280	0.003471
		HACA-box	2	151.50	303	0.000461
		splicing	19	128.89	2449	0.003729
	miRNA		0	0.00	0	0.000000
	tRNA		214	87.36	18694	0.028462

## Sheet: Table S3
		Supplementary Table 3.1 Repeative sequence statistic of C. cassiicola isolates YN49
	Method	Length occupied (bp)	Percentage of genome (%)
	RepeatMasker	347388	0.77
	RepeatProteinMask	557132	1.24
	TRF	495885	1.10
	RepeatModeler	3074792	6.82
	LTRfinder	431875	0.96
	Total	3689753	8.18
		Supplementary Table 3.2 Repeative sequence statistic of C. cassiicola isolates CC01
	Method	Length occupied (bp)	Percentage of genome (%)
	RepeatMasker	846831	1.80
	RepeatProteinMask	963163	2.04
	TRF	491826	1.04
	RepeatModeler	3710814	7.88
	LTRfinder	318972	0.68
	Total	4324459	9.18

## Sheet: Table S4
		Supplementary Table 4.1 Gene annotation statistic of C. cassiicola isolates YN49
	Database	Number	Percent (%)
	COG	4076	28.10
	KEGG	2452	16.91
	NR	13302	91.71
	Swiss-Prot	8573	59.11
	GO	6858	47.28
	Total	13312	91.78
		Supplementary Table 4.2 Gene annotation statistic of C. cassiicola isolates CC01
	Database	Number	Percent (%)
	COG	4282	24.87
	KEGG	2551	14.82
	NR	14211	82.53
	Swiss-Prot	8833	51.30
	GO	7152	41.54
	Total	14224	82.61

## Sheet: Table S5
	Supplementary Table 5.1 SM Clusters coordinates of C. cassiicola isolates YN49 scaffolds assembly									Supplementary Table 5.2 SM Clusters coordinates of C. cassiicola isolates CC0101 scaffolds assembly									Supplementary Table 5.3 SM Clusters coordinates of C. cassiicola isolates CC01P scaffolds assembly
	Cluster	Contig	Gene cluster type	From	To	Length (bp)	Gene cluster genes			Cluster	Contig	Gene cluster type	From	To	Length (bp)	Gene cluster genes			Cluster	Contig	Gene cluster type	From	To	Length (bp)	Gene cluster genes
	YN49-1.1	1	NRPS	1643593	2187115	543522	evm.model.Contig1.541-evm.model.Contig1.568			CC01-1.1	1	nrps	2091403	2129538	38135	evm.model.Contig1.814-evm.model.Contig1.832			CCP-1.1	1	nrps	672137	710374	38237	BS50DRAFT_566933-BS50DRAFT_6150
	YN49-1.2	1	Terpene	1800069	1821139	21070	evm.model.Contig1.600-evm.model.Contig1.606			CC01-1.2	1	t1pks	3677488	3725569	48081	evm.model.Contig1.1479-evm.model.Contig1.1498			CCP-1.2	1	t1pks	2276728	2324808	48080	BS50DRAFT_627978-BS50DRAFT_478630
	YN49-1.3	1	NRPS	2694765	2735080	40315	evm.model.Contig1.900-evm.model.Contig1.913			CC01-1.3	1	terpene	5392043	5414417	22374	evm.model.Contig1.2132-evm.model.Contig1.2137			CCP-1.3	1	terpene	3986187	4008553	22366	BS50DRAFT_628562-BS50DRAFT_568047
	YN49-1.4	1	t1pks	2773393	2819937	46544	evm.model.Contig1.925-evm.model.Contig1.939			CC01-1.4	1	nrps	5421940	5465656	43716	evm.model.Contig1.2143-evm.model.Contig1.2162			CCP-1.4	1	nrps	4016218	4059934	43716	BS50DRAFT_38972-BS50DRAFT_568061
	YN49-1.5	1	NRPS	2839337	2882465	43128	evm.model.Contig1.945-evm.model.Contig1.960			CC01-2.1	2	t1pks	1071554	1117066	45512	evm.model.Contig2.387-evm.model.Contig2.400			CCP-2.1	2	t1pks	31	39963	39932	BS50DRAFT_628820-BS50DRAFT_165488
	YN49-1.6	1	t1pks	3342583	3410674	68091	evm.model.Contig1.1113-evm.model.Contig1.1133			CC01-2.2	2	nrps	1667989	1743357	75368	evm.model.Contig2.609-evm.model.Contig2.636			CCP-2.2	2	nrps	506273	548324	42051	BS50DRAFT_568490-BS50DRAFT_172466
	YN49-2.1	2	NRPS	1683613	1748178	64565	evm.model.Contig2.533-evm.model.Contig2.541			CC01-2.3	2	terpene	1817293	1838363	21070	evm.model.Contig2.674-evm.model.Contig2.679			CCP-2.3	2	t1pks	568259	614926	46667	BS50DRAFT_582516-BS50DRAFT_568522
	YN49-2.2	2	t1pks	2072863	2120964	48101	evm.model.Contig2.664-evm.model.Contig2.680			CC01-2.4	2	nrps	2705353	2745609	40256	evm.model.Contig2.1017-evm.model.Contig2.1030			CCP-2.4	2	nrps	652304	692595	40291	BS50DRAFT_629030-BS50DRAFT_174128
	YN49-2.3	2	NRPS	2723452	2766378	42926	evm.model.Contig2.895-evm.model.Contig2.908			CC01-2.5	2	t1pks	2783818	2830166	46348	evm.model.Contig2.1043-evm.model.Contig2.1059			CCP-2.5	2	terpene	1561767	1582837	21070	BS50DRAFT_514487-BS50DRAFT_184567
	YN49-3.1	3	NRPS	545591	588934	43343	evm.model.Contig3.195-evm.model.Contig3.214			CC01-2.6	2	nrps	2849547	2892675	43128	evm.model.Contig2.1065-evm.model.Contig2.1081			CCP-2.6	2	nrps	1657918	1733287	75369	BS50DRAFT_607016-BS50DRAFT_582905
	YN49-3.2	3	t1pks	2161052	2209138	48086	evm.model.Contig3.799-evm.model.Contig3.815			CC01-2.7	2	t1pks	3357974	3426154	68180	evm.model.Contig2.1263-evm.model.Contig2.1283			CCP-3.1	3	nrps	464492	505807	41315	BS50DRAFT_235952-BS50DRAFT_236363
	YN49-4.1	4	t1pks	570457	616158	45701	evm.model.Contig4.186-evm.model.Contig4.199			CC01-3.1	3	nrps	1706483	1771056	64573	evm.model.Contig3.619-evm.model.Contig3.631			CCP-3.2	3	t1pks	1110582	1158682	48100	BS50DRAFT_483937-BS50DRAFT_630167
	YN49-4.2	4	t1pks	1359549	1401633	42084	evm.model.Contig4.453-evm.model.Contig4.466			CC01-3.2	3	t1pks	2111959	2160060	48101	evm.model.Contig3.772-evm.model.Contig3.791			CCP-3.3	3	t1pks	1487970	1550026	62056	BS50DRAFT_658071-BS50DRAFT_544660
	YN49-4.3	4	t1pks	1755697	1802299	46602	evm.model.Contig4.600-evm.model.Contig4.615			CC01-3.3	3	nrps	2765722	2808647	42925	evm.model.Contig3.1034-evm.model.Contig3.1051			CCP-5.1	5	t1pks-nrps	16582	100533	83951	BS50DRAFT_631556-BS50DRAFT_631582
	YN49-4.4	4	t1pks	2189034	2235975	46941	evm.model.Contig4.755-evm.model.Contig4.769			CC01-4.1	4	nrps	31726	76519	44793	evm.model.Contig4.6-evm.model.Contig4.21			CCP-5.2	5	terpene	873908	885741	11833	BS50DRAFT_298758-BS50DRAFT_631859
	YN49-4.5	4	t1pks	2349173	2397885	48712	evm.model.Contig4.803-evm.model.Contig4.815			CC01-4.2	4	t1pks-nrps	83415	166035	82620	evm.model.Contig4.26-evm.model.Contig4.51			CCP-5.3	5	t3pks	2119269	2160701	41432	BS50DRAFT_520167-BS50DRAFT_311990
	YN49-4.6	4	t1pks	2979929	3027691	47762	evm.model.Contig4.1005-evm.model.Contig4.1021			CC01-4.3	4	t1pks	458410	503038	44628	evm.model.Contig4.166-evm.model.Contig4.184			CCP-5.4	5	terpene	2542571	2564535	21964	BS50DRAFT_548680-BS50DRAFT_632408
	YN49-5.1	5	nrps	25270	73352	48082	evm.model.Contig5.9-evm.model.Contig5.21			CC01-4.4	4	terpene	1011762	1023603	11841	evm.model.Contig4.376-evm.model.Contig4.379			CCP-6.1	6	t1pks	560573	608489	47916	BS50DRAFT_632622-BS50DRAFT_632633
	YN49-5.2	5	terpene	991399	1003217	11818	evm.model.Contig5.313-evm.model.Contig5.316			CC01-4.5	4	t1pks	2105955	2154214	48259	evm.model.Contig4.788-evm.model.Contig4.800			CCP-6.2	6	nrps	748365	792048	43683	BS50DRAFT_490007-BS50DRAFT_490374
	YN49-5.3	5	t3pks	2237532	2278961	41429	evm.model.Contig5.750-evm.model.Contig5.765			CC01-4.6	4	t3pks	2357553	2398985	41432	evm.model.Contig4.882-evm.model.Contig4.899			CCP-7.1	7	t1pks-nrps	461293	513244	51951	BS50DRAFT_347883-BS50DRAFT_587002
	YN49-5.4	5	terpene	2649010	2670968	21958	evm.model.Contig5.869-evm.model.Contig5.877			CC01-4.7	4	terpene	2746731	2768689	21958	evm.model.Contig4.1018-evm.model.Contig4.1025			CCP-7.2	7	t1pks	556769	601436	44667	BS50DRAFT_633450-BS50DRAFT_348632
	YN49-6.1	6	t1pks	11431	52689	41258	evm.model.Contig6.2-evm.model.Contig6.15			CC01-5.1	5	t1pks	313302	359418	46116	evm.model.Contig5.119-evm.model.Contig5.136			CCP-7.3	7	t1pks	1322395	1363152	40757	BS50DRAFT_573036-BS50DRAFT_600031
	YN49-6.2	6	nrps	177031	219697	42666	evm.model.Contig6.60-evm.model.Contig6.73			CC01-5.2	5	t1pks	1075223	1116377	41154	evm.model.Contig5.417-evm.model.Contig5.433			CCP-7.4	7	t1pks	1744702	1796016	51314	BS50DRAFT_587419-BS50DRAFT_633849
	YN49-6.3	6	t1pks-nrps	266791	344845	78054	evm.model.Contig6.87-evm.model.Contig6.111			CC01-5.3	5	t1pks	1467504	1518463	50959	evm.model.Contig5.577-evm.model.Contig5.594			CCP-7.5	7	t1pks	2182545	2224691	42146	BS50DRAFT_573304-BS50DRAFT_610011
	YN49-6.4	6	t1pks	954193	1003630	49437	evm.model.Contig6.321-evm.model.Contig6.338			CC01-5.4	5	t1pks	1911841	1952477	40636	evm.model.Contig5.759-evm.model.Contig5.775			CCP-7.6	7	t1pks	2339448	2394259	54811	BS50DRAFT_365645-BS50DRAFT_610043
	YN49-6.5	6	terpene	1642604	1664007	21403	evm.model.Contig6.564-evm.model.Contig6.571			CC01-5.5	5	t1pks	2066911	2121744	54833	evm.model.Contig5.816-evm.model.Contig5.828			CCP-8.1	8	t1pks	12819	60730	47911	BS50DRAFT_442688-BS50DRAFT_676361
	YN49-6.6	6	nrps	1956529	2014233	57704	evm.model.Contig6.672-evm.model.Contig6.689			CC01-6.1	6	t1pks	19765	57641	37876	evm.model.Contig6.1-evm.model.Contig6.14			CCP-8.2	8	beta-lactone	374664	408395	33731	BS50DRAFT_371665-BS50DRAFT_666668
	YN49-7.1	7	Terpene	2187115	2208550	21435	evm.model.Contig7.754-evm.model.Contig7.761			CC01-6.2	6	nrps	180625	222764	42139	evm.model.Contig6.64-evm.model.Contig6.76			CCP-8.3	8	nrps	1081636	1142299	60663	BS50DRAFT_380060-BS50DRAFT_667241
	YN49-8.1	8	t1pks	261153	306208	45055	evm.model.Contig8.94-evm.model.Contig8.106			CC01-6.3	6	t1pks-nrps	278499	356710	78211	evm.model.Contig6.93-evm.model.Contig6.118			CCP-8.4	8	nrps	2138810	2194897	56087	BS50DRAFT_600815-BS50DRAFT_525211
	YN49-8.2	8	t1pks	309009	354416	45407	evm.model.Contig8.109-evm.model.Contig8.126			CC01-6.4	6	t1pks	947854	997291	49437	evm.model.Contig6.361-evm.model.Contig6.380			CCP-9.1	9	nrps	184358	227670	43312	BS50DRAFT_668225-BS50DRAFT_621559
	YN49-8.3	8	t1pks	2467004	2514521	47517	evm.model.Contig8.832-evm.model.Contig8.851			CC01-6.5	6	terpene	1621078	1642481	21403	evm.model.Contig6.626-evm.model.Contig6.634			CCP-9.2	9	t1pks	573047	618120	45073	BS50DRAFT_574370-BS50DRAFT_574383
	YN49-9.1	9	t1pks	7509	41395	33886	evm.model.Contig9.1-evm.model.Contig9.14			CC01-6.6	6	nrps	1944790	2002488	57698	evm.model.Contig6.746-evm.model.Contig6.763			CCP-9.3	9	terpene	1062672	1084054	21382	BS50DRAFT_588836-BS50DRAFT_405877
	YN49-9.2	9	beta-lactone	283428	317164	33736	evm.model.Contig9.104-evm.model.Contig9.116			CC01-7.1	7	t1pks	1804332	1848015	43683	evm.model.Contig7.705-evm.model.Contig7.718			CCP-9.4	9	t1pks	1936239	1981340	45101	BS50DRAFT_635541-BS50DRAFT_414949
	YN49-9.3	9	nrps	2020745	2076853	56108	evm.model.Contig9.725-evm.model.Contig9.731			CC01-8.1	8	t1pks	21891	56979	35088	evm.model.Contig8.2-evm.model.Contig8.15			CCP-9.5	9	t1pks	2038193	2084117	45924	BS50DRAFT_611039-BS50DRAFT_611053
	YN49-9.4	9	t1pks-terpene	2173253	2219890	46637	evm.model.Contig9.770-evm.model.Contig9.788			CC01-8.2	8	t1pks	2159455	2202329	42874	evm.model.Contig8.828-evm.model.Contig8.845			CCP-10.1	10	nrps	726118	783858	57740	BS50DRAFT_50725-BS50DRAFT_622397
	YN49-10.1	10	t1pks	5962	43626	37664	evm.model.Contig10.1-evm.model.Contig10.11			CC01-8.3	8	t1pks	2207345	2255331	47986	evm.model.Contig8.848-evm.model.Contig8.862			CCP-10.2	10	terpene	1077347	1098750	21403	BS50DRAFT_53555-BS50DRAFT_601679
	YN49-10.2	10	Terpene	909217	931650	22433	evm.model.Contig10.317-evm.model.Contig10.325			CC01-9.1	9	t1pks	515174	558534	43360	evm.model.Contig9.180-evm.model.Contig9.200			CCP-10.3	10	t1pks	1795294	1844731	49437	BS50DRAFT_527895-BS50DRAFT_678223
	YN49-10.3	10	t1pks	1851150	1898177	47027	evm.model.Contig10.659-evm.model.Contig10.671			CC01-9.2	9	t1pks	613466	658563	45097	evm.model.Contig9.225-evm.model.Contig9.240			CCP-11.1	11	indole	1462491	1485440	22949	BS50DRAFT_498853-BS50DRAFT_529203
	YN49-11.1	11	nrps	75214	118528	43314	evm.model.Contig11.24-evm.model.Contig11.42			CC01-9.3	9	terpene	1524083	1545465	21382	evm.model.Contig9.592-evm.model.Contig9.603			CCP-12.1	12	terpene	672620	695052	22432	BS50DRAFT_89951-BS50DRAFT_576452
	YN49-11.2	11	t1pks	453291	498458	45167	evm.model.Contig11.162-evm.model.Contig11.174			CC01-9.4	9	t1pks	1989937	2036994	47057	evm.model.Contig9.776-evm.model.Contig9.791			CCP-12.2	12	t1pks	1573045	1628821	55776	BS50DRAFT_576771-BS50DRAFT_558642
	YN49-11.3	11	Terpene	944596	965978	21382	evm.model.Contig11.318-evm.model.Contig11.327			CC01-9.5	9	nrps	2383796	2427110	43314	evm.model.Contig9.928-evm.model.Contig9.945			CCP-14.1	14	t1pks	104462	148346	43884	BS50DRAFT_679801-BS50DRAFT_577308
	YN49-11.4	11	t1pks	1823836	1863026	39190	evm.model.Contig11.626-evm.model.Contig11.636			CC01-10.1	10	nrps	316692	353642	36950	evm.model.Contig10.115-evm.model.Contig10.122			CCP-14.2	14	t1pks	654534	701106	46572	BS50DRAFT_123373-BS50DRAFT_591882
	YN49-11.5	11	t1pks	1941795	1987722	45927	evm.model.Contig11.665-evm.model.Contig11.683			CC01-10.2	10	nrps	1403381	1467012	63631	evm.model.Contig10.525-evm.model.Contig10.553			CCP-15.1	15	terpene	872219	893611	21392	BS50DRAFT_603750-BS50DRAFT_624972
	YN49-12.1	12	nrps	113547	157961	44414	evm.model.Contig12.43-evm.model.Contig12.60			CC01-11.1	11	t1pks	1282029	1327826	45797	evm.model.Contig11.460-evm.model.Contig11.473			CCP-16.1	16	nrps	13851	40599	26748	BS50DRAFT_613318-BS50DRAFT_503833
	YN49-12.2	12	nrps	1735945	1779628	43683	evm.model.Contig12.606-evm.model.Contig12.617			CC01-11.2	11	t1pks	1868391	1915076	46685	evm.model.Contig11.669-evm.model.Contig11.686			CCP-16.2	16	nrps	797278	840501	43223	BS50DRAFT_613476-BS50DRAFT_639163
	YN49-13.1	13	indole	1449815	1472727	22912	evm.model.Contig13.453-evm.model.Contig13.457			CC01-12.1	12	terpene	208910	230306	21396	evm.model.Contig12.73-evm.model.Contig12.80			CCP-18.1	18	t1pks	233956	280983	47027	BS50DRAFT_504665-BS50DRAFT_604187
	YN49-14.1	14	t1pks	829050	874256	45206	evm.model.Contig14.288-evm.model.Contig14.295			CC01-12.2	12	nrps	1137787	1176499	38712	evm.model.Contig12.442-evm.model.Contig12.457			CCP-21.1	21	t1pks-nrps-indole	229353	301796	72443	BS50DRAFT_604560-BS50DRAFT_505981
	YN49-14.2	14	t1pks	1359037	1405722	46685	evm.model.Contig14.467-evm.model.Contig14.483			CC01-12.3	12	t1pks-nrps	1867702	1962078	94376	evm.model.Contig12.743-evm.model.Contig12.754			CCP-21.2	21	nrps	346889	390330	43441	BS50DRAFT_655173-BS50DRAFT_579145
	YN49-16.1	16	nrps	709990	753706	43716	evm.model.Contig16.226-evm.model.Contig16.246			CC01-13.1	13	terpene	1021084	1043517	22433	evm.model.Contig13.374-evm.model.Contig13.382			CCP-21.3	21	t1pks	511891	559883	47992	BS50DRAFT_206127-BS50DRAFT_593770
	YN49-16.2	16	Terpene	757416	783758	26342	evm.model.Contig16.248-evm.model.Contig16.253			CC01-13.2	13	t1pks	1913716	1969497	55781	evm.model.Contig13.730-evm.model.Contig13.748			CCP-23.1	23	t1pks-nrps	1	48103	48102	BS50DRAFT_210335-BS50DRAFT_579319
	YN49-17.1	17	nrps	975204	1018421	43217	evm.model.Contig17.321-evm.model.Contig17.335			CC01-15.1	15	indole	1572374	1595323	22949	evm.model.Contig15.531-evm.model.Contig15.536			CCP-26.1	26	t1pks	311400	334260	22860	BS50DRAFT_579814-BS50DRAFT_224535
	YN49-18.1	18	Terpene	848560	869802	21242	evm.model.Contig18.315-evm.model.Contig18.322			CC01-17.1	17	indole-nrps	530737	574075	43338	evm.model.Contig17.171-evm.model.Contig17.179			CCP-28.1	28	t1pks	60747	107363	46616	BS50DRAFT_579915-BS50DRAFT_508316
	YN49-19.1	19	t1pks	314351	362267	47916	evm.model.Contig19.71-evm.model.Contig19.79			CC01-18.1	18	terpene	37133	58356	21223	evm.model.Contig18.2-evm.model.Contig18.7			CCP-28.2	28	t1pks	109304	156570	47266	BS50DRAFT_229381-BS50DRAFT_579934
	YN49-21.1	21	nrps	294438	343776	49338	evm.model.Contig21.47-evm.model.Contig21.50			CC01-19.1	19	t1pks	360670	407698	47028	evm.model.Contig19.123-evm.model.Contig19.136			CCP-30.1	30	terpene	182861	211447	28586	BS50DRAFT_580081-BS50DRAFT_658786
	YN49-21.2	21	t1pks	379978	426499	46521	evm.model.Contig21.53-evm.model.Contig21.58			CC01-20.1	20	t1pks	147979	200931	52952	evm.model.Contig20.50-evm.model.Contig20.66			CCP-35.1	35	t1pks	15300	37823	22523	BS50DRAFT_508976-BS50DRAFT_658980
	YN49-24.1	24	Terpene	276623	299146	22523	evm.model.Contig24.106-evm.model.Contig24.113			CC01-21.1	21	t1pks	205127	245054	39927	evm.model.Contig21.46-evm.model.Contig21.55			CCP-66.1	66	t1pks	1	18499	18498	BS50DRAFT_641458-BS50DRAFT_682610
	YN49-27.1	27	t1pks	20262	65371	45109	evm.model.Contig27.2-evm.model.Contig27.4			CC01-21.2	21	t1pks-nrps	289906	342409	52503	evm.model.Contig21.75-evm.model.Contig21.81			CCP-180.1	180	t1pks	1	1892	1891	BS50DRAFT_474663
										CC01-22.1	22	t1pks	195986	243711	47725	evm.model.Contig22.28-evm.model.Contig22.40
										CC01-25.1	25	t1pks-nrps	131877	184384	52507	evm.model.Contig25.19-evm.model.Contig25.29
										CC01-30.1	30	t1pks-nrps	11612	46576	34964	evm.model.Contig30.1-evm.model.Contig30.7
										CC01-30.2	30	t1pks-nrps	50830	103336	52506	evm.model.Contig30.8-evm.model.Contig30.16
