# Supplementary material for: Genomic Characteristics and Comparative Genomics Analysis of Two Chinese Corynespora cassiicola Strains Causing Corynespora Leaf Fall (CLF) Disease
Source: J Fungi (Basel). 2021 Jun 16;7(6):485. doi: 10.3390/jof7060485 (PMC8235470; doi:10.3390/jof7060485)
Supplement: Supplementary file 1 [file jof-07-00485-s001.zip › jof-1246405-supplementary/Additionalfile 2 .xlsx]

## Sheet: Table S1
	Table S1.1 KEGG distribution of expanded gene families of C. cassiicola YN49						Table S1.2 KEGG distribution of expanded gene families of C. cassiicola CC01						Table S1.3 KEGG distribution of expanded gene families of C. cassiicola CCP
	ID	Description	Count	geneID			ID	Description	Count	geneID			ID	Description	Count	geneID
	map00627	Aminobenzoate degradation	21	evm.model.Contig1.1158/evm.model.Contig15.1/evm.model.Contig15.110/evm.model.Contig15.143/evm.model.Contig15.155/evm.model.Contig15.188/evm.model.Contig15.70/evm.model.Contig15.76/evm.model.Contig17.2/evm.model.Contig19.1/evm.model.Contig19.43/evm.model.Contig19.61/evm.model.Contig26.4/evm.model.Contig28.14/evm.model.Contig28.4/evm.model.Contig3.485/evm.model.Contig30.8/evm.model.Contig32.6/evm.m…			map00362	Benzoate degradation	5	evm.model.Contig10.622/evm.model.Contig13.717/evm.model.Contig18.109/evm.model.Contig18.110/evm.model.Contig5.141			map00460	Cyanoamino acid metabolism	8	BS50DRAFT_500950/BS50DRAFT_544452/BS50DRAFT_548294/BS50DRAFT_599028/BS50DRAFT_638905/BS50DRAFT_662423/BS50DRAFT_674783/BS50DRAFT_658549
	map00071	Fatty acid degradation	20	evm.model.Contig1.1158/evm.model.Contig15.1/evm.model.Contig15.110/evm.model.Contig15.143/evm.model.Contig15.155/evm.model.Contig15.188/evm.model.Contig15.70/evm.model.Contig15.76/evm.model.Contig17.2/evm.model.Contig19.1/evm.model.Contig19.43/evm.model.Contig19.61/evm.model.Contig26.4/evm.model.Contig28.14/evm.model.Contig28.4/evm.model.Contig3.485/evm.model.Contig30.8/evm.model.Contig32.6/evm.m…			map00627	Aminobenzoate degradation	5	evm.model.Contig10.622/evm.model.Contig13.717/evm.model.Contig18.109/evm.model.Contig18.110/evm.model.Contig5.141			map00100	Steroid biosynthesis	7	BS50DRAFT_516012/BS50DRAFT_558645/BS50DRAFT_570968/BS50DRAFT_571668/BS50DRAFT_641442/BS50DRAFT_222591/BS50DRAFT_673441
	map00380	Tryptophan metabolism	21	evm.model.Contig1.1158/evm.model.Contig15.1/evm.model.Contig15.110/evm.model.Contig15.143/evm.model.Contig15.155/evm.model.Contig15.188/evm.model.Contig15.70/evm.model.Contig15.76/evm.model.Contig17.2/evm.model.Contig19.1/evm.model.Contig19.43/evm.model.Contig19.61/evm.model.Contig26.4/evm.model.Contig28.14/evm.model.Contig28.4/evm.model.Contig3.485/evm.model.Contig30.8/evm.model.Contig32.6/evm.m…			map00940	Phenylpropanoid biosynthesis	4	evm.model.Contig10.474/evm.model.Contig13.335/evm.model.Contig16.222/evm.model.Contig9.864			map00940	Phenylpropanoid biosynthesis	7	BS50DRAFT_500950/BS50DRAFT_544452/BS50DRAFT_548294/BS50DRAFT_599028/BS50DRAFT_638905/BS50DRAFT_662423/BS50DRAFT_674783
	map00254	Aflatoxin biosynthesis	10	evm.model.Contig9.505/evm.model.Contig11.42/evm.model.Contig13.511/evm.model.Contig13.515/evm.model.Contig14.191/evm.model.Contig15.46/evm.model.Contig19.72/evm.model.Contig3.456/evm.model.Contig4.760/evm.model.Contig8.115			map00460	Cyanoamino acid metabolism	4	evm.model.Contig10.474/evm.model.Contig13.335/evm.model.Contig16.222/evm.model.Contig9.864			map01110	Biosynthesis of secondary metabolites	17	BS50DRAFT_500950/BS50DRAFT_544452/BS50DRAFT_548294/BS50DRAFT_599028/BS50DRAFT_638905/BS50DRAFT_662423/BS50DRAFT_674783/BS50DRAFT_572408/BS50DRAFT_516012/BS50DRAFT_558645/BS50DRAFT_570968/BS50DRAFT_553664/BS50DRAFT_579309/BS50DRAFT_525419/BS50DRAFT_577805/BS50DRAFT_604114/BS50DRAFT_609316
	map01120	Microbial metabolism in diverse environments	30	evm.model.Contig1.1158/evm.model.Contig15.1/evm.model.Contig15.110/evm.model.Contig15.143/evm.model.Contig15.155/evm.model.Contig15.188/evm.model.Contig15.70/evm.model.Contig15.76/evm.model.Contig17.2/evm.model.Contig19.1/evm.model.Contig19.43/evm.model.Contig19.61/evm.model.Contig26.4/evm.model.Contig28.14/evm.model.Contig28.4/evm.model.Contig3.485/evm.model.Contig30.8/evm.model.Contig32.6/evm.m…			map00900	Terpenoid backbone biosynthesis	3	evm.model.Contig18.3/evm.model.Contig22.1/evm.model.Contig9.597			map01130	Biosynthesis of antibiotics	14	BS50DRAFT_572408/BS50DRAFT_516012/BS50DRAFT_558645/BS50DRAFT_570968/BS50DRAFT_553664/BS50DRAFT_579309/BS50DRAFT_571668/BS50DRAFT_641442/BS50DRAFT_525419/BS50DRAFT_577805/BS50DRAFT_604114/BS50DRAFT_609316/BS50DRAFT_222591/BS50DRAFT_673441
	map00965	Betalain biosynthesis	9	evm.model.Contig1.43/evm.model.Contig15.95/evm.model.Contig17.51/evm.model.Contig19.76/evm.model.Contig3.101/evm.model.Contig4.17/evm.model.Contig4.18/evm.model.Contig5.582/evm.model.Contig6.659			map00790	Folate biosynthesis	3	evm.model.Contig8.40/evm.model.Contig1.1242/evm.model.Contig16.262			map00500	Starch and sucrose metabolism	7	BS50DRAFT_500950/BS50DRAFT_544452/BS50DRAFT_548294/BS50DRAFT_599028/BS50DRAFT_638905/BS50DRAFT_662423/BS50DRAFT_674783
	map04916	Melanogenesis	9	evm.model.Contig1.43/evm.model.Contig15.95/evm.model.Contig17.51/evm.model.Contig19.76/evm.model.Contig3.101/evm.model.Contig4.17/evm.model.Contig4.18/evm.model.Contig5.582/evm.model.Contig6.659			map00100	Steroid biosynthesis	3	evm.model.Contig12.156/evm.model.Contig12.737/evm.model.Contig8.29			map00980	Metabolism of xenobiotics by cytochrome P450	5	BS50DRAFT_552499/BS50DRAFT_572490/BS50DRAFT_643875/BS50DRAFT_604114/BS50DRAFT_609316
	map00950	Isoquinoline alkaloid biosynthesis	9	evm.model.Contig1.43/evm.model.Contig15.95/evm.model.Contig17.51/evm.model.Contig19.76/evm.model.Contig3.101/evm.model.Contig4.17/evm.model.Contig4.18/evm.model.Contig5.582/evm.model.Contig6.659			map04391	Hippo signaling pathway - fly	2	evm.model.Contig10.862/evm.model.Contig10.863			map00982	Drug metabolism - cytochrome P450	5	BS50DRAFT_552499/BS50DRAFT_572490/BS50DRAFT_643875/BS50DRAFT_604114/BS50DRAFT_609316
	map00350	Tyrosine metabolism	11	evm.model.Contig1.43/evm.model.Contig15.95/evm.model.Contig17.51/evm.model.Contig19.76/evm.model.Contig3.101/evm.model.Contig4.17/evm.model.Contig4.18/evm.model.Contig5.582/evm.model.Contig6.659/evm.model.Contig1.817/evm.model.Contig4.3			map03030	DNA replication	3	evm.model.Contig10.29/evm.model.Contig27.6/evm.model.Contig5.227			map00830	Retinol metabolism	2	BS50DRAFT_604114/BS50DRAFT_609316
	map01220	Degradation of aromatic compounds	7	evm.model.Contig1.905/evm.model.Contig14.135/evm.model.Contig15.49/evm.model.Contig9.684/evm.model.Contig2.666/evm.model.Contig8.595/evm.model.Contig9.150			map04390	Hippo signaling pathway	2	evm.model.Contig10.862/evm.model.Contig10.863			map00983	Drug metabolism - other enzymes	3	BS50DRAFT_552499/BS50DRAFT_572490/BS50DRAFT_643875
	map00930	Caprolactam degradation	3	evm.model.Contig2.666/evm.model.Contig8.595/evm.model.Contig9.150			map00500	Starch and sucrose metabolism	4	evm.model.Contig10.474/evm.model.Contig13.335/evm.model.Contig16.222/evm.model.Contig9.864			map00480	Glutathione metabolism	3	BS50DRAFT_552499/BS50DRAFT_572490/BS50DRAFT_643875
	map00760	Nicotinate and nicotinamide metabolism	4	evm.model.Contig1.345/evm.model.Contig21.32/evm.model.Contig21.5/evm.model.Contig27.12			map04130	SNARE interactions in vesicular transport	2	evm.model.Contig10.39/evm.model.Contig29.2			map00350	Tyrosine metabolism	4	BS50DRAFT_572408/BS50DRAFT_604114/BS50DRAFT_609316/BS50DRAFT_569256
	map04340	Hedgehog signaling pathway	3	evm.model.Contig15.161/evm.model.Contig15.162/evm.model.Contig2.963			map03015	mRNA surveillance pathway	2	evm.model.Contig1.1499/evm.model.Contig1.2050			map00290	Valine, leucine and isoleucine biosynthesis	2	BS50DRAFT_553664/BS50DRAFT_579309
	map04341	Hedgehog signaling pathway - fly	3	evm.model.Contig15.161/evm.model.Contig15.162/evm.model.Contig2.963			map01130	Biosynthesis of antibiotics	6	evm.model.Contig18.3/evm.model.Contig22.1/evm.model.Contig9.597/evm.model.Contig12.156/evm.model.Contig12.737/evm.model.Contig8.29			map03440	Homologous recombination	2	BS50DRAFT_473159/BS50DRAFT_576652
	map00621	Dioxin degradation	4	evm.model.Contig1.905/evm.model.Contig14.135/evm.model.Contig15.49/evm.model.Contig9.684			map04011	MAPK signaling pathway - yeast	2	evm.model.Contig10.862/evm.model.Contig10.863			map04136	Autophagy - other	2	BS50DRAFT_578055/BS50DRAFT_578056
	map00624	Polycyclic aromatic hydrocarbon degradation	4	evm.model.Contig1.905/evm.model.Contig14.135/evm.model.Contig15.49/evm.model.Contig9.684			map04138	Autophagy - yeast	2	evm.model.Contig10.39/evm.model.Contig29.2			map01200	Carbon metabolism	5	BS50DRAFT_572408/BS50DRAFT_553664/BS50DRAFT_579309/BS50DRAFT_525419/BS50DRAFT_577805
	map00626	Naphthalene degradation	4	evm.model.Contig1.905/evm.model.Contig14.135/evm.model.Contig15.49/evm.model.Contig9.684			map01110	Biosynthesis of secondary metabolites	7	evm.model.Contig10.474/evm.model.Contig13.335/evm.model.Contig16.222/evm.model.Contig9.864/evm.model.Contig18.3/evm.model.Contig22.1/evm.model.Contig9.597			map00625	Chloroalkane and chloroalkene degradation	2	BS50DRAFT_604114/BS50DRAFT_609316
	map01130	Biosynthesis of antibiotics	15	evm.model.Contig9.505/evm.model.Contig11.42/evm.model.Contig13.511/evm.model.Contig13.515/evm.model.Contig14.191/evm.model.Contig15.46/evm.model.Contig19.72/evm.model.Contig3.456/evm.model.Contig4.760/evm.model.Contig8.115/evm.model.Contig2.666/evm.model.Contig8.595/evm.model.Contig9.150/evm.model.Contig14.241/evm.model.Contig2.1048			map00760	Nicotinate and nicotinamide metabolism	1	evm.model.Contig11.181			map00020	Citrate cycle (TCA cycle)	2	BS50DRAFT_525419/BS50DRAFT_577805
	map00643	Styrene degradation	3	evm.model.Contig15.58/evm.model.Contig1.817/evm.model.Contig4.3			map01120	Microbial metabolism in diverse environments	5	evm.model.Contig10.622/evm.model.Contig13.717/evm.model.Contig18.109/evm.model.Contig18.110/evm.model.Contig5.141			map00520	Amino sugar and nucleotide sugar metabolism	3	BS50DRAFT_560292/BS50DRAFT_571713/BS50DRAFT_604400
	map04217	Necroptosis	3	evm.model.Contig15.25/evm.model.Contig15.27/evm.model.Contig19.20			map03010	Ribosome	2	evm.model.Contig13.305/evm.model.Contig13.306			map04723	Retrograde endocannabinoid signaling	2	BS50DRAFT_505847/BS50DRAFT_576452
	map00780	Biotin metabolism	2	evm.model.Contig14.241/evm.model.Contig2.1048			map00620	Pyruvate metabolism	1	evm.model.Contig7.960			map00513	Various types of N-glycan biosynthesis	2	BS50DRAFT_497853/BS50DRAFT_659151
	map04071	Sphingolipid signaling pathway	3	evm.model.Contig15.25/evm.model.Contig15.27/evm.model.Contig19.20									map04140	Autophagy - animal	2	BS50DRAFT_578055/BS50DRAFT_578056
	map00600	Sphingolipid metabolism	3	evm.model.Contig15.25/evm.model.Contig15.27/evm.model.Contig19.20									map00510	N-Glycan biosynthesis	2	BS50DRAFT_497853/BS50DRAFT_659151
	map00061	Fatty acid biosynthesis	2	evm.model.Contig14.241/evm.model.Contig2.1048									map00310	Lysine degradation	2	BS50DRAFT_525419/BS50DRAFT_577805
	map04623	Cytosolic DNA-sensing pathway	2	evm.model.Contig4.320/evm.model.Contig4.329									map00626	Naphthalene degradation	2	BS50DRAFT_604114/BS50DRAFT_609316
	map04142	Lysosome	3	evm.model.Contig15.25/evm.model.Contig15.27/evm.model.Contig19.20									map00071	Fatty acid degradation	2	BS50DRAFT_604114/BS50DRAFT_609316
	map00561	Glycerolipid metabolism	3	evm.model.Contig2.666/evm.model.Contig8.595/evm.model.Contig9.150									map00561	Glycerolipid metabolism	2	BS50DRAFT_537865/BS50DRAFT_568808
	map03430	Mismatch repair	2	evm.model.Contig15.178/evm.model.Contig7.767									map00960	Tropane, piperidine and pyridine alkaloid biosynthesis	1	BS50DRAFT_572408
	map03460	Fanconi anemia pathway	2	evm.model.Contig15.178/evm.model.Contig7.767									map01220	Degradation of aromatic compounds	2	BS50DRAFT_604114/BS50DRAFT_609316
	map00500	Starch and sucrose metabolism	4	evm.model.Contig15.38/evm.model.Contig18.318/evm.model.Contig3.720/evm.model.Contig4.828									map04621	NOD-like receptor signaling pathway	1	BS50DRAFT_402858
	map03020	RNA polymerase	2	evm.model.Contig4.320/evm.model.Contig4.329									map00380	Tryptophan metabolism	2	BS50DRAFT_525419/BS50DRAFT_577805
	map00040	Pentose and glucuronate interconversions	3	evm.model.Contig2.666/evm.model.Contig8.595/evm.model.Contig9.150									map04011	MAPK signaling pathway - yeast	2	BS50DRAFT_455675/BS50DRAFT_504400
	map04120	Ubiquitin mediated proteolysis	3	evm.model.Contig15.161/evm.model.Contig15.162/evm.model.Contig2.963									map00010	Glycolysis / Gluconeogenesis	2	BS50DRAFT_604114/BS50DRAFT_609316
	map00010	Glycolysis / Gluconeogenesis	3	evm.model.Contig2.666/evm.model.Contig8.595/evm.model.Contig9.150									map04113	Meiosis - yeast	2	BS50DRAFT_455675/BS50DRAFT_504400
	map01212	Fatty acid metabolism	2	evm.model.Contig14.241/evm.model.Contig2.1048									map00260	Glycine, serine and threonine metabolism	2	BS50DRAFT_553664/BS50DRAFT_579309
	map01110	Biosynthesis of secondary metabolites	13	evm.model.Contig1.43/evm.model.Contig15.95/evm.model.Contig17.51/evm.model.Contig19.76/evm.model.Contig3.101/evm.model.Contig4.17/evm.model.Contig4.18/evm.model.Contig5.582/evm.model.Contig6.659/evm.model.Contig9.784/evm.model.Contig2.666/evm.model.Contig8.595/evm.model.Contig9.150									map00400	Phenylalanine, tyrosine and tryptophan biosynthesis	1	BS50DRAFT_572408
	map00650	Butanoate metabolism	1	evm.model.Contig9.106									map00220	Arginine biosynthesis	1	BS50DRAFT_572408
	map00980	Metabolism of xenobiotics by cytochrome P450	1	evm.model.Contig19.67									map00710	Carbon fixation in photosynthetic organisms	1	BS50DRAFT_572408
	map00982	Drug metabolism - cytochrome P450	1	evm.model.Contig19.67									map04138	Autophagy - yeast	2	BS50DRAFT_578055/BS50DRAFT_578056
	map00983	Drug metabolism - other enzymes	1	evm.model.Contig19.67									map01230	Biosynthesis of amino acids	3	BS50DRAFT_572408/BS50DRAFT_553664/BS50DRAFT_579309
	map04152	AMPK signaling pathway	1	evm.model.Contig13.92									map00190	Oxidative phosphorylation	2	BS50DRAFT_505847/BS50DRAFT_576452
	map00480	Glutathione metabolism	1	evm.model.Contig19.67									map04111	Cell cycle - yeast	2	BS50DRAFT_455675/BS50DRAFT_504400
	map04150	mTOR signaling pathway	1	evm.model.Contig13.92									map00250	Alanine, aspartate and glutamate metabolism	1	BS50DRAFT_572408
	map00360	Phenylalanine metabolism	1	evm.model.Contig15.58									map01120	Microbial metabolism in diverse environments	6	BS50DRAFT_572408/BS50DRAFT_525419/BS50DRAFT_577805/BS50DRAFT_604114/BS50DRAFT_609316/BS50DRAFT_569256
	map03040	Spliceosome	2	evm.model.Contig4.318/evm.model.Contig4.327									map04141	Protein processing in endoplasmic reticulum	2	BS50DRAFT_497853/BS50DRAFT_659151
	map00280	Valine, leucine and isoleucine degradation	1	evm.model.Contig9.106									map04714	Thermogenesis	2	BS50DRAFT_505847/BS50DRAFT_576452
	map00330	Arginine and proline metabolism	1	evm.model.Contig15.58									map00051	Fructose and mannose metabolism	1	BS50DRAFT_497133
	map04146	Peroxisome	1	evm.model.Contig9.106									map00950	Isoquinoline alkaloid biosynthesis	1	BS50DRAFT_572408
	map00260	Glycine, serine and threonine metabolism	1	evm.model.Contig10.618									map01210	2-Oxocarboxylic acid metabolism	1	BS50DRAFT_572408
													map00360	Phenylalanine metabolism	1	BS50DRAFT_572408
													map00270	Cysteine and methionine metabolism	1	BS50DRAFT_572408
													map00040	Pentose and glucuronate interconversions	1	BS50DRAFT_497133
													map00330	Arginine and proline metabolism	1	BS50DRAFT_572408

## Sheet: Table S2
	Table S2.1 KEGG distribution of contracted gene families of C. cassiicola YN49						Table S2.2 KEGG distribution of contracted gene families of C. cassiicola CC01						Table S2.3 KEGG distribution of contracted gene families of C. cassiicola CCP
	ID	Description	Count	geneID			ID	Description	Count	geneID			ID	Description	Count	geneID
	map00340	Histidine metabolism	8	evm.model.Contig1.632/evm.model.Contig11.414/evm.model.Contig15.56/evm.model.Contig15.60/evm.model.Contig3.1173/evm.model.Contig5.360/evm.model.Contig6.733/evm.model.Contig8.486			map00627	Aminobenzoate degradation	3	evm.model.Contig1.1124/evm.model.Contig10.169/evm.model.Contig2.1315			map00760	Nicotinate and nicotinamide metabolism	1	BS50DRAFT_672428
	map00410	beta-Alanine metabolism	8	evm.model.Contig1.632/evm.model.Contig11.414/evm.model.Contig15.56/evm.model.Contig15.60/evm.model.Contig3.1173/evm.model.Contig5.360/evm.model.Contig6.733/evm.model.Contig8.486			map00071	Fatty acid degradation	3	evm.model.Contig1.1124/evm.model.Contig10.169/evm.model.Contig2.1315			map00900	Terpenoid backbone biosynthesis	1	BS50DRAFT_495023
	map00010	Glycolysis / Gluconeogenesis	8	evm.model.Contig1.632/evm.model.Contig11.414/evm.model.Contig15.56/evm.model.Contig15.60/evm.model.Contig3.1173/evm.model.Contig5.360/evm.model.Contig6.733/evm.model.Contig8.486			map00960	Tropane, piperidine and pyridine alkaloid biosynthesis	2	evm.model.Contig12.621/evm.model.Contig15.91			map01130	Biosynthesis of antibiotics	2	BS50DRAFT_524812/BS50DRAFT_495023
	map00053	Ascorbate and aldarate metabolism	4	evm.model.Contig1.632/evm.model.Contig11.414/evm.model.Contig5.360/evm.model.Contig6.733			map00380	Tryptophan metabolism	3	evm.model.Contig1.1124/evm.model.Contig10.169/evm.model.Contig2.1315			map00520	Amino sugar and nucleotide sugar metabolism	1	BS50DRAFT_469314
	map01120	Microbial metabolism in diverse environments	11	evm.model.Contig1.632/evm.model.Contig11.414/evm.model.Contig15.56/evm.model.Contig15.60/evm.model.Contig3.1173/evm.model.Contig5.360/evm.model.Contig6.733/evm.model.Contig8.486/evm.model.Contig1.827/evm.model.Contig6.91/evm.model.Contig3.459			map01130	Biosynthesis of antibiotics	6	evm.model.Contig1.1094/evm.model.Contig11.358/evm.model.Contig5.764/evm.model.Contig8.840/evm.model.Contig10.800/evm.model.Contig8.285			map04113	Meiosis - yeast	1	BS50DRAFT_573973
	map00625	Chloroalkane and chloroalkene degradation	4	evm.model.Contig1.632/evm.model.Contig11.414/evm.model.Contig5.360/evm.model.Contig6.733			map00410	beta-Alanine metabolism	2	evm.model.Contig12.621/evm.model.Contig15.91			map01110	Biosynthesis of secondary metabolites	1	BS50DRAFT_495023
	map00310	Lysine degradation	4	evm.model.Contig1.632/evm.model.Contig11.414/evm.model.Contig5.360/evm.model.Contig6.733			map00360	Phenylalanine metabolism	2	evm.model.Contig12.621/evm.model.Contig15.91
	map00980	Metabolism of xenobiotics by cytochrome P450	4	evm.model.Contig15.56/evm.model.Contig15.60/evm.model.Contig3.1173/evm.model.Contig8.486			map00950	Isoquinoline alkaloid biosynthesis	2	evm.model.Contig12.621/evm.model.Contig15.91
	map00982	Drug metabolism - cytochrome P450	4	evm.model.Contig15.56/evm.model.Contig15.60/evm.model.Contig3.1173/evm.model.Contig8.486			map01120	Microbial metabolism in diverse environments	5	evm.model.Contig1.1124/evm.model.Contig10.169/evm.model.Contig2.1315/evm.model.Contig10.800/evm.model.Contig8.285
	map00561	Glycerolipid metabolism	4	evm.model.Contig1.632/evm.model.Contig11.414/evm.model.Contig5.360/evm.model.Contig6.733			map00561	Glycerolipid metabolism	2	evm.model.Contig10.800/evm.model.Contig8.285
	map00360	Phenylalanine metabolism	4	evm.model.Contig15.56/evm.model.Contig15.60/evm.model.Contig3.1173/evm.model.Contig8.486			map00040	Pentose and glucuronate interconversions	2	evm.model.Contig10.800/evm.model.Contig8.285
	map00280	Valine, leucine and isoleucine degradation	4	evm.model.Contig1.632/evm.model.Contig11.414/evm.model.Contig5.360/evm.model.Contig6.733			map01220	Degradation of aromatic compounds	2	evm.model.Contig10.800/evm.model.Contig8.285
	map00620	Pyruvate metabolism	4	evm.model.Contig1.632/evm.model.Contig11.414/evm.model.Contig5.360/evm.model.Contig6.733			map00260	Glycine, serine and threonine metabolism	2	evm.model.Contig12.621/evm.model.Contig15.91
	map00330	Arginine and proline metabolism	4	evm.model.Contig1.632/evm.model.Contig11.414/evm.model.Contig5.360/evm.model.Contig6.733			map00010	Glycolysis / Gluconeogenesis	2	evm.model.Contig10.800/evm.model.Contig8.285
	map00071	Fatty acid degradation	4	evm.model.Contig1.632/evm.model.Contig11.414/evm.model.Contig5.360/evm.model.Contig6.733			map00350	Tyrosine metabolism	2	evm.model.Contig12.621/evm.model.Contig15.91
	map00380	Tryptophan metabolism	4	evm.model.Contig1.632/evm.model.Contig11.414/evm.model.Contig5.360/evm.model.Contig6.733			map00740	Riboflavin metabolism	1	evm.model.Contig8.85
	map00350	Tyrosine metabolism	4	evm.model.Contig15.56/evm.model.Contig15.60/evm.model.Contig3.1173/evm.model.Contig8.486			map00730	Thiamine metabolism	1	evm.model.Contig8.85
	map00750	Vitamin B6 metabolism	2	evm.model.Contig1.827/evm.model.Contig6.91			map00600	Sphingolipid metabolism	1	evm.model.Contig9.396
	map01110	Biosynthesis of secondary metabolites	8	evm.model.Contig1.632/evm.model.Contig11.414/evm.model.Contig15.56/evm.model.Contig15.60/evm.model.Contig3.1173/evm.model.Contig5.360/evm.model.Contig6.733/evm.model.Contig8.486			map00980	Metabolism of xenobiotics by cytochrome P450	1	evm.model.Contig4.120
	map04024	cAMP signaling pathway	2	evm.model.Contig5.712/evm.model.Contig5.769			map00982	Drug metabolism - cytochrome P450	1	evm.model.Contig4.120
	map00260	Glycine, serine and threonine metabolism	3	evm.model.Contig19.250/evm.model.Contig6.848/evm.model.Contig8.739			map00983	Drug metabolism - other enzymes	1	evm.model.Contig4.120
	map04361	Axon regeneration	1	evm.model.Contig5.712			map00480	Glutathione metabolism	1	evm.model.Contig4.120
	map04670	Leukocyte transendothelial migration	1	evm.model.Contig5.712			map01110	Biosynthesis of secondary metabolites	4	evm.model.Contig10.800/evm.model.Contig8.285/evm.model.Contig12.621/evm.model.Contig15.91
	map04918	Thyroid hormone synthesis	1	evm.model.Contig5.769			map00330	Arginine and proline metabolism	1	evm.model.Contig12.605
	map00780	Biotin metabolism	1	evm.model.Contig17.270
	map04370	VEGF signaling pathway	1	evm.model.Contig5.712
	map04510	Focal adhesion	1	evm.model.Contig5.712
	map04015	Rap1 signaling pathway	1	evm.model.Contig5.712
	map04260	Cardiac muscle contraction	1	evm.model.Contig5.769
	map04022	cGMP-PKG signaling pathway	1	evm.model.Contig5.769
	map04722	Neurotrophin signaling pathway	1	evm.model.Contig5.712
	map04013	MAPK signaling pathway - fly	1	evm.model.Contig5.712
	map04360	Axon guidance	1	evm.model.Contig5.712
	map04062	Chemokine signaling pathway	1	evm.model.Contig5.712
	map04261	Adrenergic signaling in cardiomyocytes	1	evm.model.Contig5.769
	map04010	MAPK signaling pathway	1	evm.model.Contig5.712
	map04310	Wnt signaling pathway	1	evm.model.Contig5.712
	map04919	Thyroid hormone signaling pathway	1	evm.model.Contig5.769
	map04530	Tight junction	1	evm.model.Contig5.712
	map04666	Fc gamma R-mediated phagocytosis	1	evm.model.Contig5.712
	map04014	Ras signaling pathway	1	evm.model.Contig5.712
	map04810	Regulation of actin cytoskeleton	1	evm.model.Contig5.712
	map01130	Biosynthesis of antibiotics	4	evm.model.Contig1.632/evm.model.Contig11.414/evm.model.Contig5.360/evm.model.Contig6.733
	map04071	Sphingolipid signaling pathway	1	evm.model.Contig5.712
	map00680	Methane metabolism	1	evm.model.Contig3.459
	map04151	PI3K-Akt signaling pathway	1	evm.model.Contig5.712
	map04145	Phagosome	1	evm.model.Contig5.712
	map03008	Ribosome biogenesis in eukaryotes	1	evm.model.Contig15.157
	map01200	Carbon metabolism	1	evm.model.Contig3.459

## Sheet: Table S3
	Table S3.1 KEGG distribution of positive selection genes of C. cassiicola YN49						Table S3.2 KEGG distribution of positive selection genes of C. cassiicola CC01						Table S3.3 KEGG distribution of positive selection genes of C. cassiicola CCP
	ID	Description	Count	geneID			ID	Description	Count	geneID			ID	Description	Count	geneID
	map04011	MAPK signaling pathway - yeast	3	evm.model.Contig7.537/evm.model.Contig13.272/evm.model.Contig2.499			map03018	RNA degradation	3	evm.model.Contig12.177/evm.model.Contig6.1016/evm.model.Contig2.28			map04151	PI3K-Akt signaling pathway	2	BS50DRAFT_598166/BS50DRAFT_579604
	map03008	Ribosome biogenesis in eukaryotes	3	evm.model.Contig14.348/evm.model.Contig22.28/evm.model.Contig1.566			map00640	Propanoate metabolism	2	evm.model.Contig8.808/evm.model.Contig1.496			map04341	Hedgehog signaling pathway - fly	1	BS50DRAFT_598166
	map00410	beta-Alanine metabolism	2	evm.model.Contig11.400/evm.model.Contig9.624			map03015	mRNA surveillance pathway	2	evm.model.Contig22.11/evm.model.Contig2.28			map04510	Focal adhesion	1	BS50DRAFT_598166
	map00930	Caprolactam degradation	1	evm.model.Contig9.624			map01200	Carbon metabolism	3	evm.model.Contig8.808/evm.model.Contig1.496/evm.model.Contig6.1016			map04660	T cell receptor signaling pathway	1	BS50DRAFT_598166
	map00521	Streptomycin biosynthesis	1	evm.model.Contig4.64			map04216	Ferroptosis	1	evm.model.Contig7.953			map04210	Apoptosis	1	BS50DRAFT_570877
	map00520	Amino sugar and nucleotide sugar metabolism	2	evm.model.Contig4.64/evm.model.Contig1.1130			map04961	Endocrine and other factor-regulated calcium reabsorption	1	evm.model.Contig3.947			map04390	Hippo signaling pathway	1	BS50DRAFT_598166
	map04130	SNARE interactions in vesicular transport	1	evm.model.Contig3.95			map00520	Amino sugar and nucleotide sugar metabolism	2	evm.model.Contig6.504/evm.model.Contig2.1281			map04722	Neurotrophin signaling pathway	1	BS50DRAFT_598166
	map00860	Porphyrin and chlorophyll metabolism	1	evm.model.Contig10.332			map04540	Gap junction	1	evm.model.Contig5.835			map04020	Calcium signaling pathway	1	BS50DRAFT_577683
	map04310	Wnt signaling pathway	1	evm.model.Contig10.740			map04144	Endocytosis	2	evm.model.Contig13.585/evm.model.Contig3.947			map04360	Axon guidance	1	BS50DRAFT_598166
	map00400	Phenylalanine, tyrosine and tryptophan biosynthesis	1	evm.model.Contig11.421			map04020	Calcium signaling pathway	1	evm.model.Contig7.953			map04062	Chemokine signaling pathway	1	BS50DRAFT_598166
	map04066	HIF-1 signaling pathway	1	evm.model.Contig4.64			map04210	Apoptosis	1	evm.model.Contig5.835			map04137	Mitophagy - animal	1	BS50DRAFT_551142
	map00650	Butanoate metabolism	1	evm.model.Contig9.624			map04022	cGMP-PKG signaling pathway	1	evm.model.Contig7.953			map04310	Wnt signaling pathway	1	BS50DRAFT_598166
	map00640	Propanoate metabolism	1	evm.model.Contig9.624			map04621	NOD-like receptor signaling pathway	1	evm.model.Contig7.953			map04919	Thyroid hormone signaling pathway	1	BS50DRAFT_598166
	map03460	Fanconi anemia pathway	1	evm.model.Contig5.630			map00563	Glycosylphosphatidylinositol (GPI)-anchor biosynthesis	1	evm.model.Contig8.54			map04921	Oxytocin signaling pathway	1	BS50DRAFT_577683
	map04014	Ras signaling pathway	1	evm.model.Contig7.292			map04066	HIF-1 signaling pathway	1	evm.model.Contig6.1016			map00562	Inositol phosphate metabolism	1	BS50DRAFT_482394
	map03013	RNA transport	2	evm.model.Contig14.18/evm.model.Contig22.50			map03440	Homologous recombination	1	evm.model.Contig5.250			map04728	Dopaminergic synapse	1	BS50DRAFT_598166
	map04721	Synaptic vesicle cycle	1	evm.model.Contig2.817			map04530	Tight junction	1	evm.model.Contig5.835			map04910	Insulin signaling pathway	1	BS50DRAFT_598166
	map04910	Insulin signaling pathway	1	evm.model.Contig4.64			map04217	Necroptosis	1	evm.model.Contig7.953			map04916	Melanogenesis	1	BS50DRAFT_598166
	map00600	Sphingolipid metabolism	1	evm.model.Contig3.232			map03460	Fanconi anemia pathway	1	evm.model.Contig5.250			map04140	Autophagy - animal	1	BS50DRAFT_570877
	map00513	Various types of N-glycan biosynthesis	1	evm.model.Contig13.108			map00760	Nicotinate and nicotinamide metabolism	1	evm.model.Contig5.370			map00510	N-Glycan biosynthesis	1	BS50DRAFT_572622
	map03050	Proteasome	1	evm.model.Contig14.484			map00562	Inositol phosphate metabolism	1	evm.model.Contig8.808			map00564	Glycerophospholipid metabolism	1	BS50DRAFT_571894
	map00310	Lysine degradation	1	evm.model.Contig9.624			map04721	Synaptic vesicle cycle	1	evm.model.Contig3.947			map04150	mTOR signaling pathway	1	BS50DRAFT_598166
	map04140	Autophagy - animal	1	evm.model.Contig11.496			map00020	Citrate cycle (TCA cycle)	1	evm.model.Contig1.496			map03015	mRNA surveillance pathway	1	BS50DRAFT_596045
	map00510	N-Glycan biosynthesis	1	evm.model.Contig13.108			map00680	Methane metabolism	1	evm.model.Contig6.1016			map04110	Cell cycle	1	BS50DRAFT_598166
	map00052	Galactose metabolism	1	evm.model.Contig4.64			map04218	Cellular senescence	1	evm.model.Contig7.953			map00330	Arginine and proline metabolism	1	BS50DRAFT_576178
	map00051	Fructose and mannose metabolism	1	evm.model.Contig4.64			map01130	Biosynthesis of antibiotics	4	evm.model.Contig1.496/evm.model.Contig6.504/evm.model.Contig6.1016/evm.model.Contig15.114			map04138	Autophagy - yeast	1	BS50DRAFT_570877
	map00480	Glutathione metabolism	1	evm.model.Contig11.400			map00240	Pyrimidine metabolism	1	evm.model.Contig5.370			map04111	Cell cycle - yeast	1	BS50DRAFT_531994
	map00970	Aminoacyl-tRNA biosynthesis	1	evm.model.Contig23.58			map00250	Alanine, aspartate and glutamate metabolism	1	evm.model.Contig6.504			map03013	RNA transport	1	BS50DRAFT_570877
	map01212	Fatty acid metabolism	1	evm.model.Contig9.624			map00410	beta-Alanine metabolism	1	evm.model.Contig8.808			map04141	Protein processing in endoplasmic reticulum	1	BS50DRAFT_570877
	map04150	mTOR signaling pathway	1	evm.model.Contig4.412			map04145	Phagosome	1	evm.model.Contig5.835
	map00564	Glycerophospholipid metabolism	1	evm.model.Contig7.55			map01230	Biosynthesis of amino acids	2	evm.model.Contig6.1016/evm.model.Contig15.114
	map00270	Cysteine and methionine metabolism	1	evm.model.Contig11.400			map00564	Glycerophospholipid metabolism	1	evm.model.Contig9.264
	map00280	Valine, leucine and isoleucine degradation	1	evm.model.Contig9.624			map00970	Aminoacyl-tRNA biosynthesis	1	evm.model.Contig12.290
	map01200	Carbon metabolism	2	evm.model.Contig4.64/evm.model.Contig9.624			map00280	Valine, leucine and isoleucine degradation	1	evm.model.Contig8.808
	map00330	Arginine and proline metabolism	1	evm.model.Contig11.400			map00330	Arginine and proline metabolism	1	evm.model.Contig15.114
	map00627	Aminobenzoate degradation	1	evm.model.Contig9.624			map04011	MAPK signaling pathway - yeast	1	evm.model.Contig11.433
	map00071	Fatty acid degradation	1	evm.model.Contig9.624			map00010	Glycolysis / Gluconeogenesis	1	evm.model.Contig6.1016
	map00010	Glycolysis / Gluconeogenesis	1	evm.model.Contig4.64			map01110	Biosynthesis of secondary metabolites	4	evm.model.Contig1.496/evm.model.Contig9.264/evm.model.Contig6.1016/evm.model.Contig15.114
	map04144	Endocytosis	1	evm.model.Contig2.817			map03008	Ribosome biogenesis in eukaryotes	1	evm.model.Contig7.624
	map04146	Peroxisome	1	evm.model.Contig6.526			map00500	Starch and sucrose metabolism	1	evm.model.Contig11.433
	map00380	Tryptophan metabolism	1	evm.model.Contig9.624			map03013	RNA transport	1	evm.model.Contig2.28
	map04111	Cell cycle - yeast	1	evm.model.Contig13.272			map04141	Protein processing in endoplasmic reticulum	1	evm.model.Contig1.1270
	map00500	Starch and sucrose metabolism	1	evm.model.Contig4.64			map01120	Microbial metabolism in diverse environments	2	evm.model.Contig1.496/evm.model.Contig6.1016
	map01130	Biosynthesis of antibiotics	3	evm.model.Contig4.64/evm.model.Contig11.421/evm.model.Contig9.624
	map01110	Biosynthesis of secondary metabolites	4	evm.model.Contig4.64/evm.model.Contig10.332/evm.model.Contig11.421/evm.model.Contig9.624
	map01120	Microbial metabolism in diverse environments	3	evm.model.Contig4.64/evm.model.Contig10.332/evm.model.Contig9.624
	map03010	Ribosome	1	evm.model.Contig11.485
	map01230	Biosynthesis of amino acids	1	evm.model.Contig11.421

## Sheet: Table S4
		Table S4.1 Expanded gene families of C. cassiicola YN49			Table S4.2 Expanded gene families of C. cassiicola CC01			Table S4.3 Expanded gene families of C. cassiicola CCP
		Gene			Gene			Gene
		evm.model.Contig1.1202			evm.model.Contig1.1967			BS50DRAFT_134812
		evm.model.Contig1.246			evm.model.Contig11.567			BS50DRAFT_443770
		evm.model.Contig1.844			evm.model.Contig11.680			BS50DRAFT_445588
		evm.model.Contig10.761			evm.model.Contig12.412			BS50DRAFT_447644
		evm.model.Contig11.494			evm.model.Contig13.578			BS50DRAFT_481687
		evm.model.Contig12.88			evm.model.Contig2.1373			BS50DRAFT_489488
		evm.model.Contig13.499			evm.model.Contig2.862			BS50DRAFT_497564
		evm.model.Contig14.343			evm.model.Contig3.576			BS50DRAFT_504138
		evm.model.Contig16.115			evm.model.Contig5.578			BS50DRAFT_507150
		evm.model.Contig2.569			evm.model.Contig6.368			BS50DRAFT_509025
		evm.model.Contig22.131			evm.model.Contig6.85			BS50DRAFT_584893
		evm.model.Contig24.24			evm.model.Contig8.838			BS50DRAFT_589427
		evm.model.Contig3.1183			evm.model.Contig9.786			BS50DRAFT_590823
		evm.model.Contig3.207			evm.model.Contig1.840			BS50DRAFT_603898
		evm.model.Contig4.124			evm.model.Contig11.85			BS50DRAFT_623263
		evm.model.Contig7.801			evm.model.Contig19.24			BS50DRAFT_626530
		evm.model.Contig8.186			evm.model.Contig2.1177			BS50DRAFT_449101
		evm.model.Contig8.619			evm.model.Contig3.1009			BS50DRAFT_456309
		evm.model.Contig1.1010			evm.model.Contig3.4			BS50DRAFT_471308
		evm.model.Contig10.773			evm.model.Contig3.804			BS50DRAFT_487236
		evm.model.Contig17.36			evm.model.Contig5.1032			BS50DRAFT_517359
		evm.model.Contig17.38			evm.model.Contig6.448			BS50DRAFT_517470
		evm.model.Contig2.1100			evm.model.Contig6.811			BS50DRAFT_54162
		evm.model.Contig9.211			evm.model.Contig8.465			BS50DRAFT_554084
		evm.model.Contig1.1205			evm.model.Contig9.129			BS50DRAFT_567467
		evm.model.Contig2.328			evm.model.Contig1.2125			BS50DRAFT_576082
		evm.model.Contig24.102			evm.model.Contig1.2127			BS50DRAFT_580881
		evm.model.Contig4.1013			evm.model.Contig17.78			BS50DRAFT_584060
		evm.model.Contig4.138			evm.model.Contig17.79			BS50DRAFT_59328
		evm.model.Contig4.584			evm.model.Contig18.158			BS50DRAFT_602678
		evm.model.Contig4.759			evm.model.Contig2.631			BS50DRAFT_624205
		evm.model.Contig5.707			evm.model.Contig3.426			BS50DRAFT_670740
		evm.model.Contig8.116			evm.model.Contig4.94			BS50DRAFT_477925
		evm.model.Contig9.667			evm.model.Contig8.125			BS50DRAFT_484667
		evm.model.Contig9.778			evm.model.Contig8.904			BS50DRAFT_526475
		evm.model.Contig11.284			evm.model.Contig1.897			BS50DRAFT_528612
		evm.model.Contig11.416			evm.model.Contig12.388			BS50DRAFT_530264
		evm.model.Contig12.274			evm.model.Contig13.744			BS50DRAFT_548683
		evm.model.Contig17.309			evm.model.Contig15.298			BS50DRAFT_571689
		evm.model.Contig18.367			evm.model.Contig18.10			BS50DRAFT_573540
		evm.model.Contig2.669			evm.model.Contig18.8			BS50DRAFT_590657
		evm.model.Contig4.887			evm.model.Contig22.10			BS50DRAFT_604070
		evm.model.Contig7.64			evm.model.Contig23.1			BS50DRAFT_605344
		evm.model.Contig9.670			evm.model.Contig3.968			BS50DRAFT_608451
		evm.model.Contig16.34			evm.model.Contig4.13			BS50DRAFT_609775
		evm.model.Contig17.250			evm.model.Contig7.698			BS50DRAFT_620774
		evm.model.Contig2.900			evm.model.Contig10.970			BS50DRAFT_639241
		evm.model.Contig24.108			evm.model.Contig12.747			BS50DRAFT_644679
		evm.model.Contig3.665			evm.model.Contig12.754			BS50DRAFT_645525
		evm.model.Contig6.2			evm.model.Contig12.755			BS50DRAFT_648442
		evm.model.Contig6.923			evm.model.Contig12.761			BS50DRAFT_648985
		evm.model.Contig7.153			evm.model.Contig21.10			BS50DRAFT_661539
		evm.model.Contig7.890			evm.model.Contig21.79			BS50DRAFT_670922
		evm.model.Contig8.452			evm.model.Contig25.25			BS50DRAFT_154091
		evm.model.Contig9.505			evm.model.Contig30.10			BS50DRAFT_224535
		evm.model.Contig9.786			evm.model.Contig30.4			BS50DRAFT_474663
		evm.model.Contig1.1086			evm.model.Contig1.536			BS50DRAFT_492303
		evm.model.Contig10.319			evm.model.Contig13.672			BS50DRAFT_516084
		evm.model.Contig11.327			evm.model.Contig15.516			BS50DRAFT_541807
		evm.model.Contig11.578			evm.model.Contig18.172			BS50DRAFT_547194
		evm.model.Contig11.579			evm.model.Contig2.645			BS50DRAFT_562674
		evm.model.Contig17.246			evm.model.Contig4.111			BS50DRAFT_565394
		evm.model.Contig2.66			evm.model.Contig6.325			BS50DRAFT_581489
		evm.model.Contig3.1034			evm.model.Contig7.296			BS50DRAFT_612336
		evm.model.Contig7.97			evm.model.Contig1.407			BS50DRAFT_620815
		evm.model.Contig9.148			evm.model.Contig1.614			BS50DRAFT_622687
		evm.model.Contig1.43			evm.model.Contig14.51			BS50DRAFT_639989
		evm.model.Contig15.95			evm.model.Contig25.1			BS50DRAFT_655241
		evm.model.Contig17.51			evm.model.Contig4.776			BS50DRAFT_657057
		evm.model.Contig19.76			evm.model.Contig12.451			BS50DRAFT_658786
		evm.model.Contig3.101			evm.model.Contig2.1073			BS50DRAFT_664736
		evm.model.Contig4.17			evm.model.Contig2.627			BS50DRAFT_675070
		evm.model.Contig4.18			evm.model.Contig22.37			BS50DRAFT_676138
		evm.model.Contig5.582			evm.model.Contig4.790			BS50DRAFT_676264
		evm.model.Contig6.659			evm.model.Contig7.825			BS50DRAFT_676305
		evm.model.Contig15.134			evm.model.Contig9.63			BS50DRAFT_682767
		evm.model.Contig15.6			evm.model.Contig9.937			BS50DRAFT_126448
		evm.model.Contig2.793			evm.model.Contig1.1689			BS50DRAFT_321548
		evm.model.Contig4.357			evm.model.Contig1.1690			BS50DRAFT_463744
		evm.model.Contig6.11			evm.model.Contig11.68			BS50DRAFT_488113
		evm.model.Contig6.849			evm.model.Contig12.494			BS50DRAFT_488203
		evm.model.Contig8.45			evm.model.Contig2.1352			BS50DRAFT_573707
		evm.model.Contig9.376			evm.model.Contig4.401			BS50DRAFT_576839
		evm.model.Contig10.475			evm.model.Contig4.402			BS50DRAFT_599684
		evm.model.Contig15.41			evm.model.Contig1.756			BS50DRAFT_601646
		evm.model.Contig16.47			evm.model.Contig11.306			BS50DRAFT_631559
		evm.model.Contig19.34			evm.model.Contig14.643			BS50DRAFT_634628
		evm.model.Contig2.550			evm.model.Contig16.14			BS50DRAFT_671075
		evm.model.Contig3.1154			evm.model.Contig17.163			BS50DRAFT_447945
		evm.model.Contig3.935			evm.model.Contig2.1293			BS50DRAFT_475342
		evm.model.Contig6.466			evm.model.Contig23.61			BS50DRAFT_487537
		evm.model.Contig6.714			evm.model.Contig25.7			BS50DRAFT_502428
		evm.model.Contig8.395			evm.model.Contig25.8			BS50DRAFT_550487
		evm.model.Contig8.489			evm.model.Contig25.9			BS50DRAFT_572294
		evm.model.Contig13.244			evm.model.Contig3.313			BS50DRAFT_575257
		evm.model.Contig13.458			evm.model.Contig7.197			BS50DRAFT_597986
		evm.model.Contig16.44			evm.model.Contig8.505			BS50DRAFT_605354
		evm.model.Contig2.1145			evm.model.Contig15.404			BS50DRAFT_605597
		evm.model.Contig2.501			evm.model.Contig15.408			BS50DRAFT_608478
		evm.model.Contig4.7			evm.model.Contig16.20			BS50DRAFT_612263
		evm.model.Contig8.492			evm.model.Contig20.119			BS50DRAFT_638935
		evm.model.Contig8.733			evm.model.Contig20.125			BS50DRAFT_655996
		evm.model.Contig9.374			evm.model.Contig20.157			BS50DRAFT_677586
		evm.model.Contig1.1158			evm.model.Contig16.129			BS50DRAFT_294393
		evm.model.Contig15.1			evm.model.Contig16.268			BS50DRAFT_332748
		evm.model.Contig15.110			evm.model.Contig18.44			BS50DRAFT_363080
		evm.model.Contig15.143			evm.model.Contig2.1031			BS50DRAFT_497359
		evm.model.Contig15.155			evm.model.Contig21.31			BS50DRAFT_513318
		evm.model.Contig15.188			evm.model.Contig7.785			BS50DRAFT_545758
		evm.model.Contig15.70			evm.model.Contig8.966			BS50DRAFT_551104
		evm.model.Contig15.76			evm.model.Contig1.1520			BS50DRAFT_552856
		evm.model.Contig17.2			evm.model.Contig13.634			BS50DRAFT_555035
		evm.model.Contig19.1			evm.model.Contig14.653			BS50DRAFT_596444
		evm.model.Contig19.43			evm.model.Contig25.10			BS50DRAFT_603750
		evm.model.Contig19.61			evm.model.Contig25.16			BS50DRAFT_605172
		evm.model.Contig26.4			evm.model.Contig1.1208			BS50DRAFT_605448
		evm.model.Contig28.14			evm.model.Contig16.47			BS50DRAFT_634221
		evm.model.Contig28.4			evm.model.Contig2.1142			BS50DRAFT_645636
		evm.model.Contig3.485			evm.model.Contig21.71			BS50DRAFT_652421
		evm.model.Contig30.8			evm.model.Contig23.56			BS50DRAFT_6764
		evm.model.Contig32.6			evm.model.Contig4.620			BS50DRAFT_81770
		evm.model.Contig7.2			evm.model.Contig1.1607			BS50DRAFT_260868
		evm.model.Contig9.682			evm.model.Contig1.2356			BS50DRAFT_260919
		evm.model.Contig1.202			evm.model.Contig10.201			BS50DRAFT_263281
		evm.model.Contig19.70			evm.model.Contig12.25			BS50DRAFT_476158
		evm.model.Contig6.310			evm.model.Contig4.12			BS50DRAFT_477291
		evm.model.Contig6.78			evm.model.Contig5.1068			BS50DRAFT_510027
		evm.model.Contig7.323			evm.model.Contig5.98			BS50DRAFT_566292
		evm.model.Contig11.500			evm.model.Contig6.636			BS50DRAFT_580222
		evm.model.Contig15.47			evm.model.Contig1.131			BS50DRAFT_595118
		evm.model.Contig16.57			evm.model.Contig1.2117			BS50DRAFT_605439
		evm.model.Contig2.205			evm.model.Contig1.2119			BS50DRAFT_626899
		evm.model.Contig9.784			evm.model.Contig1.2120			BS50DRAFT_632352
		evm.model.Contig11.685			evm.model.Contig5.647			BS50DRAFT_637489
		evm.model.Contig5.176			evm.model.Contig1.808			BS50DRAFT_660890
		evm.model.Contig5.826			evm.model.Contig10.622			BS50DRAFT_682489
		evm.model.Contig8.50			evm.model.Contig13.717			BS50DRAFT_682534
		evm.model.Contig8.712			evm.model.Contig18.109			BS50DRAFT_682633
		evm.model.Contig9.273			evm.model.Contig18.110			BS50DRAFT_319313
		evm.model.Contig10.618			evm.model.Contig5.141			BS50DRAFT_413115
		evm.model.Contig11.639			evm.model.Contig1.2017			BS50DRAFT_483685
		evm.model.Contig12.450			evm.model.Contig13.19			BS50DRAFT_492877
		evm.model.Contig15.53			evm.model.Contig13.622			BS50DRAFT_534692
		evm.model.Contig5.848			evm.model.Contig13.71			BS50DRAFT_560062
		evm.model.Contig15.176			evm.model.Contig15.583			BS50DRAFT_571348
		evm.model.Contig17.20			evm.model.Contig2.965			BS50DRAFT_573369
		evm.model.Contig19.16			evm.model.Contig24.48			BS50DRAFT_579121
		evm.model.Contig2.548			evm.model.Contig5.424			BS50DRAFT_604986
		evm.model.Contig26.22			evm.model.Contig1.1676			BS50DRAFT_232556
		evm.model.Contig26.23			evm.model.Contig1.2185			BS50DRAFT_483035
		evm.model.Contig11.42			evm.model.Contig17.145			BS50DRAFT_555697
		evm.model.Contig13.511			evm.model.Contig17.218			BS50DRAFT_571550
		evm.model.Contig13.515			evm.model.Contig19.240			BS50DRAFT_609524
		evm.model.Contig14.191			evm.model.Contig27.26			BS50DRAFT_489789
		evm.model.Contig15.46			evm.model.Contig5.304			BS50DRAFT_538129
		evm.model.Contig19.72			evm.model.Contig1.1125			BS50DRAFT_566210
		evm.model.Contig3.456			evm.model.Contig11.661			BS50DRAFT_603925
		evm.model.Contig4.760			evm.model.Contig14.633			BS50DRAFT_622051
		evm.model.Contig8.115			evm.model.Contig16.156			BS50DRAFT_634151
		evm.model.Contig1.460			evm.model.Contig16.178			BS50DRAFT_682306
		evm.model.Contig1.583			evm.model.Contig16.265			BS50DRAFT_487134
		evm.model.Contig11.686			evm.model.Contig16.3			BS50DRAFT_504040
		evm.model.Contig15.52			evm.model.Contig20.33			BS50DRAFT_509304
		evm.model.Contig16.48			evm.model.Contig23.69			BS50DRAFT_595283
		evm.model.Contig17.172			evm.model.Contig10.538			BS50DRAFT_607429
		evm.model.Contig19.208			evm.model.Contig10.541			BS50DRAFT_658327
		evm.model.Contig19.69			evm.model.Contig13.611			BS50DRAFT_658965
		evm.model.Contig2.1099			evm.model.Contig2.670			BS50DRAFT_658980
		evm.model.Contig2.5			evm.model.Contig4.11			BS50DRAFT_667436
		evm.model.Contig7.507			evm.model.Contig10.291			BS50DRAFT_667793
		evm.model.Contig1.905			evm.model.Contig11.601			BS50DRAFT_496528
		evm.model.Contig14.135			evm.model.Contig3.168			BS50DRAFT_527198
		evm.model.Contig15.49			evm.model.Contig9.278			BS50DRAFT_544648
		evm.model.Contig9.684			evm.model.Contig9.79			BS50DRAFT_563755
		evm.model.Contig15.135			evm.model.Contig1.1286			BS50DRAFT_162
		evm.model.Contig17.15			evm.model.Contig11.10			BS50DRAFT_257569
		evm.model.Contig21.15			evm.model.Contig14.610			BS50DRAFT_357434
		evm.model.Contig15.111			evm.model.Contig18.86			BS50DRAFT_517356
		evm.model.Contig15.142			evm.model.Contig22.18			BS50DRAFT_524636
		evm.model.Contig15.189			evm.model.Contig3.913			BS50DRAFT_613591
		evm.model.Contig15.2			evm.model.Contig5.142			BS50DRAFT_614626
		evm.model.Contig15.69			evm.model.Contig1.1569			BS50DRAFT_631177
		evm.model.Contig17.1			evm.model.Contig10.124			BS50DRAFT_640621
		evm.model.Contig21.33			evm.model.Contig23.35			BS50DRAFT_640622
		evm.model.Contig21.4			evm.model.Contig23.36			BS50DRAFT_645549
		evm.model.Contig26.5			evm.model.Contig22.28			BS50DRAFT_476621
		evm.model.Contig27.11			evm.model.Contig32.9			BS50DRAFT_509179
		evm.model.Contig28.15			evm.model.Contig4.835			BS50DRAFT_532323
		evm.model.Contig28.3			evm.model.Contig9.209			BS50DRAFT_605486
		evm.model.Contig30.7			evm.model.Contig1.2228			BS50DRAFT_605508
		evm.model.Contig32.7			evm.model.Contig13.115			BS50DRAFT_605522
		evm.model.Contig7.3			evm.model.Contig2.394			BS50DRAFT_614794
		evm.model.Contig15.38			evm.model.Contig1.487			BS50DRAFT_614795
		evm.model.Contig18.318			evm.model.Contig10.642			BS50DRAFT_621501
		evm.model.Contig3.720			evm.model.Contig14.634			BS50DRAFT_627104
		evm.model.Contig4.828			evm.model.Contig16.5			BS50DRAFT_509893
		evm.model.Contig19.32			evm.model.Contig8.954			BS50DRAFT_567682
		evm.model.Contig2.666			evm.model.Contig10.474			BS50DRAFT_571748
		evm.model.Contig8.595			evm.model.Contig13.335			BS50DRAFT_596520
		evm.model.Contig9.150			evm.model.Contig16.222			BS50DRAFT_605134
		evm.model.Contig1.1127			evm.model.Contig9.864			BS50DRAFT_609623
		evm.model.Contig13.494			evm.model.Contig12.410			BS50DRAFT_682526
		evm.model.Contig13.518			evm.model.Contig13.738			BS50DRAFT_447749
		evm.model.Contig14.241			evm.model.Contig16.186			BS50DRAFT_477025
		evm.model.Contig17.170			evm.model.Contig19.33			BS50DRAFT_478456
		evm.model.Contig2.1048			evm.model.Contig32.10			BS50DRAFT_509258
		evm.model.Contig19.118			evm.model.Contig8.896			BS50DRAFT_597243
		evm.model.Contig2.1066			evm.model.Contig1.243			BS50DRAFT_605475
		evm.model.Contig7.901			evm.model.Contig13.714			BS50DRAFT_626952
		evm.model.Contig11.633			evm.model.Contig17.55			BS50DRAFT_627129
		evm.model.Contig11.675			evm.model.Contig3.1141			BS50DRAFT_652753
		evm.model.Contig4.1012			evm.model.Contig5.929			BS50DRAFT_652779
		evm.model.Contig5.27			evm.model.Contig14.503			BS50DRAFT_658884
		evm.model.Contig9.779			evm.model.Contig15.374			BS50DRAFT_661069
		evm.model.Contig10.409			evm.model.Contig16.234			BS50DRAFT_662991
		evm.model.Contig3.1196			evm.model.Contig11.527			BS50DRAFT_478360
		evm.model.Contig3.612			evm.model.Contig16.223			BS50DRAFT_550733
		evm.model.Contig3.759			evm.model.Contig4.459			BS50DRAFT_573656
		evm.model.Contig4.4			evm.model.Contig1.1886			BS50DRAFT_610986
		evm.model.Contig1.629			evm.model.Contig8.900			BS50DRAFT_664823
		evm.model.Contig12.668			evm.model.Contig18.3			BS50DRAFT_523078
		evm.model.Contig15.104			evm.model.Contig22.1			BS50DRAFT_538903
		evm.model.Contig15.13			evm.model.Contig9.597			BS50DRAFT_603608
		evm.model.Contig15.146			evm.model.Contig13.141			BS50DRAFT_613318
		evm.model.Contig4.28			evm.model.Contig2.1013			BS50DRAFT_671193
		evm.model.Contig14.120			evm.model.Contig2.595			BS50DRAFT_681491
		evm.model.Contig2.270			evm.model.Contig3.930			BS50DRAFT_518847
		evm.model.Contig15.39			evm.model.Contig7.1009			BS50DRAFT_558492
		evm.model.Contig3.410			evm.model.Contig7.83			BS50DRAFT_569412
		evm.model.Contig4.643			evm.model.Contig8.168			BS50DRAFT_580287
		evm.model.Contig1.662			evm.model.Contig4.344			BS50DRAFT_598948
		evm.model.Contig17.117			evm.model.Contig6.894			BS50DRAFT_614433
		evm.model.Contig18.314			evm.model.Contig9.447			BS50DRAFT_626076
		evm.model.Contig2.1147			evm.model.Contig11.643			BS50DRAFT_122517
		evm.model.Contig8.803			evm.model.Contig20.122			BS50DRAFT_447368
		evm.model.Contig1.1103			evm.model.Contig20.123			BS50DRAFT_46580
		evm.model.Contig10.36			evm.model.Contig9.915			BS50DRAFT_490228
		evm.model.Contig15.61			evm.model.Contig13.32			BS50DRAFT_508693
		evm.model.Contig19.39			evm.model.Contig14.97			BS50DRAFT_578933
		evm.model.Contig7.622			evm.model.Contig17.139			BS50DRAFT_605424
		evm.model.Contig10.669			evm.model.Contig19.247			BS50DRAFT_626880
		evm.model.Contig2.948			evm.model.Contig23.15			BS50DRAFT_640522
		evm.model.Contig2.951			evm.model.Contig26.15			BS50DRAFT_574228
		evm.model.Contig4.191			evm.model.Contig27.33			BS50DRAFT_600183
		evm.model.Contig7.322			evm.model.Contig29.13			BS50DRAFT_605288
		evm.model.Contig1.1124			evm.model.Contig5.28			BS50DRAFT_608629
		evm.model.Contig1.341			evm.model.Contig16.145			BS50DRAFT_610519
		evm.model.Contig13.513			evm.model.Contig16.245			BS50DRAFT_613592
		evm.model.Contig4.729			evm.model.Contig20.50			BS50DRAFT_627449
		evm.model.Contig11.30			evm.model.Contig21.17			BS50DRAFT_667518
		evm.model.Contig15.59			evm.model.Contig21.75			BS50DRAFT_488675
		evm.model.Contig2.189			evm.model.Contig5.738			BS50DRAFT_508807
		evm.model.Contig8.839			evm.model.Contig12.750			BS50DRAFT_552715
		evm.model.Contig1.1210			evm.model.Contig12.758			BS50DRAFT_573572
		evm.model.Contig17.45			evm.model.Contig14.635			BS50DRAFT_579296
		evm.model.Contig5.200			evm.model.Contig16.126			BS50DRAFT_609505
		evm.model.Contig6.806			evm.model.Contig16.260			BS50DRAFT_231969
		evm.model.Contig9.56			evm.model.Contig16.6			BS50DRAFT_474757
		evm.model.Contig12.464			evm.model.Contig23.46			BS50DRAFT_493793
		evm.model.Contig5.825			evm.model.Contig23.70			BS50DRAFT_526400
		evm.model.Contig7.549			evm.model.Contig25.29			BS50DRAFT_545993
		evm.model.Contig8.711			evm.model.Contig1.1707			BS50DRAFT_580030
		evm.model.Contig9.274			evm.model.Contig12.666			BS50DRAFT_658609
		evm.model.Contig12.58			evm.model.Contig20.113			BS50DRAFT_514529
		evm.model.Contig17.245			evm.model.Contig19.90			BS50DRAFT_539503
		evm.model.Contig6.439			evm.model.Contig20.54			BS50DRAFT_555071
		evm.model.Contig8.512			evm.model.Contig21.49			BS50DRAFT_573637
		evm.model.Contig15.51			evm.model.Contig9.283			BS50DRAFT_577064
		evm.model.Contig2.824			evm.model.Contig16.56			BS50DRAFT_581638
		evm.model.Contig8.637			evm.model.Contig20.106			BS50DRAFT_611235
		evm.model.Contig8.692			evm.model.Contig21.61			BS50DRAFT_560479
		evm.model.Contig2.281			evm.model.Contig6.644			BS50DRAFT_569990
		evm.model.Contig7.66			evm.model.Contig12.156			BS50DRAFT_578572
		evm.model.Contig12.151			evm.model.Contig12.737			BS50DRAFT_626968
		evm.model.Contig15.48			evm.model.Contig8.29			BS50DRAFT_645015
		evm.model.Contig2.571			evm.model.Contig3.1103			BS50DRAFT_663342
		evm.model.Contig3.163			evm.model.Contig3.1104			BS50DRAFT_504812
		evm.model.Contig4.456			evm.model.Contig3.1121			BS50DRAFT_551798
		evm.model.Contig1.242			evm.model.Contig3.1227			BS50DRAFT_566435
		evm.model.Contig1.812			evm.model.Contig13.305			BS50DRAFT_580081
		evm.model.Contig3.349			evm.model.Contig13.306			BS50DRAFT_599056
		evm.model.Contig15.58			evm.model.Contig17.173			BS50DRAFT_626881
		evm.model.Contig18.243			evm.model.Contig2.621			BS50DRAFT_644405
		evm.model.Contig4.886			evm.model.Contig9.508			BS50DRAFT_677574
		evm.model.Contig12.666			evm.model.Contig9.509			BS50DRAFT_679813
		evm.model.Contig15.195			evm.model.Contig11.605			BS50DRAFT_458362
		evm.model.Contig2.939			evm.model.Contig4.1010			BS50DRAFT_488190
		evm.model.Contig20.129			evm.model.Contig7.4			BS50DRAFT_489168
		evm.model.Contig25.1			evm.model.Contig16.137			BS50DRAFT_603323
		evm.model.Contig29.3			evm.model.Contig16.171			BS50DRAFT_446634
		evm.model.Contig7.11			evm.model.Contig21.25			BS50DRAFT_496482
		evm.model.Contig14.494			evm.model.Contig21.41			BS50DRAFT_498299
		evm.model.Contig15.40			evm.model.Contig5.743			BS50DRAFT_504460
		evm.model.Contig15.20			evm.model.Contig16.108			BS50DRAFT_520818
		evm.model.Contig9.292			evm.model.Contig16.267			BS50DRAFT_558642
		evm.model.Contig15.50			evm.model.Contig7.428			BS50DRAFT_569427
		evm.model.Contig7.219			evm.model.Contig1.1486			BS50DRAFT_616712
		evm.model.Contig7.224			evm.model.Contig10.543			BS50DRAFT_448057
		evm.model.Contig21.13			evm.model.Contig22.39			BS50DRAFT_450930
		evm.model.Contig3.1164			evm.model.Contig4.17			BS50DRAFT_463049
		evm.model.Contig9.417			evm.model.Contig15.595			BS50DRAFT_509589
		evm.model.Contig12.628			evm.model.Contig8.40			BS50DRAFT_510182
		evm.model.Contig14.375			evm.model.Contig10.549			BS50DRAFT_580442
		evm.model.Contig5.846			evm.model.Contig13.190			BS50DRAFT_654597
		evm.model.Contig13.92			evm.model.Contig4.5			BS50DRAFT_654603
		evm.model.Contig13.93			evm.model.Contig1.987			BS50DRAFT_677808
		evm.model.Contig2.401			evm.model.Contig16.275			BS50DRAFT_500950
		evm.model.Contig2.402			evm.model.Contig1.2044			BS50DRAFT_544452
		evm.model.Contig5.639			evm.model.Contig9.844			BS50DRAFT_548294
		evm.model.Contig11.73			evm.model.Contig13.51			BS50DRAFT_599028
		evm.model.Contig22.129			evm.model.Contig14.614			BS50DRAFT_638905
		evm.model.Contig24.41			evm.model.Contig16.227			BS50DRAFT_662423
		evm.model.Contig6.469			evm.model.Contig24.3			BS50DRAFT_674783
		evm.model.Contig2.578			evm.model.Contig26.44			BS50DRAFT_509500
		evm.model.Contig5.829			evm.model.Contig29.35			BS50DRAFT_534563
		evm.model.Contig6.411			evm.model.Contig33.5			BS50DRAFT_176295
		evm.model.Contig11.467			evm.model.Contig5.5			BS50DRAFT_574350
		evm.model.Contig3.460			evm.model.Contig2.700			BS50DRAFT_583274
		evm.model.Contig9.836			evm.model.Contig23.83			BS50DRAFT_613586
		evm.model.Contig19.33			evm.model.Contig26.23			BS50DRAFT_640803
		evm.model.Contig4.94			evm.model.Contig17.196			BS50DRAFT_658346
		evm.model.Contig9.331			evm.model.Contig4.237			BS50DRAFT_479777
		evm.model.Contig10.253			evm.model.Contig7.229			BS50DRAFT_52893
		evm.model.Contig15.28			evm.model.Contig4.175			BS50DRAFT_580638
		evm.model.Contig19.19			evm.model.Contig5.768			BS50DRAFT_614714
		evm.model.Contig3.1215			evm.model.Contig8.837			BS50DRAFT_667241
		evm.model.Contig1.920			evm.model.Contig6.1			BS50DRAFT_505179
		evm.model.Contig12.4			evm.model.Contig8.888			BS50DRAFT_542588
		evm.model.Contig9.509			evm.model.Contig9.905			BS50DRAFT_572671
		evm.model.Contig15.101			evm.model.Contig11.180			BS50DRAFT_573782
		evm.model.Contig15.190			evm.model.Contig11.181			BS50DRAFT_682655
		evm.model.Contig15.68			evm.model.Contig10.523			BS50DRAFT_265902
		evm.model.Contig26.6			evm.model.Contig12.14			BS50DRAFT_470234
		evm.model.Contig28.2			evm.model.Contig4.7			BS50DRAFT_500562
		evm.model.Contig30.6			evm.model.Contig7.53			BS50DRAFT_510024
		evm.model.Contig32.8			evm.model.Contig1.1242			BS50DRAFT_569277
		evm.model.Contig7.4			evm.model.Contig16.262			BS50DRAFT_580325
		evm.model.Contig1.345			evm.model.Contig13.86			BS50DRAFT_580360
		evm.model.Contig21.32			evm.model.Contig13.87			BS50DRAFT_580378
		evm.model.Contig21.5			evm.model.Contig16.120			BS50DRAFT_595926
		evm.model.Contig27.12			evm.model.Contig17.125			BS50DRAFT_64650
		evm.model.Contig1.817			evm.model.Contig17.202			BS50DRAFT_560292
		evm.model.Contig4.3			evm.model.Contig29.11			BS50DRAFT_571713
		evm.model.Contig12.208			evm.model.Contig11.52			BS50DRAFT_604400
		evm.model.Contig9.785			evm.model.Contig20.142			BS50DRAFT_480247
		evm.model.Contig2.937			evm.model.Contig21.84			BS50DRAFT_558497
		evm.model.Contig3.993			evm.model.Contig3.649			BS50DRAFT_562872
		evm.model.Contig18.241			evm.model.Contig7.718			BS50DRAFT_580481
		evm.model.Contig19.68			evm.model.Contig7.719			BS50DRAFT_580532
		evm.model.Contig15.161			evm.model.Contig13.10			BS50DRAFT_98578
		evm.model.Contig15.162			evm.model.Contig13.9			BS50DRAFT_98590
		evm.model.Contig2.963			evm.model.Contig14.638			BS50DRAFT_372888
		evm.model.Contig14.116			evm.model.Contig16.9			BS50DRAFT_563476
		evm.model.Contig2.480			evm.model.Contig17.155			BS50DRAFT_624321
		evm.model.Contig5.823			evm.model.Contig24.39			BS50DRAFT_639902
		evm.model.Contig8.475			evm.model.Contig1.1498			BS50DRAFT_645191
		evm.model.Contig8.732			evm.model.Contig1.1500			BS50DRAFT_402858
		evm.model.Contig4.321			evm.model.Contig16.235			BS50DRAFT_450651
		evm.model.Contig4.330			evm.model.Contig5.511			BS50DRAFT_453377
		evm.model.Contig4.318			evm.model.Contig7.884			BS50DRAFT_455099
		evm.model.Contig4.327			evm.model.Contig7.885			BS50DRAFT_521956
		evm.model.Contig6.3			evm.model.Contig15.285			BS50DRAFT_574236
		evm.model.Contig8.721			evm.model.Contig23.29			BS50DRAFT_578631
		evm.model.Contig20.101			evm.model.Contig26.8			BS50DRAFT_650288
		evm.model.Contig4.800			evm.model.Contig10.29			BS50DRAFT_579252
		evm.model.Contig2.938			evm.model.Contig27.6			BS50DRAFT_610587
		evm.model.Contig8.104			evm.model.Contig5.227			BS50DRAFT_624691
		evm.model.Contig3.958			evm.model.Contig13.53			BS50DRAFT_550284
		evm.model.Contig4.2			evm.model.Contig14.616			BS50DRAFT_580197
		evm.model.Contig17.25			evm.model.Contig26.43			BS50DRAFT_580199
		evm.model.Contig21.12			evm.model.Contig29.37			BS50DRAFT_626411
		evm.model.Contig9.630			evm.model.Contig33.7			BS50DRAFT_641131
		evm.model.Contig9.631			evm.model.Contig5.3			BS50DRAFT_641288
		evm.model.Contig4.319			evm.model.Contig14.48			BS50DRAFT_482057
		evm.model.Contig4.328			evm.model.Contig4.828			BS50DRAFT_536842
		evm.model.Contig4.320			evm.model.Contig3.1090			BS50DRAFT_632656
		evm.model.Contig4.329			evm.model.Contig3.63			BS50DRAFT_390602
		evm.model.Contig12.279			evm.model.Contig17.172			BS50DRAFT_574235
		evm.model.Contig12.280			evm.model.Contig6.99			BS50DRAFT_616957
		evm.model.Contig15.164			evm.model.Contig11.356			BS50DRAFT_509996
		evm.model.Contig3.1114			evm.model.Contig5.974			BS50DRAFT_510002
		evm.model.Contig10.71			evm.model.Contig8.263			BS50DRAFT_595164
		evm.model.Contig10.72			evm.model.Contig8.264			BS50DRAFT_605417
		evm.model.Contig12.53			evm.model.Contig4.193			BS50DRAFT_614676
		evm.model.Contig15.178			evm.model.Contig4.194			BS50DRAFT_664727
		evm.model.Contig7.767			evm.model.Contig3.838			BS50DRAFT_675588
		evm.model.Contig15.177			evm.model.Contig3.839			BS50DRAFT_480838
		evm.model.Contig17.21			evm.model.Contig8.241			BS50DRAFT_489287
		evm.model.Contig7.447			evm.model.Contig8.242			BS50DRAFT_507614
		evm.model.Contig7.448			evm.model.Contig3.43			BS50DRAFT_570825
		evm.model.Contig12.55			evm.model.Contig7.960			BS50DRAFT_490022
		evm.model.Contig3.277			evm.model.Contig5.533			BS50DRAFT_573077
		evm.model.Contig28.9			evm.model.Contig5.534			BS50DRAFT_577424
		evm.model.Contig3.1153			evm.model.Contig12.21			BS50DRAFT_578758
		evm.model.Contig32.2			evm.model.Contig15.52			BS50DRAFT_533768
		evm.model.Contig1.374			evm.model.Contig10.38			BS50DRAFT_544346
		evm.model.Contig15.19			evm.model.Contig29.3			BS50DRAFT_560522
		evm.model.Contig5.827			evm.model.Contig8.786			BS50DRAFT_625403
		evm.model.Contig6.814			evm.model.Contig8.787			BS50DRAFT_651863
		evm.model.Contig9.15			evm.model.Contig10.862			BS50DRAFT_182622
		evm.model.Contig15.130			evm.model.Contig10.863			BS50DRAFT_611217
		evm.model.Contig15.25			evm.model.Contig16.153			BS50DRAFT_664990
		evm.model.Contig15.27			evm.model.Contig16.196			BS50DRAFT_491799
		evm.model.Contig19.20			evm.model.Contig20.37			BS50DRAFT_575428
		evm.model.Contig26.11			evm.model.Contig6.534			BS50DRAFT_619368
		evm.model.Contig26.12			evm.model.Contig1.1499			BS50DRAFT_470213
		evm.model.Contig21.54			evm.model.Contig1.2050			BS50DRAFT_497298
		evm.model.Contig21.55			evm.model.Contig10.39			BS50DRAFT_598443
		evm.model.Contig27.3			evm.model.Contig29.2			BS50DRAFT_654717
		evm.model.Contig27.4			evm.model.Contig17.149			BS50DRAFT_579078
		evm.model.Contig8.843			evm.model.Contig6.1007			BS50DRAFT_614706
		evm.model.Contig14.123			evm.model.Contig3.34			BS50DRAFT_680117
		evm.model.Contig14.124			evm.model.Contig7.956			BS50DRAFT_682359
		evm.model.Contig19.30			evm.model.Contig9.630			BS50DRAFT_579031
		evm.model.Contig2.552			evm.model.Contig9.631			BS50DRAFT_580566
		evm.model.Contig4.462			evm.model.Contig13.743			BS50DRAFT_586748
		evm.model.Contig11.33			evm.model.Contig19.148			BS50DRAFT_605499
		evm.model.Contig11.59			evm.model.Contig6.909			BS50DRAFT_641372
		evm.model.Contig21.45			evm.model.Contig13.16			BS50DRAFT_641408
		evm.model.Contig9.106			evm.model.Contig13.74			BS50DRAFT_554784
		evm.model.Contig17.59			evm.model.Contig24.46			BS50DRAFT_579026
		evm.model.Contig20.82			evm.model.Contig5.1038			BS50DRAFT_612302
		evm.model.Contig14.436			evm.model.Contig16.261			BS50DRAFT_522785
		evm.model.Contig15.31			evm.model.Contig2.1362			BS50DRAFT_568392
		evm.model.Contig19.67			evm.model.Contig12.637			BS50DRAFT_568393
		evm.model.Contig19.71			evm.model.Contig16.116			BS50DRAFT_636669
		evm.model.Contig16.58			evm.model.Contig10.36			BS50DRAFT_253598
		evm.model.Contig7.576			evm.model.Contig29.7			BS50DRAFT_25427
		evm.model.Contig21.23			evm.model.Contig15.120			BS50DRAFT_458561
		evm.model.Contig21.62			evm.model.Contig16.193			BS50DRAFT_148281
		evm.model.Contig2.946			evm.model.Contig16.251			BS50DRAFT_504391
		evm.model.Contig2.953			evm.model.Contig2.176			BS50DRAFT_612702
					evm.model.Contig2.177			BS50DRAFT_574392
					evm.model.Contig1.2402			BS50DRAFT_580249
					evm.model.Contig7.2			BS50DRAFT_597407
					evm.model.Contig2.1133			BS50DRAFT_133092
					evm.model.Contig2.1134			BS50DRAFT_154096
					evm.model.Contig12.653			BS50DRAFT_265816
					evm.model.Contig8.50			BS50DRAFT_316695
					evm.model.Contig3.768			BS50DRAFT_317756
					evm.model.Contig7.1016			BS50DRAFT_442615
					evm.model.Contig13.52			BS50DRAFT_447092
					evm.model.Contig19.267			BS50DRAFT_448686
					evm.model.Contig29.36			BS50DRAFT_509387
					evm.model.Contig5.4			BS50DRAFT_510213
					evm.model.Contig4.115			BS50DRAFT_538103
					evm.model.Contig4.116			BS50DRAFT_538593
					evm.model.Contig7.615			BS50DRAFT_614817
					evm.model.Contig7.616			BS50DRAFT_617077
					evm.model.Contig16.39			BS50DRAFT_627051
					evm.model.Contig17.144			BS50DRAFT_641396
					evm.model.Contig17.220			BS50DRAFT_682748
					evm.model.Contig19.242			BS50DRAFT_507819
					evm.model.Contig27.28			BS50DRAFT_523855
					evm.model.Contig5.33			BS50DRAFT_575473
					evm.model.Contig17.201			BS50DRAFT_591790
					evm.model.Contig2.601			BS50DRAFT_616395
					evm.model.Contig10.524			BS50DRAFT_680580
					evm.model.Contig10.527			BS50DRAFT_603634
					evm.model.Contig4.6			BS50DRAFT_604234
					evm.model.Contig17.69			BS50DRAFT_571976
					evm.model.Contig3.1086			BS50DRAFT_573790
					evm.model.Contig11.629			BS50DRAFT_603156
					evm.model.Contig4.57			BS50DRAFT_143478
					evm.model.Contig5.1040			BS50DRAFT_357161
					evm.model.Contig5.1041			BS50DRAFT_658549
					evm.model.Contig16.174			BS50DRAFT_495490
					evm.model.Contig16.246			BS50DRAFT_520373
					evm.model.Contig10.542			BS50DRAFT_595965
					evm.model.Contig4.15			BS50DRAFT_641026
					evm.model.Contig17.183			BS50DRAFT_46607
					evm.model.Contig17.184			BS50DRAFT_487191
					evm.model.Contig1.608			BS50DRAFT_594730
					evm.model.Contig19.234			BS50DRAFT_552499
					evm.model.Contig10.548			BS50DRAFT_572490
					evm.model.Contig4.3			BS50DRAFT_643875
					evm.model.Contig10.526			BS50DRAFT_443563
					evm.model.Contig4.19			BS50DRAFT_537712
								BS50DRAFT_580218
								BS50DRAFT_595270
								BS50DRAFT_608654
								BS50DRAFT_626930
								BS50DRAFT_486076
								BS50DRAFT_582276
								BS50DRAFT_671310
								BS50DRAFT_677234
								BS50DRAFT_679329
								BS50DRAFT_474580
								BS50DRAFT_580648
								BS50DRAFT_651815
								BS50DRAFT_674721
								BS50DRAFT_345102
								BS50DRAFT_580265
								BS50DRAFT_607293
								BS50DRAFT_641285
								BS50DRAFT_593429
								BS50DRAFT_608670
								BS50DRAFT_396269
								BS50DRAFT_572408
								BS50DRAFT_569588
								BS50DRAFT_661233
								BS50DRAFT_447478
								BS50DRAFT_572073
								BS50DRAFT_678816
								BS50DRAFT_396162
								BS50DRAFT_624367
								BS50DRAFT_626147
								BS50DRAFT_562877
								BS50DRAFT_664532
								BS50DRAFT_478140
								BS50DRAFT_573501
								BS50DRAFT_574472
								BS50DRAFT_350572
								BS50DRAFT_563577
								BS50DRAFT_629921
								BS50DRAFT_516012
								BS50DRAFT_558645
								BS50DRAFT_570968
								BS50DRAFT_534927
								BS50DRAFT_605443
								BS50DRAFT_674345
								BS50DRAFT_678014
								BS50DRAFT_33042
								BS50DRAFT_454541
								BS50DRAFT_478707
								BS50DRAFT_337728
								BS50DRAFT_614799
								BS50DRAFT_505847
								BS50DRAFT_576452
								BS50DRAFT_343367
								BS50DRAFT_594230
								BS50DRAFT_632353
								BS50DRAFT_611992
								BS50DRAFT_641607
								BS50DRAFT_85056
								BS50DRAFT_545396
								BS50DRAFT_611924
								BS50DRAFT_579124
								BS50DRAFT_579125
								BS50DRAFT_576345
								BS50DRAFT_658984
								BS50DRAFT_484397
								BS50DRAFT_509697
								BS50DRAFT_465550
								BS50DRAFT_517182
								BS50DRAFT_128707
								BS50DRAFT_224240
								BS50DRAFT_344050
								BS50DRAFT_533446
								BS50DRAFT_613858
								BS50DRAFT_662652
								BS50DRAFT_197300
								BS50DRAFT_578170
								BS50DRAFT_614831
								BS50DRAFT_236154
								BS50DRAFT_506353
								BS50DRAFT_655255
								BS50DRAFT_143406
								BS50DRAFT_612470
								BS50DRAFT_670704
								BS50DRAFT_531077
								BS50DRAFT_566993
								BS50DRAFT_578453
								BS50DRAFT_651821
								BS50DRAFT_210843
								BS50DRAFT_626341
								BS50DRAFT_87193
								BS50DRAFT_619803
								BS50DRAFT_648118
								BS50DRAFT_668879
								BS50DRAFT_553664
								BS50DRAFT_579309
								BS50DRAFT_571668
								BS50DRAFT_641442
								BS50DRAFT_566557
								BS50DRAFT_660138
								BS50DRAFT_682663
								BS50DRAFT_398521
								BS50DRAFT_447435
								BS50DRAFT_497133
								BS50DRAFT_53899
								BS50DRAFT_575811
								BS50DRAFT_71878
								BS50DRAFT_525419
								BS50DRAFT_577805
								BS50DRAFT_577092
								BS50DRAFT_641240
								BS50DRAFT_644930
								BS50DRAFT_676411
								BS50DRAFT_505558
								BS50DRAFT_509847
								BS50DRAFT_509929
								BS50DRAFT_483262
								BS50DRAFT_508554
								BS50DRAFT_537863
								BS50DRAFT_627606
								BS50DRAFT_507539
								BS50DRAFT_576653
								BS50DRAFT_578420
								BS50DRAFT_620260
								BS50DRAFT_623600
								BS50DRAFT_638895
								BS50DRAFT_537865
								BS50DRAFT_568808
								BS50DRAFT_520690
								BS50DRAFT_571182
								BS50DRAFT_417799
								BS50DRAFT_584652
								BS50DRAFT_198419
								BS50DRAFT_571506
								BS50DRAFT_507707
								BS50DRAFT_656666
								BS50DRAFT_17078
								BS50DRAFT_494669
								BS50DRAFT_578295
								BS50DRAFT_562711
								BS50DRAFT_645338
								BS50DRAFT_655610
								BS50DRAFT_499281
								BS50DRAFT_583148
								BS50DRAFT_480678
								BS50DRAFT_580431
								BS50DRAFT_658986
								BS50DRAFT_578055
								BS50DRAFT_578056
								BS50DRAFT_455675
								BS50DRAFT_504400
								BS50DRAFT_473839
								BS50DRAFT_567274
								BS50DRAFT_253258
								BS50DRAFT_664819
								BS50DRAFT_315958
								BS50DRAFT_580368
								BS50DRAFT_595214
								BS50DRAFT_574399
								BS50DRAFT_668169
								BS50DRAFT_575072
								BS50DRAFT_664986
								BS50DRAFT_22884
								BS50DRAFT_509550
								BS50DRAFT_497853
								BS50DRAFT_659151
								BS50DRAFT_473159
								BS50DRAFT_576652
								BS50DRAFT_482795
								BS50DRAFT_509142
								BS50DRAFT_604114
								BS50DRAFT_609316
								BS50DRAFT_164518
								BS50DRAFT_561622
								BS50DRAFT_641311
								BS50DRAFT_661391
								BS50DRAFT_509517
								BS50DRAFT_577175
								BS50DRAFT_303882
								BS50DRAFT_575533
								BS50DRAFT_344404
								BS50DRAFT_344740
								BS50DRAFT_500680
								BS50DRAFT_508857
								BS50DRAFT_538255
								BS50DRAFT_566235
								BS50DRAFT_580214
								BS50DRAFT_580217
								BS50DRAFT_594908
								BS50DRAFT_594868
								BS50DRAFT_663112
								BS50DRAFT_493447
								BS50DRAFT_552846
								BS50DRAFT_573783
								BS50DRAFT_578524
								BS50DRAFT_164953
								BS50DRAFT_576024
								BS50DRAFT_509097
								BS50DRAFT_555234
								BS50DRAFT_639163
								BS50DRAFT_639164
								BS50DRAFT_569256
								BS50DRAFT_610619
								BS50DRAFT_487719
								BS50DRAFT_604742
								BS50DRAFT_583225
								BS50DRAFT_672718
								BS50DRAFT_500140
								BS50DRAFT_640216
								BS50DRAFT_643173
								BS50DRAFT_469138
								BS50DRAFT_574303
								BS50DRAFT_618608
								BS50DRAFT_661128
								BS50DRAFT_495728
								BS50DRAFT_632274
								BS50DRAFT_356829
								BS50DRAFT_517815
								BS50DRAFT_605375
								BS50DRAFT_573142
								BS50DRAFT_579565
								BS50DRAFT_634078
								BS50DRAFT_627067
								BS50DRAFT_627095
								BS50DRAFT_509796
								BS50DRAFT_641475
								BS50DRAFT_681854
								BS50DRAFT_566738
								BS50DRAFT_566739
								BS50DRAFT_509840
								BS50DRAFT_658854
								BS50DRAFT_568902
								BS50DRAFT_626763
								BS50DRAFT_568569
								BS50DRAFT_616468
								BS50DRAFT_258106
								BS50DRAFT_570779
								BS50DRAFT_195980
								BS50DRAFT_260834
								BS50DRAFT_605385
								BS50DRAFT_222591
								BS50DRAFT_673441
								BS50DRAFT_143436
								BS50DRAFT_604066
								BS50DRAFT_490473
								BS50DRAFT_504809
								BS50DRAFT_659567
								BS50DRAFT_593130
								BS50DRAFT_679243
								BS50DRAFT_290237
								BS50DRAFT_630923
								BS50DRAFT_588040
								BS50DRAFT_681115
								BS50DRAFT_476586
								BS50DRAFT_591161
								BS50DRAFT_473532
								BS50DRAFT_473535

## Sheet: Table S5
		Table S5.1 Contracted gene families of C. cassiicola YN49			Table S5.2 Contracted gene families of C. cassiicola CC01			Table S5.3 Contracted gene families of C. cassiicola CCP
		Gene			Gene			Gene
		evm.model.Contig1.1121			evm.model.Contig12.350			BS50DRAFT_248073
		evm.model.Contig1.1128			evm.model.Contig12.584			BS50DRAFT_502299
		evm.model.Contig10.3			evm.model.Contig12.585			BS50DRAFT_508092
		evm.model.Contig10.667			evm.model.Contig13.366			BS50DRAFT_523345
		evm.model.Contig19.73			evm.model.Contig17.3			BS50DRAFT_553941
		evm.model.Contig2.670			evm.model.Contig2.1294			BS50DRAFT_559750
		evm.model.Contig3.806			evm.model.Contig2.474			BS50DRAFT_596248
		evm.model.Contig4.193			evm.model.Contig6.593			BS50DRAFT_603534
		evm.model.Contig4.607			evm.model.Contig6.870			BS50DRAFT_604585
		evm.model.Contig4.764			evm.model.Contig6.97			BS50DRAFT_605032
		evm.model.Contig4.809			evm.model.Contig7.194			BS50DRAFT_629181
		evm.model.Contig6.102			evm.model.Contig1.1333			BS50DRAFT_152970
		evm.model.Contig6.329			evm.model.Contig10.819			BS50DRAFT_258136
		evm.model.Contig6.9			evm.model.Contig13.183			BS50DRAFT_493967
		evm.model.Contig8.119			evm.model.Contig13.656			BS50DRAFT_616347
		evm.model.Contig8.99			evm.model.Contig15.187			BS50DRAFT_106637
		evm.model.Contig10.124			evm.model.Contig18.116			BS50DRAFT_515685
		evm.model.Contig11.575			evm.model.Contig18.74			BS50DRAFT_524812
		evm.model.Contig12.671			evm.model.Contig4.1019			BS50DRAFT_554959
		evm.model.Contig14.416			evm.model.Contig4.131			BS50DRAFT_567364
		evm.model.Contig16.138			evm.model.Contig4.56			BS50DRAFT_570820
		evm.model.Contig17.92			evm.model.Contig4.830			BS50DRAFT_584193
		evm.model.Contig3.46			evm.model.Contig4.944			BS50DRAFT_600858
		evm.model.Contig4.123			evm.model.Contig5.358			BS50DRAFT_614687
		evm.model.Contig5.736			evm.model.Contig5.828			BS50DRAFT_651224
		evm.model.Contig5.91			evm.model.Contig6.495			BS50DRAFT_536013
		evm.model.Contig6.588			evm.model.Contig6.978			BS50DRAFT_620227
		evm.model.Contig7.732			evm.model.Contig8.677			BS50DRAFT_185038
		evm.model.Contig10.767			evm.model.Contig9.232			BS50DRAFT_336639
		evm.model.Contig12.378			evm.model.Contig14.44			BS50DRAFT_497461
		evm.model.Contig13.505			evm.model.Contig17.154			BS50DRAFT_604017
		evm.model.Contig16.106			evm.model.Contig17.169			BS50DRAFT_648038
		evm.model.Contig16.86			evm.model.Contig17.181			BS50DRAFT_128596
		evm.model.Contig18.315			evm.model.Contig19.54			BS50DRAFT_289239
		evm.model.Contig3.239			evm.model.Contig23.54			BS50DRAFT_507719
		evm.model.Contig4.355			evm.model.Contig23.65			BS50DRAFT_509956
		evm.model.Contig4.761			evm.model.Contig10.182			BS50DRAFT_537687
		evm.model.Contig6.376			evm.model.Contig14.430			BS50DRAFT_550122
		evm.model.Contig6.881			evm.model.Contig3.780			BS50DRAFT_566888
		evm.model.Contig7.690			evm.model.Contig5.914			BS50DRAFT_591416
		evm.model.Contig8.114			evm.model.Contig7.309			BS50DRAFT_595121
		evm.model.Contig9.151			evm.model.Contig9.488			BS50DRAFT_658531
		evm.model.Contig9.375			evm.model.Contig9.649			BS50DRAFT_469314
		evm.model.Contig1.11			evm.model.Contig1.1629			BS50DRAFT_625344
		evm.model.Contig1.332			evm.model.Contig1.1876			BS50DRAFT_457483
		evm.model.Contig11.550			evm.model.Contig13.205			BS50DRAFT_493300
		evm.model.Contig12.476			evm.model.Contig17.124			BS50DRAFT_510334
		evm.model.Contig22.16			evm.model.Contig3.646			BS50DRAFT_566977
		evm.model.Contig5.168			evm.model.Contig6.522			BS50DRAFT_578199
		evm.model.Contig8.377			evm.model.Contig6.792			BS50DRAFT_601820
		evm.model.Contig1.632			evm.model.Contig8.412			BS50DRAFT_605921
		evm.model.Contig1.758			evm.model.Contig1.1851			BS50DRAFT_662473
		evm.model.Contig11.414			evm.model.Contig1.2243			BS50DRAFT_539855
		evm.model.Contig15.56			evm.model.Contig18.64			BS50DRAFT_567269
		evm.model.Contig15.60			evm.model.Contig3.109			BS50DRAFT_567621
		evm.model.Contig3.1173			evm.model.Contig3.1204			BS50DRAFT_644053
		evm.model.Contig5.360			evm.model.Contig5.69			BS50DRAFT_494393
		evm.model.Contig6.733			evm.model.Contig1.2367			BS50DRAFT_554818
		evm.model.Contig8.486			evm.model.Contig15.287			BS50DRAFT_579848
		evm.model.Contig12.50			evm.model.Contig15.537			BS50DRAFT_625810
		evm.model.Contig12.601			evm.model.Contig3.585			BS50DRAFT_484185
		evm.model.Contig13.254			evm.model.Contig8.410			BS50DRAFT_467128
		evm.model.Contig18.42			evm.model.Contig1.1124			BS50DRAFT_509334
		evm.model.Contig2.836			evm.model.Contig10.169			BS50DRAFT_647995
		evm.model.Contig3.276			evm.model.Contig2.1315			BS50DRAFT_489772
		evm.model.Contig11.577			evm.model.Contig1.2280			BS50DRAFT_575307
		evm.model.Contig19.218			evm.model.Contig1.835			BS50DRAFT_616686
		evm.model.Contig2.160			evm.model.Contig2.715			BS50DRAFT_648095
		evm.model.Contig24.10			evm.model.Contig3.1138			BS50DRAFT_661346
		evm.model.Contig2.385			evm.model.Contig3.772			BS50DRAFT_671649
		evm.model.Contig2.837			evm.model.Contig6.379			BS50DRAFT_15739
		evm.model.Contig24.103			evm.model.Contig9.37			BS50DRAFT_482444
		evm.model.Contig24.113			evm.model.Contig13.664			BS50DRAFT_488722
		evm.model.Contig9.489			evm.model.Contig14.483			BS50DRAFT_580523
		evm.model.Contig9.669			evm.model.Contig2.1324			BS50DRAFT_36148
		evm.model.Contig14.278			evm.model.Contig3.1056			BS50DRAFT_542286
		evm.model.Contig17.243			evm.model.Contig4.797			BS50DRAFT_636914
		evm.model.Contig3.1139			evm.model.Contig10.805			BS50DRAFT_665618
		evm.model.Contig9.712			evm.model.Contig3.1043			BS50DRAFT_97753
		evm.model.Contig12.330			evm.model.Contig6.625			BS50DRAFT_261377
		evm.model.Contig2.539			evm.model.Contig9.2			BS50DRAFT_580665
		evm.model.Contig7.861			evm.model.Contig10.408			BS50DRAFT_605095
		evm.model.Contig12.9			evm.model.Contig15.571			BS50DRAFT_296881
		evm.model.Contig6.837			evm.model.Contig17.70			BS50DRAFT_370710
		evm.model.Contig7.151			evm.model.Contig2.341			BS50DRAFT_447192
		evm.model.Contig21.51			evm.model.Contig9.693			BS50DRAFT_509825
		evm.model.Contig21.52			evm.model.Contig2.758			BS50DRAFT_542763
		evm.model.Contig7.535			evm.model.Contig3.357			BS50DRAFT_614690
		evm.model.Contig5.2			evm.model.Contig7.30			BS50DRAFT_487052
		evm.model.Contig11.6			evm.model.Contig9.702			BS50DRAFT_579894
		evm.model.Contig15.160			evm.model.Contig1.1094			BS50DRAFT_600499
		evm.model.Contig1.554			evm.model.Contig11.358			BS50DRAFT_503687
		evm.model.Contig1.584			evm.model.Contig5.764			BS50DRAFT_572969
		evm.model.Contig12.207			evm.model.Contig8.840			BS50DRAFT_587812
		evm.model.Contig16.66			evm.model.Contig18.19			BS50DRAFT_623346
		evm.model.Contig4.547			evm.model.Contig2.671			BS50DRAFT_635736
		evm.model.Contig4.589			evm.model.Contig3.1038			BS50DRAFT_444099
		evm.model.Contig6.717			evm.model.Contig6.662			BS50DRAFT_560310
		evm.model.Contig13.349			evm.model.Contig7.808			BS50DRAFT_630397
		evm.model.Contig13.353			evm.model.Contig1.2271			BS50DRAFT_660026
		evm.model.Contig23.105			evm.model.Contig1.441			BS50DRAFT_497586
		evm.model.Contig16.220			evm.model.Contig12.620			BS50DRAFT_495023
		evm.model.Contig16.342			evm.model.Contig18.31			BS50DRAFT_551319
		evm.model.Contig2.116			evm.model.Contig2.524			BS50DRAFT_583762
		evm.model.Contig1.915			evm.model.Contig7.947			BS50DRAFT_599653
		evm.model.Contig2.1086			evm.model.Contig9.177			BS50DRAFT_555292
		evm.model.Contig12.585			evm.model.Contig14.185			BS50DRAFT_568993
		evm.model.Contig14.249			evm.model.Contig3.830			BS50DRAFT_508987
		evm.model.Contig14.314			evm.model.Contig3.832			BS50DRAFT_616411
		evm.model.Contig2.873			evm.model.Contig6.1029			BS50DRAFT_682395
		evm.model.Contig5.120			evm.model.Contig6.804			BS50DRAFT_496253
		evm.model.Contig10.509			evm.model.Contig7.19			BS50DRAFT_676009
		evm.model.Contig7.713			evm.model.Contig10.800			BS50DRAFT_536441
		evm.model.Contig8.617			evm.model.Contig8.285			BS50DRAFT_501396
		evm.model.Contig19.170			evm.model.Contig1.1470			BS50DRAFT_552216
		evm.model.Contig2.251			evm.model.Contig1.258			BS50DRAFT_580039
		evm.model.Contig20.69			evm.model.Contig13.667			BS50DRAFT_632451
		evm.model.Contig22.55			evm.model.Contig13.669			BS50DRAFT_644479
		evm.model.Contig24.94			evm.model.Contig17.130			BS50DRAFT_663377
		evm.model.Contig5.246			evm.model.Contig7.179			BS50DRAFT_682351
		evm.model.Contig10.752			evm.model.Contig8.85			BS50DRAFT_193050
		evm.model.Contig11.561			evm.model.Contig9.104			BS50DRAFT_525464
		evm.model.Contig14.465			evm.model.Contig23.57			BS50DRAFT_49679
		evm.model.Contig4.699			evm.model.Contig10.66			BS50DRAFT_508926
		evm.model.Contig5.822			evm.model.Contig12.687			BS50DRAFT_672428
		evm.model.Contig8.832			evm.model.Contig4.292			BS50DRAFT_87622
		evm.model.Contig14.374			evm.model.Contig17.158			BS50DRAFT_540411
		evm.model.Contig16.82			evm.model.Contig17.186			BS50DRAFT_573973
		evm.model.Contig23.86			evm.model.Contig17.215			BS50DRAFT_671344
		evm.model.Contig24.67			evm.model.Contig23.60			BS50DRAFT_562644
		evm.model.Contig3.1151			evm.model.Contig7.97			BS50DRAFT_573813
		evm.model.Contig4.1			evm.model.Contig1.1860
		evm.model.Contig6.146			evm.model.Contig3.90
		evm.model.Contig19.250			evm.model.Contig3.967
		evm.model.Contig6.848			evm.model.Contig1.1660
		evm.model.Contig8.739			evm.model.Contig10.926
		evm.model.Contig14.22			evm.model.Contig12.715
		evm.model.Contig2.177			evm.model.Contig1.1230
		evm.model.Contig23.92			evm.model.Contig5.135
		evm.model.Contig16.170			evm.model.Contig6.748
		evm.model.Contig6.608			evm.model.Contig6.148
		evm.model.Contig10.706			evm.model.Contig1.1311
		evm.model.Contig12.86			evm.model.Contig5.75
		evm.model.Contig3.856			evm.model.Contig10.911
		evm.model.Contig4.513			evm.model.Contig4.253
		evm.model.Contig5.205			evm.model.Contig6.899
		evm.model.Contig9.4			evm.model.Contig16.114
		evm.model.Contig1.502			evm.model.Contig4.457
		evm.model.Contig14.468			evm.model.Contig10.969
		evm.model.Contig3.420			evm.model.Contig1.1051
		evm.model.Contig14.175			evm.model.Contig12.648
		evm.model.Contig18.366			evm.model.Contig1.2162
		evm.model.Contig8.509			evm.model.Contig8.664
		evm.model.Contig14.459			evm.model.Contig12.621
		evm.model.Contig17.26			evm.model.Contig15.91
		evm.model.Contig3.486			evm.model.Contig7.668
		evm.model.Contig1.711			evm.model.Contig2.784
		evm.model.Contig12.163			evm.model.Contig4.773
		evm.model.Contig13.503			evm.model.Contig21.77
		evm.model.Contig6.721			evm.model.Contig23.85
		evm.model.Contig7.724			evm.model.Contig25.14
		evm.model.Contig7.725			evm.model.Contig1.667
		evm.model.Contig2.303			evm.model.Contig12.419
		evm.model.Contig9.711			evm.model.Contig13.701
		evm.model.Contig17.255			evm.model.Contig9.396
		evm.model.Contig2.693			evm.model.Contig1.2281
		evm.model.Contig3.2			evm.model.Contig12.605
		evm.model.Contig19.171			evm.model.Contig3.1072
		evm.model.Contig2.222			evm.model.Contig5.624
		evm.model.Contig13.378			evm.model.Contig10.553
		evm.model.Contig3.500			evm.model.Contig15.542
		evm.model.Contig5.712			evm.model.Contig19.80
		evm.model.Contig14.479			evm.model.Contig9.213
		evm.model.Contig3.248			evm.model.Contig4.120
		evm.model.Contig12.66			evm.model.Contig4.455
		evm.model.Contig7.400			evm.model.Contig1.65
		evm.model.Contig11.457			evm.model.Contig3.547
		evm.model.Contig9.688			evm.model.Contig1.2415
		evm.model.Contig13.224
		evm.model.Contig7.225
		evm.model.Contig1.827
		evm.model.Contig6.91
		evm.model.Contig21.11
		evm.model.Contig21.18
		evm.model.Contig6.643
		evm.model.Contig10.668
		evm.model.Contig4.192
		evm.model.Contig7.352
		evm.model.Contig6.579
		evm.model.Contig5.769
		evm.model.Contig17.270
		evm.model.Contig11.111
		evm.model.Contig11.108
		evm.model.Contig11.172
		evm.model.Contig2.507
		evm.model.Contig3.459
		evm.model.Contig3.748
		evm.model.Contig1.781
		evm.model.Contig7.380
		evm.model.Contig15.157
		evm.model.Contig14.143
		evm.model.Contig2.355
		evm.model.Contig7.234
		evm.model.Contig7.379
		evm.model.Contig5.79
		evm.model.Contig3.822
		evm.model.Contig4.679
		evm.model.Contig14.77
		evm.model.Contig7.200
		evm.model.Contig20.131
		evm.model.Contig6.479
		evm.model.Contig12.51

## Sheet: Table S6
		Table S6.1 Positive selection genes of C. cassiicola YN49			Table S6.2 Positive selection genes of C. cassiicola CC01			Table S6.2 Positive selection genes of C. cassiicola CCP
		Gene			Gene			Gene
		evm.model.Contig3.95			evm.model.Contig15.427			BS50DRAFT_46098
		evm.model.Contig11.597			evm.model.Contig4.529			BS50DRAFT_571894
		evm.model.Contig18.182			evm.model.Contig2.722			BS50DRAFT_482394
		evm.model.Contig10.131			evm.model.Contig8.36			BS50DRAFT_523992
		evm.model.Contig14.348			evm.model.Contig4.938			BS50DRAFT_551142
		evm.model.Contig9.829			evm.model.Contig5.250			BS50DRAFT_572622
		evm.model.Contig11.676			evm.model.Contig8.808			BS50DRAFT_361728
		evm.model.Contig10.740			evm.model.Contig12.184			BS50DRAFT_575553
		evm.model.Contig4.412			evm.model.Contig2.1191			BS50DRAFT_573304
		evm.model.Contig7.292			evm.model.Contig13.585			BS50DRAFT_609947
		evm.model.Contig6.812			evm.model.Contig8.118			BS50DRAFT_505747
		evm.model.Contig5.362			evm.model.Contig4.750			BS50DRAFT_394012
		evm.model.Contig11.423			evm.model.Contig15.113			BS50DRAFT_598166
		evm.model.Contig9.650			evm.model.Contig1.318			BS50DRAFT_572764
		evm.model.Contig18.231			evm.model.Contig7.953			BS50DRAFT_604614
		evm.model.Contig2.1076			evm.model.Contig6.209			BS50DRAFT_596045
		evm.model.Contig1.770			evm.model.Contig11.433			BS50DRAFT_571229
		evm.model.Contig13.17			evm.model.Contig1.1270			BS50DRAFT_576178
		evm.model.Contig5.534			evm.model.Contig1.496			BS50DRAFT_577683
		evm.model.Contig12.292			evm.model.Contig9.264			BS50DRAFT_570877
		evm.model.Contig4.64			evm.model.Contig6.197			BS50DRAFT_521416
		evm.model.Contig22.28			evm.model.Contig7.421			BS50DRAFT_531994
		evm.model.Contig4.579			evm.model.Contig11.395			BS50DRAFT_588652
		evm.model.Contig10.332			evm.model.Contig7.624			BS50DRAFT_579604
		evm.model.Contig7.354			evm.model.Contig12.290
		evm.model.Contig14.80			evm.model.Contig6.504
		evm.model.Contig13.108			evm.model.Contig5.289
		evm.model.Contig2.817			evm.model.Contig2.466
		evm.model.Contig13.447			evm.model.Contig22.11
		evm.model.Contig19.203			evm.model.Contig3.947
		evm.model.Contig14.18			evm.model.Contig12.177
		evm.model.Contig23.58			evm.model.Contig3.288
		evm.model.Contig18.262			evm.model.Contig4.446
		evm.model.Contig11.421			evm.model.Contig9.367
		evm.model.Contig20.12			evm.model.Contig1.912
		evm.model.Contig6.526			evm.model.Contig5.370
		evm.model.Contig14.484			evm.model.Contig2.1281
		evm.model.Contig11.496			evm.model.Contig10.337
		evm.model.Contig7.55			evm.model.Contig9.955
		evm.model.Contig1.566			evm.model.Contig6.1016
		evm.model.Contig5.307			evm.model.Contig2.28
		evm.model.Contig1.304			evm.model.Contig11.244
		evm.model.Contig5.630			evm.model.Contig10.186
		evm.model.Contig11.584			evm.model.Contig15.43
		evm.model.Contig11.485			evm.model.Contig5.835
		evm.model.Contig13.367			evm.model.Contig9.900
		evm.model.Contig5.254			evm.model.Contig8.54
		evm.model.Contig3.747			evm.model.Contig14.86
		evm.model.Contig1.239			evm.model.Contig15.114
		evm.model.Contig7.537
		evm.model.Contig11.400
		evm.model.Contig22.50
		evm.model.Contig19.126
		evm.model.Contig1.1130
		evm.model.Contig13.272
		evm.model.Contig7.746
		evm.model.Contig11.104
		evm.model.Contig9.624
		evm.model.Contig2.499
		evm.model.Contig1.931
		evm.model.Contig3.232
