# Supplementary material for: Genomic Characteristics and Comparative Genomics Analysis of Two Chinese Corynespora cassiicola Strains Causing Corynespora Leaf Fall (CLF) Disease
Source: J Fungi (Basel). 2021 Jun 16;7(6):485. doi: 10.3390/jof7060485 (PMC8235470; doi:10.3390/jof7060485)
Supplement: Supplementary file 1 [file jof-07-00485-s001.zip › jof-1246405-supplementary/Additionalfile 3.xlsx]

## Sheet: Table S1
	Table S1.1 Secreted Cazymes of C. cassiicola YN49					Table S1.2 Secreted Cazymes of C. cassiicola CC01					Table S1.2 Secreted Cazymes of C. cassiicola CCP
	Family	Count	Genes			Family	Count	Genes			Family	Count	Genes
	AA1	12	evm.model.Contig1.224;evm.model.Contig1.433;evm.model.Contig1.17;evm.model.Contig16.343;evm.model.Contig6.657;evm.model.Contig3.1030;evm.model.Contig9.16;evm.model.Contig13.64;evm.model.Contig13.508;evm.model.Contig1.1020;evm.model.Contig3.1060;evm.model.Contig1.925;			AA0	1	evm.model.Contig12.680;			AA0	4	BS50DRAFT_500649;BS50DRAFT_530986;BS50DRAFT_671740;BS50DRAFT_485997;
	AA2	4	evm.model.Contig4.151;evm.model.Contig14.167;evm.model.Contig12.150;evm.model.Contig4.903;			AA1	10	evm.model.Contig2.258;evm.model.Contig2.492;evm.model.Contig2.17;evm.model.Contig1.2027;evm.model.Contig6.730;evm.model.Contig10.957;evm.model.Contig15.73;evm.model.Contig15.594;evm.model.Contig2.1153;evm.model.Contig2.1043;			AA1	12	BS50DRAFT_193975;BS50DRAFT_568220;BS50DRAFT_483262;BS50DRAFT_159241;BS50DRAFT_575190;BS50DRAFT_36444;BS50DRAFT_643487;BS50DRAFT_573426;BS50DRAFT_678414;BS50DRAFT_678810;BS50DRAFT_513661;BS50DRAFT_568522;
	AA3	16	evm.model.Contig3.829;evm.model.Contig8.739;evm.model.Contig10.727;evm.model.Contig6.848;evm.model.Contig5.710;evm.model.Contig19.250;evm.model.Contig3.6;evm.model.Contig9.7;evm.model.Contig3.1152;evm.model.Contig23.14;evm.model.Contig15.53;evm.model.Contig11.639;evm.model.Contig7.387;evm.model.Contig7.753;evm.model.Contig6.412;evm.model.Contig5.848;			AA2	3	evm.model.Contig11.330;evm.model.Contig5.933;evm.model.Contig5.80;			AA2	4	BS50DRAFT_554134;BS50DRAFT_572748;BS50DRAFT_460911;BS50DRAFT_614214;
	AA5	10	evm.model.Contig8.407;evm.model.Contig9.762;evm.model.Contig1.170;evm.model.Contig5.807;evm.model.Contig2.115;evm.model.Contig2.977;evm.model.Contig2.908;evm.model.Contig2.1000;evm.model.Contig8.614;evm.model.Contig5.632;			AA3	16	evm.model.Contig19.59;evm.model.Contig1.1515;evm.model.Contig8.116;evm.model.Contig6.947;evm.model.Contig5.1039;evm.model.Contig7.992;evm.model.Contig4.839;evm.model.Contig14.8;evm.model.Contig10.967;evm.model.Contig14.502;evm.model.Contig9.228;evm.model.Contig5.476;evm.model.Contig14.598;evm.model.Contig6.460;evm.model.Contig7.510;evm.model.Contig4.994;			AA3	29	BS50DRAFT_613680;BS50DRAFT_534389;BS50DRAFT_595955;BS50DRAFT_524636;BS50DRAFT_197628;BS50DRAFT_613591;BS50DRAFT_607049;BS50DRAFT_575031;BS50DRAFT_536050;BS50DRAFT_571795;BS50DRAFT_662566;BS50DRAFT_162;BS50DRAFT_610075;BS50DRAFT_596194;BS50DRAFT_656411;BS50DRAFT_608964;BS50DRAFT_537546;BS50DRAFT_478353;BS50DRAFT_495348;BS50DRAFT_515256;BS50DRAFT_631177;BS50DRAFT_257569;BS50DRAFT_640621;BS50DRAFT_5…
	AA7	28	evm.model.Contig18.363;evm.model.Contig6.906;evm.model.Contig14.390;evm.model.Contig6.332;evm.model.Contig6.93;evm.model.Contig1.808;evm.model.Contig1.634;evm.model.Contig9.577;evm.model.Contig5.415;evm.model.Contig24.65;evm.model.Contig12.55;evm.model.Contig2.663;evm.model.Contig2.161;evm.model.Contig4.477;evm.model.Contig16.130;evm.model.Contig3.217;evm.model.Contig7.194;evm.model.Contig4.355;e…			AA5	7	evm.model.Contig8.510;evm.model.Contig10.81;evm.model.Contig3.138;evm.model.Contig18.179;evm.model.Contig18.150;evm.model.Contig8.260;evm.model.Contig4.754;			AA5	10	BS50DRAFT_602936;BS50DRAFT_574163;BS50DRAFT_164528;BS50DRAFT_86634;BS50DRAFT_625264;BS50DRAFT_571694;BS50DRAFT_235952;BS50DRAFT_651511;BS50DRAFT_623850;BS50DRAFT_584152;
	AA8	3	evm.model.Contig16.340;evm.model.Contig3.533;evm.model.Contig5.767;			AA7	23	evm.model.Contig9.37;evm.model.Contig11.581;evm.model.Contig6.100;evm.model.Contig2.715;evm.model.Contig6.952;evm.model.Contig4.503;evm.model.Contig12.617;evm.model.Contig3.772;evm.model.Contig6.374;evm.model.Contig5.445;evm.model.Contig5.299;evm.model.Contig14.293;evm.model.Contig5.765;evm.model.Contig19.13;evm.model.Contig12.619;evm.model.Contig8.841;evm.model.Contig10.799;evm.model.Contig3.407…			AA7	40	BS50DRAFT_533380;BS50DRAFT_612765;BS50DRAFT_575477;BS50DRAFT_231035;BS50DRAFT_663228;BS50DRAFT_603608;BS50DRAFT_555035;BS50DRAFT_497359;BS50DRAFT_552856;BS50DRAFT_681491;BS50DRAFT_504567;BS50DRAFT_513318;BS50DRAFT_514059;BS50DRAFT_653738;BS50DRAFT_520430;BS50DRAFT_618812;BS50DRAFT_608678;BS50DRAFT_6764;BS50DRAFT_644650;BS50DRAFT_516092;BS50DRAFT_523078;BS50DRAFT_671640;BS50DRAFT_618439;BS50DRAFT_…
	AA9	25	evm.model.Contig6.319;evm.model.Contig8.137;evm.model.Contig6.857;evm.model.Contig5.551;evm.model.Contig1.323;evm.model.Contig11.649;evm.model.Contig6.786;evm.model.Contig12.291;evm.model.Contig13.82;evm.model.Contig3.68;evm.model.Contig5.275;evm.model.Contig7.69;evm.model.Contig3.366;evm.model.Contig14.333;evm.model.Contig11.159;evm.model.Contig2.167;evm.model.Contig11.311;evm.model.Contig8.507;…			AA8	3	evm.model.Contig1.2031;evm.model.Contig6.620;evm.model.Contig4.903;			AA8	4	BS50DRAFT_645322;BS50DRAFT_466119;BS50DRAFT_567230;BS50DRAFT_312169;
	AA11	3	evm.model.Contig3.560;evm.model.Contig3.947;evm.model.Contig5.510;			AA9	28	evm.model.Contig14.425;evm.model.Contig6.359;evm.model.Contig8.817;evm.model.Contig1.1490;evm.model.Contig6.956;evm.model.Contig4.663;evm.model.Contig2.369;evm.model.Contig9.216;evm.model.Contig6.875;evm.model.Contig7.328;evm.model.Contig15.93;evm.model.Contig1.669;evm.model.Contig4.335;evm.model.Contig1.997;evm.model.Contig10.245;evm.model.Contig11.516;evm.model.Contig9.796;evm.model.Contig9.613…			AA9	27	BS50DRAFT_497298;BS50DRAFT_537292;BS50DRAFT_22037;BS50DRAFT_575024;BS50DRAFT_619075;BS50DRAFT_515038;BS50DRAFT_669297;BS50DRAFT_549890;BS50DRAFT_69586;BS50DRAFT_580750;BS50DRAFT_488818;BS50DRAFT_603658;BS50DRAFT_567077;BS50DRAFT_600729;BS50DRAFT_603251;BS50DRAFT_600989;BS50DRAFT_677347;BS50DRAFT_508316;BS50DRAFT_594219;BS50DRAFT_470213;BS50DRAFT_679469;BS50DRAFT_659448;BS50DRAFT_488897;BS50DRAFT_…
	AA12	3	evm.model.Contig8.688;evm.model.Contig14.441;evm.model.Contig3.1010;			AA11	6	evm.model.Contig5.569;evm.model.Contig21.71;evm.model.Contig16.47;evm.model.Contig16.197;evm.model.Contig1.1644;evm.model.Contig4.620;			AA11	5	BS50DRAFT_580523;BS50DRAFT_15739;BS50DRAFT_596040;BS50DRAFT_488722;BS50DRAFT_489539;
	AA13	1	evm.model.Contig12.425;			AA12	3	evm.model.Contig8.175;evm.model.Contig11.639;evm.model.Contig1.1715;			AA12	4	BS50DRAFT_629195;BS50DRAFT_604479;BS50DRAFT_118595;BS50DRAFT_540602;
	CE0	1	evm.model.Contig10.498;			AA13	1	evm.model.Contig7.477;			AA13	1	BS50DRAFT_331614;
	CE1	8	evm.model.Contig16.121;evm.model.Contig11.528;evm.model.Contig7.588;evm.model.Contig4.474;evm.model.Contig3.1019;evm.model.Contig3.624;evm.model.Contig9.645;evm.model.Contig10.599;			CE0	2	evm.model.Contig14.264;evm.model.Contig13.179;			CE0	2	BS50DRAFT_584884;BS50DRAFT_85346;
	CE3	4	evm.model.Contig18.151;evm.model.Contig10.327;evm.model.Contig2.597;evm.model.Contig6.282;			CE1	8	evm.model.Contig9.360;evm.model.Contig1.347;evm.model.Contig5.441;evm.model.Contig1.1723;evm.model.Contig1.1283;evm.model.Contig10.244;evm.model.Contig19.203;evm.model.Contig8.867;			CE1	9	BS50DRAFT_568161;BS50DRAFT_412091;BS50DRAFT_269876;BS50DRAFT_491260;BS50DRAFT_540618;BS50DRAFT_539800;BS50DRAFT_610467;BS50DRAFT_154829;BS50DRAFT_657000;
	CE4	5	evm.model.Contig12.384;evm.model.Contig13.454;evm.model.Contig9.476;evm.model.Contig4.664;evm.model.Contig11.80;			CE3	4	evm.model.Contig12.263;evm.model.Contig13.372;evm.model.Contig3.699;evm.model.Contig6.318;			CE3	5	BS50DRAFT_137025;BS50DRAFT_89924;BS50DRAFT_244244;BS50DRAFT_678252;BS50DRAFT_551703;
	CE5	5	evm.model.Contig12.21;evm.model.Contig2.452;evm.model.Contig11.87;evm.model.Contig6.287;evm.model.Contig10.631;			CE4	6	evm.model.Contig7.433;evm.model.Contig15.532;evm.model.Contig10.404;evm.model.Contig1.4;evm.model.Contig5.649;evm.model.Contig9.885;			CE4	6	BS50DRAFT_586455;BS50DRAFT_456574;BS50DRAFT_383619;BS50DRAFT_597876;BS50DRAFT_360506;BS50DRAFT_574302;
	CE6	19	evm.model.Contig3.13;evm.model.Contig2.578;evm.model.Contig5.682;evm.model.Contig5.169;evm.model.Contig1.815;evm.model.Contig8.710;evm.model.Contig10.268;evm.model.Contig12.216;evm.model.Contig5.346;evm.model.Contig1.343;evm.model.Contig3.252;evm.model.Contig14.471;evm.model.Contig7.276;evm.model.Contig9.687;evm.model.Contig6.411;evm.model.Contig14.97;evm.model.Contig10.737;evm.model.Contig4.689;…			CE5	4	evm.model.Contig7.22;evm.model.Contig3.525;evm.model.Contig9.876;evm.model.Contig19.165;			CE5	7	BS50DRAFT_489885;BS50DRAFT_597661;BS50DRAFT_574305;BS50DRAFT_529617;BS50DRAFT_642937;BS50DRAFT_485349;BS50DRAFT_155728;
	CE8	4	evm.model.Contig7.719;evm.model.Contig7.721;evm.model.Contig9.119;evm.model.Contig10.358;			CE6	16	evm.model.Contig3.679;evm.model.Contig4.536;evm.model.Contig8.147;evm.model.Contig14.15;evm.model.Contig4.218;evm.model.Contig13.444;evm.model.Contig7.232;evm.model.Contig11.674;evm.model.Contig14.197;evm.model.Contig8.427;evm.model.Contig2.392;evm.model.Contig6.459;evm.model.Contig19.50;evm.model.Contig11.263;evm.model.Contig18.27;evm.model.Contig5.676;			CE6	23	BS50DRAFT_667518;BS50DRAFT_630252;BS50DRAFT_604466;BS50DRAFT_231;BS50DRAFT_574228;BS50DRAFT_616522;BS50DRAFT_303268;BS50DRAFT_489072;BS50DRAFT_547409;BS50DRAFT_612162;BS50DRAFT_608629;BS50DRAFT_599583;BS50DRAFT_479252;BS50DRAFT_627449;BS50DRAFT_559018;BS50DRAFT_527753;BS50DRAFT_487232;BS50DRAFT_184757;BS50DRAFT_672429;BS50DRAFT_504857;BS50DRAFT_600183;BS50DRAFT_504412;BS50DRAFT_584521;
	CE12	4	evm.model.Contig7.491;evm.model.Contig2.155;evm.model.Contig9.209;evm.model.Contig4.623;			CE8	3	evm.model.Contig1.205;evm.model.Contig1.203;evm.model.Contig10.838;			CE8	4	BS50DRAFT_630853;BS50DRAFT_486221;BS50DRAFT_371920;BS50DRAFT_647558;
	CE15	3	evm.model.Contig1.589;evm.model.Contig7.737;evm.model.Contig7.428;			CE12	2	evm.model.Contig10.734;evm.model.Contig5.604;			CE12	5	BS50DRAFT_598131;BS50DRAFT_611924;BS50DRAFT_545396;BS50DRAFT_610206;BS50DRAFT_665860;
	CE16	6	evm.model.Contig7.368;evm.model.Contig4.1006;evm.model.Contig7.465;evm.model.Contig2.360;evm.model.Contig12.316;evm.model.Contig1.295;			CE15	1	evm.model.Contig1.533;			CE15	3	BS50DRAFT_607964;BS50DRAFT_274540;BS50DRAFT_653777;
	GH0	5	evm.model.Contig12.309;evm.model.Contig3.204;evm.model.Contig7.95;evm.model.Contig3.967;evm.model.Contig10.275;			CE16	5	evm.model.Contig14.79;evm.model.Contig5.1049;evm.model.Contig3.421;evm.model.Contig7.358;evm.model.Contig2.334;			CE16	5	BS50DRAFT_564222;BS50DRAFT_252242;BS50DRAFT_632980;BS50DRAFT_483514;BS50DRAFT_598228;
	GH1	2	evm.model.Contig2.265;evm.model.Contig3.816;			GH0	5	evm.model.Contig7.349;evm.model.Contig14.397;evm.model.Contig13.437;evm.model.Contig10.151;evm.model.Contig10.302;			GH0	8	BS50DRAFT_335222;BS50DRAFT_199711;BS50DRAFT_301781;BS50DRAFT_605708;BS50DRAFT_486722;BS50DRAFT_26152;BS50DRAFT_576514;BS50DRAFT_573971;
	GH2	2	evm.model.Contig2.893;evm.model.Contig4.480;			GH1	1	evm.model.Contig1.1816;			GH1	3	BS50DRAFT_628281;BS50DRAFT_545156;BS50DRAFT_595945;
	GH3	13	evm.model.Contig2.153;evm.model.Contig14.179;evm.model.Contig12.645;evm.model.Contig10.90;evm.model.Contig9.418;evm.model.Contig10.360;evm.model.Contig11.98;evm.model.Contig3.125;evm.model.Contig8.251;evm.model.Contig7.281;evm.model.Contig4.384;evm.model.Contig5.416;evm.model.Contig5.670;			GH2	1	evm.model.Contig3.1031;			GH2	2	BS50DRAFT_569435;BS50DRAFT_576307;
	GH5	31	evm.model.Contig10.530;evm.model.Contig23.80;evm.model.Contig1.1203;evm.model.Contig9.742;evm.model.Contig17.254;evm.model.Contig4.149;evm.model.Contig4.917;evm.model.Contig16.163;evm.model.Contig24.53;evm.model.Contig10.580;evm.model.Contig2.317;evm.model.Contig7.72;evm.model.Contig2.174;evm.model.Contig12.382;evm.model.Contig5.768;evm.model.Contig1.622;evm.model.Contig6.371;evm.model.Contig12.6…			GH3	12	evm.model.Contig11.345;evm.model.Contig7.757;evm.model.Contig13.645;evm.model.Contig13.335;evm.model.Contig9.864;evm.model.Contig16.222;evm.model.Contig8.698;evm.model.Contig14.188;evm.model.Contig5.330;evm.model.Contig4.505;evm.model.Contig10.474;evm.model.Contig4.796;			GH3	13	BS50DRAFT_641097;BS50DRAFT_560445;BS50DRAFT_609118;BS50DRAFT_576718;BS50DRAFT_88655;BS50DRAFT_553819;BS50DRAFT_479898;BS50DRAFT_112591;BS50DRAFT_570694;BS50DRAFT_675955;BS50DRAFT_302663;BS50DRAFT_524655;BS50DRAFT_548322;
	GH6	3	evm.model.Contig12.511;evm.model.Contig9.13;evm.model.Contig7.434;			GH5	27	evm.model.Contig13.144;evm.model.Contig7.581;evm.model.Contig14.584;evm.model.Contig2.1376;evm.model.Contig12.530;evm.model.Contig5.78;evm.model.Contig5.947;evm.model.Contig10.103;evm.model.Contig9.50;evm.model.Contig1.2239;evm.model.Contig19.223;evm.model.Contig14.422;evm.model.Contig3.208;evm.model.Contig4.904;evm.model.Contig7.431;evm.model.Contig6.416;evm.model.Contig6.954;evm.model.Contig7.6…			GH5	37	BS50DRAFT_84370;BS50DRAFT_329120;BS50DRAFT_626468;BS50DRAFT_22884;BS50DRAFT_599769;BS50DRAFT_613430;BS50DRAFT_493160;BS50DRAFT_599816;BS50DRAFT_655859;BS50DRAFT_607763;BS50DRAFT_599453;BS50DRAFT_644354;BS50DRAFT_578526;BS50DRAFT_618540;BS50DRAFT_597868;BS50DRAFT_508540;BS50DRAFT_542777;BS50DRAFT_662639;BS50DRAFT_12083;BS50DRAFT_645656;BS50DRAFT_509550;BS50DRAFT_325884;BS50DRAFT_644700;BS50DRAFT_6…
	GH7	5	evm.model.Contig7.115;evm.model.Contig3.590;evm.model.Contig22.13;evm.model.Contig18.59;evm.model.Contig22.19;			GH6	2	evm.model.Contig10.960;evm.model.Contig1.527;			GH6	2	BS50DRAFT_368984;BS50DRAFT_660109;
	GH10	3	evm.model.Contig9.44;evm.model.Contig6.295;evm.model.Contig16.231;			GH7	5	evm.model.Contig14.375;evm.model.Contig1.1245;evm.model.Contig11.141;evm.model.Contig12.368;evm.model.Contig11.132;			GH7	5	BS50DRAFT_486288;BS50DRAFT_670851;BS50DRAFT_206915;BS50DRAFT_502876;BS50DRAFT_506508;
	GH11	4	evm.model.Contig3.173;evm.model.Contig18.57;evm.model.Contig16.337;evm.model.Contig13.444;			GH10	4	evm.model.Contig10.923;evm.model.Contig6.334;evm.model.Contig1.2158;evm.model.Contig6.512;			GH10	4	BS50DRAFT_494182;BS50DRAFT_60735;BS50DRAFT_564477;BS50DRAFT_644274;
	GH12	2	evm.model.Contig22.106;evm.model.Contig16.196;			GH11	4	evm.model.Contig1.790;evm.model.Contig12.370;evm.model.Contig1.2034;evm.model.Contig15.521;			GH11	4	BS50DRAFT_5672;BS50DRAFT_603562;BS50DRAFT_481530;BS50DRAFT_636855;
	GH13	2	evm.model.Contig1.560;evm.model.Contig2.500;			GH12	2	evm.model.Contig11.31;evm.model.Contig1.2161;			GH12	2	BS50DRAFT_535971;BS50DRAFT_39989;
	GH15	1	evm.model.Contig3.847;			GH13	2	evm.model.Contig2.628;evm.model.Contig3.584;			GH13	3	BS50DRAFT_185438;BS50DRAFT_563966;BS50DRAFT_75676;
	GH16	13	evm.model.Contig6.800;evm.model.Contig3.129;evm.model.Contig14.251;evm.model.Contig2.185;evm.model.Contig11.307;evm.model.Contig1.1113;evm.model.Contig8.184;evm.model.Contig2.261;evm.model.Contig10.523;evm.model.Contig13.98;evm.model.Contig5.612;evm.model.Contig12.152;evm.model.Contig5.225;			GH15	2	evm.model.Contig1.1532;evm.model.Contig11.80;			GH15	3	BS50DRAFT_23365;BS50DRAFT_648099;BS50DRAFT_630200;
	GH17	4	evm.model.Contig18.318;evm.model.Contig4.828;evm.model.Contig1.650;evm.model.Contig3.720;			GH16	12	evm.model.Contig1.743;evm.model.Contig11.421;evm.model.Contig8.763;evm.model.Contig3.224;evm.model.Contig9.620;evm.model.Contig2.1263;evm.model.Contig3.317;evm.model.Contig13.151;evm.model.Contig15.113;evm.model.Contig4.732;evm.model.Contig7.162;evm.model.Contig4.282;			GH16	13	BS50DRAFT_526952;BS50DRAFT_566874;BS50DRAFT_603323;BS50DRAFT_658644;BS50DRAFT_404713;BS50DRAFT_165488;BS50DRAFT_458362;BS50DRAFT_484007;BS50DRAFT_557659;BS50DRAFT_70131;BS50DRAFT_489168;BS50DRAFT_550187;BS50DRAFT_488190;
	GH18	15	evm.model.Contig10.534;evm.model.Contig1.528;evm.model.Contig3.932;evm.model.Contig2.291;evm.model.Contig1.225;evm.model.Contig3.649;evm.model.Contig23.84;evm.model.Contig11.31;evm.model.Contig5.400;evm.model.Contig14.245;evm.model.Contig4.71;evm.model.Contig3.909;evm.model.Contig5.836;evm.model.Contig9.276;evm.model.Contig24.8;			GH17	4	evm.model.Contig1.1397;evm.model.Contig12.77;evm.model.Contig5.848;evm.model.Contig2.732;			GH17	5	BS50DRAFT_141695;BS50DRAFT_523792;BS50DRAFT_577147;BS50DRAFT_596875;BS50DRAFT_478084;
	GH20	2	evm.model.Contig6.675;evm.model.Contig14.444;			GH18	12	evm.model.Contig13.140;evm.model.Contig2.596;evm.model.Contig4.223;evm.model.Contig5.631;evm.model.Contig3.350;evm.model.Contig2.259;evm.model.Contig1.1311;evm.model.Contig18.68;evm.model.Contig4.978;evm.model.Contig9.938;evm.model.Contig17.73;evm.model.Contig9.96;			GH18	21	BS50DRAFT_576220;BS50DRAFT_616764;BS50DRAFT_564536;BS50DRAFT_665225;BS50DRAFT_597783;BS50DRAFT_665098;BS50DRAFT_658436;BS50DRAFT_674268;BS50DRAFT_672527;BS50DRAFT_644409;BS50DRAFT_193819;BS50DRAFT_480289;BS50DRAFT_625344;BS50DRAFT_604400;BS50DRAFT_396614;BS50DRAFT_575150;BS50DRAFT_301904;BS50DRAFT_522296;BS50DRAFT_512056;BS50DRAFT_571713;BS50DRAFT_605273;
	GH23	1	evm.model.Contig6.651;			GH20	2	evm.model.Contig6.749;evm.model.Contig11.642;			GH19	2	BS50DRAFT_578557;BS50DRAFT_568208;
	GH25	1	evm.model.Contig4.146;			GH23	2	evm.model.Contig4.1039;evm.model.Contig6.724;			GH20	3	BS50DRAFT_575174;BS50DRAFT_499101;BS50DRAFT_118550;
	GH26	1	evm.model.Contig22.93;			GH25	1	evm.model.Contig5.75;			GH23	2	BS50DRAFT_619358;BS50DRAFT_611283;
	GH27	2	evm.model.Contig19.161;evm.model.Contig14.126;			GH26	1	evm.model.Contig11.44;			GH25	1	BS50DRAFT_347694;
	GH28	7	evm.model.Contig16.261;evm.model.Contig6.425;evm.model.Contig3.25;evm.model.Contig9.413;evm.model.Contig6.852;evm.model.Contig6.650;evm.model.Contig22.99;			GH27	3	evm.model.Contig7.897;evm.model.Contig17.12;evm.model.Contig11.286;			GH26	1	BS50DRAFT_604717;
	GH29	1	evm.model.Contig3.994;			GH28	9	evm.model.Contig1.2124;evm.model.Contig6.477;evm.model.Contig12.438;evm.model.Contig14.27;evm.model.Contig10.478;evm.model.Contig6.951;evm.model.Contig6.723;evm.model.Contig1.274;evm.model.Contig11.37;			GH27	4	BS50DRAFT_604327;BS50DRAFT_520659;BS50DRAFT_664856;BS50DRAFT_502649;
	GH30	2	evm.model.Contig10.637;evm.model.Contig1.611;			GH30	2	evm.model.Contig19.159;evm.model.Contig2.685;			GH28	10	BS50DRAFT_628554;BS50DRAFT_57005;BS50DRAFT_578478;BS50DRAFT_533943;BS50DRAFT_545718;BS50DRAFT_641779;BS50DRAFT_552916;BS50DRAFT_555090;BS50DRAFT_51675;BS50DRAFT_209924;
	GH31	5	evm.model.Contig5.7;evm.model.Contig11.746;evm.model.Contig11.365;evm.model.Contig1.327;evm.model.Contig9.428;			GH31	4	evm.model.Contig4.25;evm.model.Contig9.110;evm.model.Contig9.549;evm.model.Contig2.373;			GH29	1	BS50DRAFT_512244;
	GH32	2	evm.model.Contig14.298;evm.model.Contig2.1062;			GH32	2	evm.model.Contig11.477;evm.model.Contig18.69;			GH30	2	BS50DRAFT_504975;BS50DRAFT_596905;
	GH35	3	evm.model.Contig10.642;evm.model.Contig16.216;evm.model.Contig8.722;			GH35	3	evm.model.Contig19.154;evm.model.Contig1.2182;evm.model.Contig8.132;			GH31	7	BS50DRAFT_585098;BS50DRAFT_417386;BS50DRAFT_526028;BS50DRAFT_597108;BS50DRAFT_568012;BS50DRAFT_600606;BS50DRAFT_574099;
	GH36	1	evm.model.Contig4.625;			GH36	1	evm.model.Contig5.606;			GH32	3	BS50DRAFT_606800;BS50DRAFT_502268;BS50DRAFT_578471;
	GH39	1	evm.model.Contig8.105;			GH39	1	evm.model.Contig8.850;			GH35	4	BS50DRAFT_596644;BS50DRAFT_578584;BS50DRAFT_39549;BS50DRAFT_578950;
	GH43	25	evm.model.Contig6.290;evm.model.Contig9.377;evm.model.Contig17.340;evm.model.Contig3.890;evm.model.Contig7.679;evm.model.Contig11.411;evm.model.Contig8.477;evm.model.Contig1.108;evm.model.Contig17.208;evm.model.Contig10.721;evm.model.Contig6.574;evm.model.Contig5.259;evm.model.Contig8.54;evm.model.Contig5.895;evm.model.Contig5.894;evm.model.Contig7.453;evm.model.Contig12.201;evm.model.Contig1.97;…			GH43	21	evm.model.Contig6.328;evm.model.Contig10.520;evm.model.Contig12.437;evm.model.Contig9.493;evm.model.Contig10.164;evm.model.Contig3.976;evm.model.Contig2.122;evm.model.Contig12.579;evm.model.Contig19.65;evm.model.Contig6.637;evm.model.Contig8.909;evm.model.Contig4.1049;evm.model.Contig4.1048;evm.model.Contig1.506;evm.model.Contig7.218;evm.model.Contig8.463;evm.model.Contig2.367;evm.model.Contig10.…			GH36	1	BS50DRAFT_359661;
	GH45	1	evm.model.Contig12.599;			GH45	2	evm.model.Contig7.695;evm.model.Contig10.882;			GH37	1	BS50DRAFT_572644;
	GH47	1	evm.model.Contig4.410;			GH47	1	evm.model.Contig5.360;			GH39	1	BS50DRAFT_579924;
	GH53	1	evm.model.Contig4.173;			GH53	1	evm.model.Contig5.105;			GH42	1	BS50DRAFT_626746;
	GH55	5	evm.model.Contig2.1064;evm.model.Contig4.780;evm.model.Contig2.737;evm.model.Contig3.682;evm.model.Contig17.266;			GH55	6	evm.model.Contig18.67;evm.model.Contig5.787;evm.model.Contig3.855;evm.model.Contig1.1348;evm.model.Contig4.1011;evm.model.Contig4.952;			GH43	24	BS50DRAFT_611523;BS50DRAFT_380292;BS50DRAFT_651356;BS50DRAFT_517481;BS50DRAFT_409281;BS50DRAFT_569479;BS50DRAFT_639680;BS50DRAFT_578264;BS50DRAFT_567071;BS50DRAFT_678014;BS50DRAFT_605443;BS50DRAFT_682119;BS50DRAFT_488003;BS50DRAFT_662826;BS50DRAFT_660055;BS50DRAFT_619953;BS50DRAFT_534927;BS50DRAFT_576988;BS50DRAFT_575489;BS50DRAFT_654229;BS50DRAFT_610611;BS50DRAFT_576020;BS50DRAFT_677270;BS50DRAF…
	GH67	1	evm.model.Contig17.163;			GH67	1	evm.model.Contig12.631;			GH45	2	BS50DRAFT_491113;BS50DRAFT_463204;
	GH71	3	evm.model.Contig7.672;evm.model.Contig2.1018;evm.model.Contig10.40;			GH71	3	evm.model.Contig1.255;evm.model.Contig13.696;evm.model.Contig18.122;			GH47	4	BS50DRAFT_505528;BS50DRAFT_633655;BS50DRAFT_575050;BS50DRAFT_182552;
	GH72	6	evm.model.Contig18.15;evm.model.Contig14.263;evm.model.Contig2.903;evm.model.Contig18.214;evm.model.Contig11.148;evm.model.Contig3.842;			GH72	1	evm.model.Contig1.1529;			GH51	1	BS50DRAFT_629012;
	GH75	1	evm.model.Contig16.119;			GH75	1	evm.model.Contig1.2293;			GH53	1	BS50DRAFT_348051;
	GH76	7	evm.model.Contig8.617;evm.model.Contig7.713;evm.model.Contig10.509;evm.model.Contig12.438;evm.model.Contig24.47;evm.model.Contig6.524;evm.model.Contig1.91;			GH76	4	evm.model.Contig13.169;evm.model.Contig6.586;evm.model.Contig9.58;evm.model.Contig2.100;			GH55	5	BS50DRAFT_651680;BS50DRAFT_573327;BS50DRAFT_583606;BS50DRAFT_567378;BS50DRAFT_639097;
	GH78	2	evm.model.Contig8.571;evm.model.Contig20.78;			GH78	5	evm.model.Contig8.316;evm.model.Contig3.1147;evm.model.Contig6.4;evm.model.Contig3.662;evm.model.Contig19.220;			GH63	1	BS50DRAFT_517388;
	GH79	2	evm.model.Contig6.67;evm.model.Contig18.104;			GH79	3	evm.model.Contig19.222;evm.model.Contig6.72;evm.model.Contig12.315;			GH67	1	BS50DRAFT_561815;
	GH81	1	evm.model.Contig13.146;			GH81	1	evm.model.Contig15.169;			GH71	3	BS50DRAFT_268482;BS50DRAFT_562294;BS50DRAFT_558558;
	GH89	1	evm.model.Contig12.295;			GH92	5	evm.model.Contig19.143;evm.model.Contig19.130;evm.model.Contig4.346;evm.model.Contig1.2292;evm.model.Contig7.657;			GH72	3	BS50DRAFT_577546;BS50DRAFT_503538;BS50DRAFT_23330;
	GH92	5	evm.model.Contig10.665;evm.model.Contig4.171;evm.model.Contig5.858;evm.model.Contig5.285;evm.model.Contig16.120;			GH93	3	evm.model.Contig1.2311;evm.model.Contig6.867;evm.model.Contig3.602;			GH75	1	BS50DRAFT_582204;
	GH93	3	evm.model.Contig16.102;evm.model.Contig2.517;evm.model.Contig6.779;			GH95	1	evm.model.Contig4.652;			GH76	4	BS50DRAFT_576821;BS50DRAFT_594669;BS50DRAFT_54329;BS50DRAFT_451430;
	GH95	2	evm.model.Contig5.893;evm.model.Contig5.543;			GH97	1	evm.model.Contig2.366;			GH78	4	BS50DRAFT_637592;BS50DRAFT_543841;BS50DRAFT_506119;BS50DRAFT_649208;
	GH97	1	evm.model.Contig1.320;			GH105	4	evm.model.Contig11.287;evm.model.Contig2.882;evm.model.Contig2.1204;evm.model.Contig11.632;			GH79	2	BS50DRAFT_651926;BS50DRAFT_625964;
	GH105	5	evm.model.Contig3.488;evm.model.Contig14.127;evm.model.Contig1.778;evm.model.Contig1.1063;evm.model.Contig14.435;			GH114	1	evm.model.Contig8.516;			GH81	1	BS50DRAFT_71693;
	GH114	1	evm.model.Contig8.400;			GH115	2	evm.model.Contig12.30;evm.model.Contig6.854;			GH89	1	BS50DRAFT_599524;
	GH115	2	evm.model.Contig18.358;evm.model.Contig6.766;			GH125	1	evm.model.Contig12.196;			GH92	5	BS50DRAFT_625478;BS50DRAFT_587002;BS50DRAFT_519306;BS50DRAFT_42589;BS50DRAFT_490557;
	GH125	2	evm.model.Contig3.1117;evm.model.Contig18.209;			GH128	3	evm.model.Contig4.99;evm.model.Contig18.192;evm.model.Contig1.1825;			GH93	2	BS50DRAFT_568174;BS50DRAFT_635801;
	GH128	4	evm.model.Contig13.144;evm.model.Contig5.73;evm.model.Contig13.10;evm.model.Contig2.964;			GH131	3	evm.model.Contig9.953;evm.model.Contig18.42;evm.model.Contig11.12;			GH95	1	BS50DRAFT_674612;
	GH131	2	evm.model.Contig11.17;evm.model.Contig22.124;			GH134	1	evm.model.Contig12.99;			GH97	1	BS50DRAFT_543360;
	GH134	1	evm.model.Contig18.296;			GT4	1	evm.model.Contig14.217;			GH105	6	BS50DRAFT_13872;BS50DRAFT_605887;BS50DRAFT_129288;BS50DRAFT_178162;BS50DRAFT_596562;BS50DRAFT_502451;
	GT4	1	evm.model.Contig7.258;			GT24	1	evm.model.Contig15.280;			GH115	2	BS50DRAFT_650881;BS50DRAFT_589442;
	GT24	1	evm.model.Contig13.240;			GT34	1	evm.model.Contig4.28;			GH125	2	BS50DRAFT_31795;BS50DRAFT_578004;
	GT25	1	evm.model.Contig2.139;			PL1	12	evm.model.Contig8.27;evm.model.Contig1.2229;evm.model.Contig12.402;evm.model.Contig14.487;evm.model.Contig13.692;evm.model.Contig7.184;evm.model.Contig5.167;evm.model.Contig12.452;evm.model.Contig9.207;evm.model.Contig4.882;evm.model.Contig3.186;evm.model.Contig1.1914;			GH128	4	BS50DRAFT_71596;BS50DRAFT_585159;BS50DRAFT_498955;BS50DRAFT_148706;
	GT34	1	evm.model.Contig5.4;			PL3	8	evm.model.Contig12.738;evm.model.Contig11.609;evm.model.Contig3.652;evm.model.Contig2.208;evm.model.Contig2.1019;evm.model.Contig3.453;evm.model.Contig4.130;evm.model.Contig2.30;			GH131	4	BS50DRAFT_553707;BS50DRAFT_651720;BS50DRAFT_564183;BS50DRAFT_574310;
	PL1	11	evm.model.Contig16.171;evm.model.Contig18.31;evm.model.Contig23.1;evm.model.Contig10.44;evm.model.Contig12.172;evm.model.Contig4.226;evm.model.Contig18.27;evm.model.Contig11.659;evm.model.Contig5.750;evm.model.Contig2.148;evm.model.Contig3.1190;			PL4	2	evm.model.Contig19.11;evm.model.Contig4.897;			GH134	2	BS50DRAFT_404255;BS50DRAFT_502972;
	PL3	11	evm.model.Contig14.415;evm.model.Contig15.93;evm.model.Contig17.41;evm.model.Contig17.42;evm.model.Contig17.49;evm.model.Contig2.556;evm.model.Contig1.903;evm.model.Contig3.10;evm.model.Contig2.390;evm.model.Contig5.99;evm.model.Contig1.30;			PL9	2	evm.model.Contig14.426;evm.model.Contig1.1692;			GH135	1	BS50DRAFT_454234;
	PL4	4	evm.model.Contig1.1197;evm.model.Contig10.769;evm.model.Contig5.763;evm.model.Contig5.16;								GT1	1	BS50DRAFT_670889;
	PL7	1	evm.model.Contig13.61;								GT2	1	BS50DRAFT_506270;
	PL9	2	evm.model.Contig7.68;evm.model.Contig3.991;								GT4	7	BS50DRAFT_570716;BS50DRAFT_517097;BS50DRAFT_579715;BS50DRAFT_498775;BS50DRAFT_488985;BS50DRAFT_648296;BS50DRAFT_500262;
	PL12	1	evm.model.Contig10.653;								GT8	1	BS50DRAFT_569825;
											GT15	1	BS50DRAFT_577990;
											GT22	1	BS50DRAFT_600456;
											GT24	1	BS50DRAFT_528775;
											GT25	1	BS50DRAFT_626372;
											GT31	1	BS50DRAFT_574303;
											GT32	1	BS50DRAFT_569839;
											GT34	4	BS50DRAFT_488675;BS50DRAFT_645525;BS50DRAFT_517815;BS50DRAFT_569000;
											GT51	2	BS50DRAFT_616183;BS50DRAFT_493409;
											GT55	1	BS50DRAFT_605475;
											GT66	1	BS50DRAFT_579178;
											GT69	1	BS50DRAFT_495615;
											GT90	3	BS50DRAFT_570951;BS50DRAFT_574770;BS50DRAFT_577476;
											PL1	17	BS50DRAFT_658754;BS50DRAFT_659223;BS50DRAFT_40497;BS50DRAFT_638542;BS50DRAFT_99406;BS50DRAFT_522700;BS50DRAFT_518625;BS50DRAFT_682361;BS50DRAFT_610497;BS50DRAFT_599864;BS50DRAFT_592811;BS50DRAFT_577835;BS50DRAFT_611035;BS50DRAFT_520167;BS50DRAFT_509132;BS50DRAFT_540968;BS50DRAFT_663242;
											PL3	12	BS50DRAFT_538068;BS50DRAFT_647099;BS50DRAFT_656386;BS50DRAFT_603176;BS50DRAFT_569751;BS50DRAFT_654546;BS50DRAFT_568547;BS50DRAFT_593706;BS50DRAFT_580991;BS50DRAFT_583945;BS50DRAFT_661536;BS50DRAFT_534762;
											PL4	4	BS50DRAFT_534659;BS50DRAFT_597840;BS50DRAFT_311983;BS50DRAFT_547165;
											PL7	1	BS50DRAFT_678411;
											PL9	2	BS50DRAFT_547015;BS50DRAFT_478107;
											PL12	1	BS50DRAFT_652084;

## Sheet: Table S2
	Table S2.1 Secreted protease of C. cassiicola YN49				Table S2.2 Secreted protease of C. cassiicola CC01				Table S2.3 Secreted protease of C. cassiicola CCP
	Gene	MEROPS Accession			Gene	MEROPS Accession			Gene	MEROPS Accession
	evm.model.Contig1.1017	MER0016549			evm.model.Contig1.1279	MER0018285			BS50DRAFT_17749	MER0018285
	evm.model.Contig1.1150	MER0000441			evm.model.Contig1.1311	MER0000344			BS50DRAFT_231	MER0033198
	evm.model.Contig1.225	MER0000338			evm.model.Contig1.1779	MER0001437			BS50DRAFT_4304	MER0029657
	evm.model.Contig1.226	MER0000338			evm.model.Contig1.2020	MER0016549			BS50DRAFT_478177	MER0047718
	evm.model.Contig1.343	MER0030934			evm.model.Contig1.276	MER0006077			BS50DRAFT_479252	MER0033213
	evm.model.Contig1.532	MER0014418			evm.model.Contig1.295	MER0003908			BS50DRAFT_480289	MER0000344
	evm.model.Contig1.557	MER0021822			evm.model.Contig1.730	MER0029657			BS50DRAFT_567071	MER0004921
	evm.model.Contig1.815	MER0033226			evm.model.Contig1.761	MER0047718			BS50DRAFT_567701	MER0002010
	evm.model.Contig1.85	MER0002477			evm.model.Contig2.1150	MER0016549			BS50DRAFT_580875	MER0024096
	evm.model.Contig2.1093	MER0034728			evm.model.Contig2.259	MER0000338			BS50DRAFT_581963	MER0016549
	evm.model.Contig2.153	MER1143079			evm.model.Contig2.392	MER0030934			BS50DRAFT_606064	MER0011308
	evm.model.Contig2.282	MER0000356			evm.model.Contig3.1060	MER0029657			BS50DRAFT_627449	MER0078701
	evm.model.Contig2.291	MER0047718			evm.model.Contig3.350	MER0047718			BS50DRAFT_628636	MER0090759
	evm.model.Contig2.472	MER0032443			evm.model.Contig3.549	MER0032443			BS50DRAFT_643591	MER0001437
	evm.model.Contig2.567	MER0002512			evm.model.Contig3.679	MER0033188			BS50DRAFT_644409	MER0000344
	evm.model.Contig2.578	MER0033188			evm.model.Contig3.696	MER0003908			BS50DRAFT_184757	MER0033188
	evm.model.Contig2.594	MER0003908			evm.model.Contig3.972	MER0000441			BS50DRAFT_193819	MER0000338
	evm.model.Contig2.623	MER0005704			evm.model.Contig3.973	MER0000440			BS50DRAFT_482463	MER0021822
	evm.model.Contig2.665	MER0000836			evm.model.Contig4.1011	MER0000338			BS50DRAFT_514628	MER0014418
	evm.model.Contig2.740	MER0003972			evm.model.Contig4.134	MER0002076			BS50DRAFT_541988	MER0016549
	evm.model.Contig2.797	MER0015691			evm.model.Contig4.153	MER0015691			BS50DRAFT_616522	MER0033226
	evm.model.Contig2.840	MER0000441			evm.model.Contig4.159	MER0000440			BS50DRAFT_672429	MER0030934
	evm.model.Contig2.841	MER0000440			evm.model.Contig4.218	MER0033188			BS50DRAFT_672527	MER0000338
	evm.model.Contig2.916	MER0029657			evm.model.Contig4.223	MER0000357			BS50DRAFT_237824	MER0000440
	evm.model.Contig3.1022	MER0002010			evm.model.Contig4.536	MER0033198			BS50DRAFT_244268	MER0003908
	evm.model.Contig3.1072	MER0001437			evm.model.Contig4.789	MER0001288			BS50DRAFT_245789	MER0002512
	evm.model.Contig3.119	MER0029657			evm.model.Contig4.808	MER0030934			BS50DRAFT_515871	MER0015691
	evm.model.Contig3.13	MER0033198			evm.model.Contig5.209	MER0029657			BS50DRAFT_569670	MER0005704
	evm.model.Contig3.145	MER0047718			evm.model.Contig5.267	MER0031617			BS50DRAFT_583601	MER0015241
	evm.model.Contig3.192	MER0024096			evm.model.Contig5.359	MER0037236			BS50DRAFT_597783	MER0000356
	evm.model.Contig3.252	MER0077885			evm.model.Contig5.438	MER0064573			BS50DRAFT_617580	MER0032443
	evm.model.Contig3.620	MER0018285			evm.model.Contig5.440	MER0003908			BS50DRAFT_629921	MER0029657
	evm.model.Contig3.649	MER0000344			evm.model.Contig5.631	MER0000356			BS50DRAFT_629998	MER0000441
	evm.model.Contig3.750	MER0011308			evm.model.Contig5.65	MER0364556			BS50DRAFT_630167	MER0002489
	evm.model.Contig3.890	MER0033213			evm.model.Contig5.652	MER0000440			BS50DRAFT_630252	MER0033188
	evm.model.Contig4.136	MER0364556			evm.model.Contig5.676	MER0034745			BS50DRAFT_658436	MER0047718
	evm.model.Contig4.146	MER0000328			evm.model.Contig5.75	MER0000328			BS50DRAFT_487232	MER0030934
	evm.model.Contig4.159	MER0000338			evm.model.Contig5.750	MER0020175			BS50DRAFT_517481	MER0033188
	evm.model.Contig4.262	MER0029657			evm.model.Contig5.755	MER0001288			BS50DRAFT_570264	MER0026262
	evm.model.Contig4.325	MER0014065			evm.model.Contig5.930	MER0014418			BS50DRAFT_570317	MER0004928
	evm.model.Contig4.409	MER0037236			evm.model.Contig5.946	MER0001321			BS50DRAFT_570888	MER0003006
	evm.model.Contig4.44	MER0078639			evm.model.Contig6.115	MER0001629			BS50DRAFT_584521	MER0033188
	evm.model.Contig4.471	MER0064573			evm.model.Contig6.219	MER0026479			BS50DRAFT_584823	MER0003173
	evm.model.Contig4.473	MER0003908			evm.model.Contig6.343	MER0000440			BS50DRAFT_598041	MER0003908
	evm.model.Contig4.647	MER0000338			evm.model.Contig6.459	MER0030934			BS50DRAFT_598131	MER0031562
	evm.model.Contig4.667	MER0000440			evm.model.Contig6.559	MER0011311			BS50DRAFT_631441	MER0001284
	evm.model.Contig4.689	MER0033188			evm.model.Contig6.591	MER0093133			BS50DRAFT_660868	MER0005768
	evm.model.Contig4.748	MER0020175			evm.model.Contig6.631	MER0000263			BS50DRAFT_303268	MER0033188
	evm.model.Contig4.751	MER0001288			evm.model.Contig6.745	MER0093133			BS50DRAFT_489072	MER0033241
	evm.model.Contig4.841	MER0001428			evm.model.Contig7.174	MER0001288			BS50DRAFT_520030	MER0001288
	evm.model.Contig4.900	MER0014418			evm.model.Contig7.232	MER0033198			BS50DRAFT_547332	MER0015691
	evm.model.Contig4.916	MER0001321			evm.model.Contig7.354	MER0032443			BS50DRAFT_547409	MER0033188
	evm.model.Contig4.94	MER0000073			evm.model.Contig7.471	MER0031617			BS50DRAFT_608629	MER0033188
	evm.model.Contig5.102	MER0002076			evm.model.Contig7.5	MER0026262			BS50DRAFT_674268	MER0002516
	evm.model.Contig5.122	MER0015691			evm.model.Contig7.555	MER0182135			BS50DRAFT_489279	MER0001288
	evm.model.Contig5.128	MER0000440			evm.model.Contig7.882	MER0000440			BS50DRAFT_572346	MER0032443
	evm.model.Contig5.169	MER0033188			evm.model.Contig7.9	MER0026479			BS50DRAFT_586420	MER0031617
	evm.model.Contig5.173	MER0000357			evm.model.Contig8.130	MER0078639			BS50DRAFT_586827	MER0026479
	evm.model.Contig5.346	MER0033188			evm.model.Contig8.147	MER0033198			BS50DRAFT_599583	MER0033198
	evm.model.Contig5.444	MER0033198			evm.model.Contig8.427	MER0033188			BS50DRAFT_347694	MER0000328
	evm.model.Contig5.664	MER0001288			evm.model.Contig8.551	MER0015095			BS50DRAFT_350572	MER0029657
	evm.model.Contig5.669	MER0029657			evm.model.Contig8.64	MER0000440			BS50DRAFT_354825	MER0037236
	evm.model.Contig5.682	MER0030934			evm.model.Contig8.784	MER0000364			BS50DRAFT_491345	MER0078639
	evm.model.Contig5.829	MER0033198			evm.model.Contig8.794	MER0032443			BS50DRAFT_491447	MER0000937
	evm.model.Contig6.107	MER0001629			evm.model.Contig9.440	MER0001399			BS50DRAFT_492475	MER0020175
	evm.model.Contig6.195	MER0026479			evm.model.Contig9.493	MER0033198			BS50DRAFT_523458	MER0000440
	evm.model.Contig6.303	MER0000440			evm.model.Contig9.787	MER0000412			BS50DRAFT_551349	MER0003908
	evm.model.Contig6.411	MER0030934			evm.model.Contig10.162	MER0001284			BS50DRAFT_573300	MER0001288
	evm.model.Contig6.501	MER0011311			evm.model.Contig10.163	MER0001399			BS50DRAFT_600035	MER0064573
	evm.model.Contig6.529	MER0093133			evm.model.Contig10.164	MER0034727			BS50DRAFT_600183	MER0033188
	evm.model.Contig6.569	MER0000263			evm.model.Contig10.181	MER0001288			BS50DRAFT_609587	MER0000073
	evm.model.Contig6.671	MER0093133			evm.model.Contig10.487	MER0017177			BS50DRAFT_620202	MER0364556
	evm.model.Contig6.713	MER0000432			evm.model.Contig10.555	MER0015094			BS50DRAFT_665098	MER0000338
	evm.model.Contig7.125	MER0001284			evm.model.Contig10.598	MER0000073			BS50DRAFT_665920	MER0000338
	evm.model.Contig7.13	MER0005768			evm.model.Contig10.830	MER0000602			BS50DRAFT_390399	MER0001288
	evm.model.Contig7.276	MER0030934			evm.model.Contig11.14	MER0078639			BS50DRAFT_494700	MER0001399
	evm.model.Contig7.277	MER0003173			evm.model.Contig11.15	MER0002512			BS50DRAFT_553658	MER0000432
	evm.model.Contig7.491	MER0031562			evm.model.Contig11.263	MER0034745			BS50DRAFT_574228	MER0077885
	evm.model.Contig7.567	MER0033188			evm.model.Contig11.34	MER0011392			BS50DRAFT_610314	MER0015094
	evm.model.Contig7.634	MER0003908			evm.model.Contig11.52	MER0000432			BS50DRAFT_667299	MER0031617
	evm.model.Contig7.654	MER0004928			evm.model.Contig11.674	MER0030934			BS50DRAFT_667518	MER0033198
	evm.model.Contig7.67	MER0003006			evm.model.Contig11.8	MER0001399			BS50DRAFT_667823	MER0001284
	evm.model.Contig7.679	MER0033188			evm.model.Contig12.207	MER0003668			BS50DRAFT_404255	MER0213595
	evm.model.Contig7.735	MER0026262			evm.model.Contig12.4	MER0032443			BS50DRAFT_409281	MER0033198
	evm.model.Contig8.158	MER0032443			evm.model.Contig12.563	MER0001288			BS50DRAFT_410347	MER0001399
	evm.model.Contig8.166	MER0000364			evm.model.Contig12.579	MER0004504			BS50DRAFT_494882	MER0000412
	evm.model.Contig8.371	MER0015095			evm.model.Contig12.640	MER0000263			BS50DRAFT_497043	MER0000263
	evm.model.Contig8.477	MER0033188			evm.model.Contig12.708	MER0001524			BS50DRAFT_527753	MER0030934
	evm.model.Contig8.710	MER0033198			evm.model.Contig13.444	MER0030934			BS50DRAFT_54247	MER0093133
	evm.model.Contig8.724	MER0078639			evm.model.Contig13.472	MER0005925			BS50DRAFT_555093	MER0004247
	evm.model.Contig8.785	MER0000440			evm.model.Contig13.574	MER0006006			BS50DRAFT_575177	MER0093133
	evm.model.Contig9.1	MER0004921			evm.model.Contig14.15	MER0033198			BS50DRAFT_575333	MER0011311
	evm.model.Contig9.123	MER0000602			evm.model.Contig14.196	MER0003173			BS50DRAFT_575618	MER0026479
	evm.model.Contig9.367	MER0015094			evm.model.Contig14.197	MER0030934			BS50DRAFT_635776	MER0001400
	evm.model.Contig9.404	MER0017177			evm.model.Contig14.363	MER0001284			BS50DRAFT_678239	MER0000440
	evm.model.Contig9.671	MER0001288			evm.model.Contig14.4	MER0014065			BS50DRAFT_498942	MER0064643
	evm.model.Contig9.687	MER0033198			evm.model.Contig14.427	MER0003006			BS50DRAFT_575691	MER0000941
	evm.model.Contig9.688	MER0001399			evm.model.Contig14.485	MER0005768			BS50DRAFT_612162	MER0030934
	evm.model.Contig9.689	MER0001284			evm.model.Contig14.501	MER0016549			BS50DRAFT_93008	MER0005925
	evm.model.Contig10.154	MER0006006			evm.model.Contig15.51	MER0000941			BS50DRAFT_559018	MER0033188
	evm.model.Contig10.241	MER0005925			evm.model.Contig15.62	MER0064643			BS50DRAFT_624059	MER0015095
	evm.model.Contig10.268	MER0030934			evm.model.Contig17.44	MER0078639			BS50DRAFT_126153	MER0213816
	evm.model.Contig10.362	MER0005123			evm.model.Contig17.96	MER0000073			BS50DRAFT_592359	MER0003668
	evm.model.Contig10.640	MER0003908			evm.model.Contig18.27	MER0034727			BS50DRAFT_578221	MER0000263
	evm.model.Contig10.721	MER0013484			evm.model.Contig18.37	MER0030934			BS50DRAFT_578264	MER0004504
	evm.model.Contig10.737	MER0030934			evm.model.Contig19.156	MER0003908			BS50DRAFT_578271	MER0001288
	evm.model.Contig11.166	MER0000412			evm.model.Contig19.50	MER0030934			BS50DRAFT_592588	MER0001524
	evm.model.Contig11.284	MER0213595			evm.model.Contig19.65	MER0004921			BS50DRAFT_504412	MER0030934
	evm.model.Contig11.411	MER0033198			evm.model.Contig20.142	MER0000432			BS50DRAFT_504857	MER0030934
	evm.model.Contig11.457	MER0001399			evm.model.Contig21.84	MER0000432			BS50DRAFT_681003	MER0003908
	evm.model.Contig12.162	MER0001288			evm.model.Contig32.20	MER0068994			BS50DRAFT_578791	MER0002477
	evm.model.Contig12.216	MER0033198							BS50DRAFT_535258	MER0078639
	evm.model.Contig12.292	MER0001733							BS50DRAFT_604466	MER0033198
	evm.model.Contig12.313	MER0032443							BS50DRAFT_625749	MER0004231
	evm.model.Contig12.419	MER0031617							BS50DRAFT_506270	MER0001629
	evm.model.Contig12.487	MER0182135							BS50DRAFT_506409	MER0002512
	evm.model.Contig12.8	MER0026479							BS50DRAFT_506588	MER0078639
	evm.model.Contig13.43	MER0000941							BS50DRAFT_655556	MER0000432
	evm.model.Contig13.509	MER0000432							BS50DRAFT_655616	MER0001399
	evm.model.Contig13.54	MER0064643							BS50DRAFT_212650	MER0001321
	evm.model.Contig14.248	MER0213816							BS50DRAFT_564421	MER0014418
	evm.model.Contig14.471	MER0030934							BS50DRAFT_536633	MER0016549
	evm.model.Contig14.97	MER0034745							BS50DRAFT_565520	MER0032443
	evm.model.Contig16.181	MER0090759							BS50DRAFT_641097	MER0026262
	evm.model.Contig16.350	MER0016549
	evm.model.Contig17.156	MER0000263
	evm.model.Contig17.208	MER0004504
	evm.model.Contig17.223	MER0001288
	evm.model.Contig17.44	MER0004921
	evm.model.Contig17.94	MER0001524
	evm.model.Contig18.198	MER0003668
	evm.model.Contig18.382	MER0032443
	evm.model.Contig22.121	MER0002512
	evm.model.Contig22.122	MER0078639
	evm.model.Contig22.84	MER0000432
	evm.model.Contig23.13	MER0016549

## Sheet: Table S3
		Table S3.1 Secreted lipases of C. cassiicola YN49			Table S3.2 Secreted lipases of C. cassiicola CC01			Table S3.3 Secreted lipases of C. cassiicola CCP
		Gene			Gene			Gene
		evm.model.Contig10.132			evm.model.Contig10.151			BS50DRAFT_126153
		evm.model.Contig10.139			evm.model.Contig10.164			BS50DRAFT_154829
		evm.model.Contig10.154			evm.model.Contig10.195			BS50DRAFT_155728
		evm.model.Contig10.159			evm.model.Contig10.23			BS50DRAFT_184757
		evm.model.Contig10.268			evm.model.Contig10.244			BS50DRAFT_187348
		evm.model.Contig10.383			evm.model.Contig10.258			BS50DRAFT_217297
		evm.model.Contig10.418			evm.model.Contig10.356			BS50DRAFT_231
		evm.model.Contig10.599			evm.model.Contig10.487			BS50DRAFT_245789
		evm.model.Contig10.604			evm.model.Contig10.666			BS50DRAFT_303268
		evm.model.Contig10.630			evm.model.Contig10.923			BS50DRAFT_354825
		evm.model.Contig10.631			evm.model.Contig10.933			BS50DRAFT_404255
		evm.model.Contig10.721			evm.model.Contig1.1091			BS50DRAFT_409281
		evm.model.Contig10.737			evm.model.Contig11.1			BS50DRAFT_412091
		evm.model.Contig10.85			evm.model.Contig11.15			BS50DRAFT_444593
		evm.model.Contig10.88			evm.model.Contig11.263			BS50DRAFT_466125
		evm.model.Contig1.1017			evm.model.Contig1.1283			BS50DRAFT_479252
		evm.model.Contig1.1150			evm.model.Contig11.29			BS50DRAFT_481530
		evm.model.Contig11.166			evm.model.Contig1.1344			BS50DRAFT_484231
		evm.model.Contig1.1168			evm.model.Contig11.375			BS50DRAFT_485349
		evm.model.Contig11.284			evm.model.Contig11.418			BS50DRAFT_487232
		evm.model.Contig11.318			evm.model.Contig11.438			BS50DRAFT_488003
		evm.model.Contig1.132			evm.model.Contig1.144			BS50DRAFT_488733
		evm.model.Contig11.411			evm.model.Contig11.473			BS50DRAFT_489072
		evm.model.Contig11.528			evm.model.Contig11.52			BS50DRAFT_489885
		evm.model.Contig11.595			evm.model.Contig11.574			BS50DRAFT_491260
		evm.model.Contig1.16			evm.model.Contig11.674			BS50DRAFT_49217
		evm.model.Contig11.610			evm.model.Contig1.1723			BS50DRAFT_494182
		evm.model.Contig11.613			evm.model.Contig1.194			BS50DRAFT_494882
		evm.model.Contig11.670			evm.model.Contig1.2020			BS50DRAFT_497043
		evm.model.Contig11.87			evm.model.Contig1.2034			BS50DRAFT_504412
		evm.model.Contig1.194			evm.model.Contig12.15			BS50DRAFT_504857
		evm.model.Contig12.21			evm.model.Contig1.2158			BS50DRAFT_506409
		evm.model.Contig12.216			evm.model.Contig1.2161			BS50DRAFT_510637
		evm.model.Contig12.254			evm.model.Contig12.202			BS50DRAFT_513318
		evm.model.Contig12.275			evm.model.Contig12.215			BS50DRAFT_517481
		evm.model.Contig12.419			evm.model.Contig1.2225			BS50DRAFT_527753
		evm.model.Contig12.452			evm.model.Contig1.2238			BS50DRAFT_529617
		evm.model.Contig12.467			evm.model.Contig1.2283			BS50DRAFT_531296
		evm.model.Contig12.487			evm.model.Contig12.335			BS50DRAFT_536633
		evm.model.Contig12.544			evm.model.Contig12.370			BS50DRAFT_539800
		evm.model.Contig12.8			evm.model.Contig12.549			BS50DRAFT_540618
		evm.model.Contig13.252			evm.model.Contig12.579			BS50DRAFT_541988
		evm.model.Contig13.331			evm.model.Contig12.640			BS50DRAFT_547409
		evm.model.Contig13.360			evm.model.Contig12.664			BS50DRAFT_553658
		evm.model.Contig1.343			evm.model.Contig12.708			BS50DRAFT_554784
		evm.model.Contig13.444			evm.model.Contig12.724			BS50DRAFT_555245
		evm.model.Contig13.509			evm.model.Contig12.90			BS50DRAFT_557910
		evm.model.Contig1.367			evm.model.Contig12.99			BS50DRAFT_559018
		evm.model.Contig14.208			evm.model.Contig13.267			BS50DRAFT_560161
		evm.model.Contig14.248			evm.model.Contig13.312			BS50DRAFT_564477
		evm.model.Contig14.266			evm.model.Contig13.364			BS50DRAFT_567071
		evm.model.Contig14.295			evm.model.Contig13.444			BS50DRAFT_5672
		evm.model.Contig14.386			evm.model.Contig13.563			BS50DRAFT_567701
		evm.model.Contig14.471			evm.model.Contig13.568			BS50DRAFT_568120
		evm.model.Contig1.449			evm.model.Contig13.574			BS50DRAFT_568161
		evm.model.Contig1.473			evm.model.Contig13.592			BS50DRAFT_570671
		evm.model.Contig14.97			evm.model.Contig13.600			BS50DRAFT_574199
		evm.model.Contig16.121			evm.model.Contig13.646			BS50DRAFT_574228
		evm.model.Contig16.174			evm.model.Contig13.650			BS50DRAFT_574305
		evm.model.Contig16.196			evm.model.Contig14.10			BS50DRAFT_575150
		evm.model.Contig16.231			evm.model.Contig14.15			BS50DRAFT_575307
		evm.model.Contig16.303			evm.model.Contig14.153			BS50DRAFT_575489
		evm.model.Contig16.337			evm.model.Contig14.197			BS50DRAFT_575544
		evm.model.Contig16.350			evm.model.Contig14.22			BS50DRAFT_575618
		evm.model.Contig16.86			evm.model.Contig14.276			BS50DRAFT_576307
		evm.model.Contig17.133			evm.model.Contig14.380			BS50DRAFT_578208
		evm.model.Contig17.156			evm.model.Contig14.384			BS50DRAFT_578221
		evm.model.Contig17.208			evm.model.Contig14.4			BS50DRAFT_578264
		evm.model.Contig17.237			evm.model.Contig14.501			BS50DRAFT_578479
		evm.model.Contig1.725			evm.model.Contig14.587			BS50DRAFT_579320
		evm.model.Contig17.44			evm.model.Contig14.641			BS50DRAFT_580039
		evm.model.Contig17.57			evm.model.Contig15.384			BS50DRAFT_581963
		evm.model.Contig17.94			evm.model.Contig15.521			BS50DRAFT_584521
		evm.model.Contig1.815			evm.model.Contig16.12			BS50DRAFT_586279
		evm.model.Contig18.192			evm.model.Contig16.224			BS50DRAFT_586420
		evm.model.Contig18.203			evm.model.Contig17.20			BS50DRAFT_586827
		evm.model.Contig18.296			evm.model.Contig1.752			BS50DRAFT_589800
		evm.model.Contig18.305			evm.model.Contig1.772			BS50DRAFT_590821
		evm.model.Contig18.57			evm.model.Contig1.790			BS50DRAFT_592520
		evm.model.Contig18.88			evm.model.Contig1.826			BS50DRAFT_592588
		evm.model.Contig19.148			evm.model.Contig18.27			BS50DRAFT_595373
		evm.model.Contig20.121			evm.model.Contig18.37			BS50DRAFT_597661
		evm.model.Contig20.35			evm.model.Contig18.58			BS50DRAFT_598131
		evm.model.Contig2.102			evm.model.Contig18.63			BS50DRAFT_599583
		evm.model.Contig2.1070			evm.model.Contig19.136			BS50DRAFT_600183
		evm.model.Contig2.1093			evm.model.Contig19.165			BS50DRAFT_603562
		evm.model.Contig2.1142			evm.model.Contig19.166			BS50DRAFT_604466
		evm.model.Contig2.151			evm.model.Contig19.203			BS50DRAFT_605475
		evm.model.Contig2.155			evm.model.Contig19.50			BS50DRAFT_60735
		evm.model.Contig22.121			evm.model.Contig19.65			BS50DRAFT_608629
		evm.model.Contig22.84			evm.model.Contig20.142			BS50DRAFT_610467
		evm.model.Contig23.13			evm.model.Contig2.1150			BS50DRAFT_612162
		evm.model.Contig2.380			evm.model.Contig2.149			BS50DRAFT_616522
		evm.model.Contig2.410			evm.model.Contig21.84			BS50DRAFT_627449
		evm.model.Contig24.5			evm.model.Contig2.208			BS50DRAFT_629217
		evm.model.Contig2.452			evm.model.Contig2.392			BS50DRAFT_629998
		evm.model.Contig2.567			evm.model.Contig2.513			BS50DRAFT_630252
		evm.model.Contig2.578			evm.model.Contig3.1190			BS50DRAFT_636855
		evm.model.Contig2.64			evm.model.Contig3.485			BS50DRAFT_639467
		evm.model.Contig2.769			evm.model.Contig3.506			BS50DRAFT_641747
		evm.model.Contig2.782			evm.model.Contig3.525			BS50DRAFT_642937
		evm.model.Contig2.840			evm.model.Contig3.602			BS50DRAFT_644274
		evm.model.Contig2.895			evm.model.Contig3.679			BS50DRAFT_644650
		evm.model.Contig3.1019			evm.model.Contig3.972			BS50DRAFT_655556
		evm.model.Contig3.1022			evm.model.Contig4.1049			BS50DRAFT_656807
		evm.model.Contig3.1040			evm.model.Contig4.159			BS50DRAFT_657000
		evm.model.Contig3.1083			evm.model.Contig4.218			BS50DRAFT_657288
		evm.model.Contig3.1155			evm.model.Contig4.509			BS50DRAFT_660723
		evm.model.Contig3.1169			evm.model.Contig4.536			BS50DRAFT_667299
		evm.model.Contig3.13			evm.model.Contig4.619			BS50DRAFT_667518
		evm.model.Contig3.138			evm.model.Contig4.659			BS50DRAFT_672429
		evm.model.Contig3.156			evm.model.Contig4.669			BS50DRAFT_678239
		evm.model.Contig3.173			evm.model.Contig4.808			BS50DRAFT_678809
		evm.model.Contig3.208			evm.model.Contig4.882
		evm.model.Contig3.252			evm.model.Contig5.1055
		evm.model.Contig3.293			evm.model.Contig5.267
		evm.model.Contig3.452			evm.model.Contig5.359
		evm.model.Contig3.624			evm.model.Contig5.418
		evm.model.Contig3.679			evm.model.Contig5.441
		evm.model.Contig3.727			evm.model.Contig5.573
		evm.model.Contig3.8			evm.model.Contig5.584
		evm.model.Contig3.890			evm.model.Contig5.676
		evm.model.Contig3.964			evm.model.Contig5.801
		evm.model.Contig4.1016			evm.model.Contig5.849
		evm.model.Contig4.21			evm.model.Contig5.905
		evm.model.Contig4.237			evm.model.Contig6.1005
		evm.model.Contig4.325			evm.model.Contig6.20
		evm.model.Contig4.366			evm.model.Contig6.219
		evm.model.Contig4.409			evm.model.Contig6.269
		evm.model.Contig4.474			evm.model.Contig6.284
		evm.model.Contig4.480			evm.model.Contig6.334
		evm.model.Contig4.597			evm.model.Contig6.343
		evm.model.Contig4.689			evm.model.Contig6.363
		evm.model.Contig4.789			evm.model.Contig6.402
		evm.model.Contig4.878			evm.model.Contig6.45
		evm.model.Contig4.985			evm.model.Contig6.459
		evm.model.Contig5.128			evm.model.Contig6.462
		evm.model.Contig5.169			evm.model.Contig6.470
		evm.model.Contig5.259			evm.model.Contig6.512
		evm.model.Contig5.346			evm.model.Contig6.538
		evm.model.Contig5.420			evm.model.Contig6.549
		evm.model.Contig5.444			evm.model.Contig6.596
		evm.model.Contig5.509			evm.model.Contig6.631
		evm.model.Contig5.547			evm.model.Contig6.75
		evm.model.Contig5.548			evm.model.Contig6.772
		evm.model.Contig5.557			evm.model.Contig6.781
		evm.model.Contig5.682			evm.model.Contig6.832
		evm.model.Contig5.750			evm.model.Contig6.836
		evm.model.Contig5.828			evm.model.Contig6.874
		evm.model.Contig5.829			evm.model.Contig6.980
		evm.model.Contig5.895			evm.model.Contig7.22
		evm.model.Contig6.195			evm.model.Contig7.232
		evm.model.Contig6.254			evm.model.Contig7.236
		evm.model.Contig6.287			evm.model.Contig7.283
		evm.model.Contig6.295			evm.model.Contig7.310
		evm.model.Contig6.303			evm.model.Contig7.471
		evm.model.Contig6.323			evm.model.Contig7.512
		evm.model.Contig6.358			evm.model.Contig7.555
		evm.model.Contig6.41			evm.model.Contig7.625
		evm.model.Contig6.411			evm.model.Contig7.881
		evm.model.Contig6.418			evm.model.Contig7.9
		evm.model.Contig6.482			evm.model.Contig7.917
		evm.model.Contig6.534			evm.model.Contig8.147
		evm.model.Contig6.569			evm.model.Contig8.387
		evm.model.Contig6.695			evm.model.Contig8.427
		evm.model.Contig6.70			evm.model.Contig8.592
		evm.model.Contig6.704			evm.model.Contig8.757
		evm.model.Contig6.713			evm.model.Contig8.784
		evm.model.Contig6.745			evm.model.Contig8.867
		evm.model.Contig6.751			evm.model.Contig8.910
		evm.model.Contig6.785			evm.model.Contig9.195
		evm.model.Contig6.906			evm.model.Contig9.254
		evm.model.Contig7.106			evm.model.Contig9.258
		evm.model.Contig7.110			evm.model.Contig9.281
		evm.model.Contig7.209			evm.model.Contig9.360
		evm.model.Contig7.276			evm.model.Contig9.493
		evm.model.Contig7.279			evm.model.Contig9.71
		evm.model.Contig7.310			evm.model.Contig9.787
		evm.model.Contig7.428			evm.model.Contig9.876
		evm.model.Contig7.491			evm.model.Contig9.99
		evm.model.Contig7.567
		evm.model.Contig7.587
		evm.model.Contig7.679
		evm.model.Contig7.93
		evm.model.Contig8.166
		evm.model.Contig8.189
		evm.model.Contig8.334
		evm.model.Contig8.477
		evm.model.Contig8.496
		evm.model.Contig8.511
		evm.model.Contig8.53
		evm.model.Contig8.710
		evm.model.Contig9.1
		evm.model.Contig9.139
		evm.model.Contig9.269
		evm.model.Contig9.35
		evm.model.Contig9.404
		evm.model.Contig9.44
		evm.model.Contig9.518
		evm.model.Contig9.563
		evm.model.Contig9.596
		evm.model.Contig9.645
		evm.model.Contig9.687
		evm.model.Contig9.816
