# Supplementary material for: Genomic Characteristics and Comparative Genomics Analysis of Two Chinese Corynespora cassiicola Strains Causing Corynespora Leaf Fall (CLF) Disease
Source: J Fungi (Basel). 2021 Jun 16;7(6):485. doi: 10.3390/jof7060485 (PMC8235470; doi:10.3390/jof7060485)
Supplement: Supplementary file 1 [file jof-07-00485-s001.zip › jof-1246405-supplementary/Additionalfile 4.xlsx]

## Sheet: Table S1
Table S1. Genes relevant to fungal pathogenicity of C. cassiicola YN49
#Phibase_accession_ID	Gene number	Gene|Protein ID|Pathogen ID|Pathogen species|Mutant phenotype	Genes
PHI100	2	PHI:100|ADR1|AAA75366|5270|Ustilago	evm.model.Contig9.475;evm.model.Contig17.29
PHI1005	2	PHI:1005|FgHOG1|Not	evm.model.Contig7.864;evm.model.Contig11.151
PHI1006	17	PHI:1006|HMR1|Not	evm.model.Contig6.581;evm.model.Contig7.3;evm.model.Contig15.111;evm.model.Contig15.142;evm.model.Contig15.189;evm.model.Contig15.2;evm.model.Contig15.69;evm.model.Contig15.76;evm.model.Contig17.1;evm.model.Contig21.33;evm.model.Contig21.4;evm.model.Contig26.5;evm.model.Contig27.11;evm.model.Contig28.15;evm.model.Contig28.3;evm.model.Contig30.7;evm.model.Contig32.7
PHI1008	45	PHI:1008|NPS6|ABI51982|101162|Cochliobolus	evm.model.Contig1.553;evm.model.Contig2.538;evm.model.Contig2.538;evm.model.Contig2.538;evm.model.Contig2.538;evm.model.Contig2.538;evm.model.Contig2.538;evm.model.Contig2.538;evm.model.Contig2.538;evm.model.Contig2.538;evm.model.Contig2.538;evm.model.Contig2.538;evm.model.Contig2.538;evm.model.Contig2.538;evm.model.Contig2.538;evm.model.Contig2.538;evm.model.Contig2.538;evm.model.Contig2.538;evm…
PHI1009	2	PHI:1009|NPS6|ABI51983|29001|Alternaria	evm.model.Contig1.553;evm.model.Contig1.553
PHI101	10	PHI:101|ALB1|AAC39471|5085|Aspergillus	evm.model.Contig1.933;evm.model.Contig4.458;evm.model.Contig9.679;evm.model.Contig9.779;evm.model.Contig9.779;evm.model.Contig10.2;evm.model.Contig10.256;evm.model.Contig11.169;evm.model.Contig11.169;evm.model.Contig14.475
PHI1010	2	PHI:1010|SID1|XM_385547|5518|Fusarium	evm.model.Contig1.550;evm.model.Contig9.728
PHI1018	78	PHI:1018|ABC3|AAZ81480|318829|Magnaporthe	evm.model.Contig1.1125;evm.model.Contig1.1125;evm.model.Contig1.551;evm.model.Contig1.551;evm.model.Contig1.551;evm.model.Contig1.551;evm.model.Contig1.745;evm.model.Contig2.145;evm.model.Contig2.145;evm.model.Contig2.539;evm.model.Contig2.539;evm.model.Contig2.539;evm.model.Contig2.539;evm.model.Contig2.799;evm.model.Contig2.799;evm.model.Contig2.799;evm.model.Contig2.799;evm.model.Contig2.948;e…
PHI1021	7	PHI:1021|CTF1|ABR12478|5507|Fusarium	evm.model.Contig1.537;evm.model.Contig1.537;evm.model.Contig1.961;evm.model.Contig2.315;evm.model.Contig12.286;evm.model.Contig16.58;evm.model.Contig19.134
PHI1022	3	PHI:1022|XLNR|ABN41464|5508|Fusarium	evm.model.Contig4.426;evm.model.Contig4.426;evm.model.Contig18.98
PHI1024	1	PHI:1024|bcnoxB|CAP12517|40559|Botrytis	evm.model.Contig14.242
PHI1025	2	PHI:1025|bcnoxR|CAP12326|40559|Botrytis	evm.model.Contig9.483;evm.model.Contig9.483
PHI1026	6	PHI:1026|bcplc1|AAB39564|40559|Botrytis	evm.model.Contig8.330;evm.model.Contig8.330;evm.model.Contig11.232;evm.model.Contig11.232;evm.model.Contig11.387;evm.model.Contig11.387
PHI1027	4	PHI:1027|bcpg1|AAC64374|40559|Botrytis	evm.model.Contig3.25;evm.model.Contig7.656;evm.model.Contig7.720;evm.model.Contig22.99
PHI1028	5	PHI:1028|bcpme1|CAC29255|40559|Botrytis	evm.model.Contig2.170;evm.model.Contig7.719;evm.model.Contig7.721;evm.model.Contig9.119;evm.model.Contig10.358
PHI1029	5	PHI:1029|bcpme2|CAD21438|40559|Botrytis	evm.model.Contig2.170;evm.model.Contig7.719;evm.model.Contig7.721;evm.model.Contig9.119;evm.model.Contig10.358
PHI103	3	PHI:103|BCPGA1|AAC64374|40559|Botrytis	evm.model.Contig3.25;evm.model.Contig7.656;evm.model.Contig22.99
PHI1030	11	PHI:1030|bcatrA|CAA93142|40559|Botrytis	evm.model.Contig1.202;evm.model.Contig1.202;evm.model.Contig1.790;evm.model.Contig3.617;evm.model.Contig3.617;evm.model.Contig3.617;evm.model.Contig6.310;evm.model.Contig6.78;evm.model.Contig7.323;evm.model.Contig7.861;evm.model.Contig19.70
PHI1031	1	PHI:1031|bcSAK1|CAJ85638|40559|Botrytis	evm.model.Contig7.474
PHI1032	1	PHI:1032|Bmp3|ABJ51957|40559|Botrytis	evm.model.Contig2.783
PHI1034	6	PHI:1034|Cpcat1|CAA04716|5111|Claviceps	evm.model.Contig2.352;evm.model.Contig2.439;evm.model.Contig8.436;evm.model.Contig9.70;evm.model.Contig11.240;evm.model.Contig13.301
PHI1035	2	PHI:1035|Cpnox1|CAP12327|5111|Claviceps	evm.model.Contig10.55;evm.model.Contig16.246
PHI1036	4	PHI:1036|Rac|CAO82105|5111|Claviceps	evm.model.Contig3.127;evm.model.Contig5.797;evm.model.Contig11.165;evm.model.Contig20.47
PHI1037	3	PHI:1037|Cla4|CAO82106|5111|Claviceps	evm.model.Contig7.409;evm.model.Contig7.409;evm.model.Contig9.756
PHI1038	2	PHI:1038|Ku70|CAM56211|5111|Claviceps	evm.model.Contig3.65;evm.model.Contig4.367
PHI1039	2	PHI:1039|Ku70|CAM56211|5111|Claviceps	evm.model.Contig3.65;evm.model.Contig4.367
PHI104	3	PHI:104|CaMNT1|CAA67930|5476|Candida	evm.model.Contig11.132;evm.model.Contig16.278;evm.model.Contig18.196
PHI1046	38	PHI:1046|CTB5|ABK64182|29003|Cercospora	evm.model.Contig1.312;evm.model.Contig1.634;evm.model.Contig1.808;evm.model.Contig1.898;evm.model.Contig2.161;evm.model.Contig2.161;evm.model.Contig2.347;evm.model.Contig2.663;evm.model.Contig3.217;evm.model.Contig3.277;evm.model.Contig3.786;evm.model.Contig3.988;evm.model.Contig5.261;evm.model.Contig5.415;evm.model.Contig5.419;evm.model.Contig5.886;evm.model.Contig6.332;evm.model.Contig6.337;evm…
PHI1047	12	PHI:1047|CTB6|ABK64183|29003|Cercospora	evm.model.Contig2.1008;evm.model.Contig2.117;evm.model.Contig3.1002;evm.model.Contig6.627;evm.model.Contig8.709;evm.model.Contig9.125;evm.model.Contig9.167;evm.model.Contig11.195;evm.model.Contig14.109;evm.model.Contig14.414;evm.model.Contig16.71;evm.model.Contig22.61
PHI1048	5	PHI:1048|CTB7|ABK64184|29003|Cercospora	evm.model.Contig4.457;evm.model.Contig7.65;evm.model.Contig10.726;evm.model.Contig13.417;evm.model.Contig22.86
PHI1049	24	PHI:1049|CTB2|ABK64180|29003|Cercospora	evm.model.Contig2.126;evm.model.Contig2.900;evm.model.Contig2.902;evm.model.Contig3.665;evm.model.Contig6.2;evm.model.Contig6.4;evm.model.Contig6.543;evm.model.Contig6.563;evm.model.Contig6.923;evm.model.Contig7.147;evm.model.Contig7.153;evm.model.Contig7.890;evm.model.Contig9.145;evm.model.Contig9.505;evm.model.Contig9.57;evm.model.Contig9.786;evm.model.Contig12.15;evm.model.Contig14.102;evm.mod…
PHI105	2	PHI:105|PLB1|AAC61890|5476|Candida	evm.model.Contig1.306;evm.model.Contig7.190
PHI1050	8	PHI:1050|CTB8|ABK64185|29003|Cercospora	evm.model.Contig1.834;evm.model.Contig1.834;evm.model.Contig1.920;evm.model.Contig2.1113;evm.model.Contig4.603;evm.model.Contig6.99;evm.model.Contig9.509;evm.model.Contig14.479
PHI1051	37	PHI:1051|CTB3|ABC79591|29003|Cercospora	evm.model.Contig1.935;evm.model.Contig2.126;evm.model.Contig2.205;evm.model.Contig2.900;evm.model.Contig2.902;evm.model.Contig3.1264;evm.model.Contig3.665;evm.model.Contig5.649;evm.model.Contig6.2;evm.model.Contig6.252;evm.model.Contig6.324;evm.model.Contig6.4;evm.model.Contig6.543;evm.model.Contig6.563;evm.model.Contig6.923;evm.model.Contig7.147;evm.model.Contig7.153;evm.model.Contig7.890;evm.mo…
PHI1052	4	PHI:1052|PHL1|ACB38886|135779|Cercospora	evm.model.Contig4.97;evm.model.Contig5.342;evm.model.Contig6.763;evm.model.Contig12.434
PHI1054	1	PHI:1054|CgCHSI|AAL23717|31870|Colletotrichum	evm.model.Contig2.754
PHI1055	2	PHI:1055|CgCHSIII|AAL23718|31870|Colletotrichum	evm.model.Contig1.493;evm.model.Contig17.153
PHI1056	4	PHI:1056|CgCHSV|AAL23719|31870|Colletotrichum	evm.model.Contig2.26;evm.model.Contig7.873;evm.model.Contig17.274;evm.model.Contig23.53
PHI1057	2	PHI:1057|MTP1|ABP98949|318829|Magnaporthe	evm.model.Contig7.354;evm.model.Contig14.308
PHI1058	8	PHI:1058|MoSNF1|ABF48563|318829|Magnaporthe	evm.model.Contig2.756;evm.model.Contig2.826;evm.model.Contig3.128;evm.model.Contig4.314;evm.model.Contig9.431;evm.model.Contig11.378;evm.model.Contig12.397;evm.model.Contig12.560
PHI106	6	PHI:106|CAT1|AAC39448|5476|Candida	evm.model.Contig2.352;evm.model.Contig2.439;evm.model.Contig8.436;evm.model.Contig9.70;evm.model.Contig11.240;evm.model.Contig13.301
PHI1061	3	PHI:1061|MgRho3|ABK60346|318829|Magnaporthe	evm.model.Contig5.797;evm.model.Contig9.251;evm.model.Contig9.346
PHI1063	1	PHI:1063|MNH6|ABB30152|318829|Magnaporthe	evm.model.Contig9.122
PHI1064	2	PHI:1064|TPS1|AAN46744|318829|Magnaporthe	evm.model.Contig6.253;evm.model.Contig13.184
PHI1070	4	PHI:1070|MIG1|ABX79379|318829|Magnaporthe	evm.model.Contig8.668;evm.model.Contig8.668;evm.model.Contig8.668;evm.model.Contig12.344
PHI1071	14	PHI:1071|Gas1|CAF05793|5270|Ustilago	evm.model.Contig1.327;evm.model.Contig1.327;evm.model.Contig2.938;evm.model.Contig3.638;evm.model.Contig4.216;evm.model.Contig7.283;evm.model.Contig7.381;evm.model.Contig8.104;evm.model.Contig9.428;evm.model.Contig9.428;evm.model.Contig11.365;evm.model.Contig11.746;evm.model.Contig11.746;evm.model.Contig16.285
PHI1072	5	PHI:1072|STE7|ACR82519|54734|Mycosphaerella	evm.model.Contig2.491;evm.model.Contig2.499;evm.model.Contig3.1079;evm.model.Contig4.469;evm.model.Contig14.399
PHI1073	6	PHI:1073|STE11|ACS91346|54734|Mycosphaerella	evm.model.Contig7.172;evm.model.Contig9.563;evm.model.Contig10.702;evm.model.Contig11.324;evm.model.Contig12.352;evm.model.Contig17.336
PHI1074	1	PHI:1074|STE50|ACS34772|54734|Mycosphaerella	evm.model.Contig11.298
PHI1075	3	PHI:1075|STE12|ACS29558|54734|Mycosphaerella	evm.model.Contig1.1173;evm.model.Contig1.828;evm.model.Contig6.179
PHI1076	1	PHI:1076|STE20|ACS91347|54734|Mycosphaerella	evm.model.Contig3.1134
PHI1082	5	PHI:1082|CpkA|ABD59786|13684|Stagonospora	evm.model.Contig2.262;evm.model.Contig6.704;evm.model.Contig7.362;evm.model.Contig8.275;evm.model.Contig12.130
PHI1083	2	PHI:1083|CpkB|ABD59787|13684|Stagonospora	evm.model.Contig5.155;evm.model.Contig14.129
PHI1085	11	PHI:1085|Ptr2|AAO31597|13684|Stagonospora	evm.model.Contig1.1148;evm.model.Contig3.805;evm.model.Contig4.122;evm.model.Contig5.182;evm.model.Contig8.792;evm.model.Contig11.468;evm.model.Contig13.411;evm.model.Contig14.164;evm.model.Contig14.431;evm.model.Contig17.157;evm.model.Contig18.328
PHI109	3	PHI:109|CLK1|AAB61403|290576|Colletotrichum	evm.model.Contig4.488;evm.model.Contig6.143;evm.model.Contig10.407
PHI1099	49	PHI:1099|Mdh1|AAX14688|13684|Stagonospora	evm.model.Contig1.263;evm.model.Contig1.297;evm.model.Contig1.502;evm.model.Contig1.69;evm.model.Contig1.846;evm.model.Contig1.872;evm.model.Contig2.1126;evm.model.Contig2.1136;evm.model.Contig2.40;evm.model.Contig2.637;evm.model.Contig2.993;evm.model.Contig3.420;evm.model.Contig3.470;evm.model.Contig3.724;evm.model.Contig3.726;evm.model.Contig3.796;evm.model.Contig3.848;evm.model.Contig4.141;evm…
PHI1100	50	PHI:1100|Mdh1|AAX14688|13684|Stagonospora	evm.model.Contig1.263;evm.model.Contig1.297;evm.model.Contig1.502;evm.model.Contig1.69;evm.model.Contig1.846;evm.model.Contig1.872;evm.model.Contig1.895;evm.model.Contig2.1126;evm.model.Contig2.1136;evm.model.Contig2.40;evm.model.Contig2.637;evm.model.Contig2.993;evm.model.Contig3.420;evm.model.Contig3.470;evm.model.Contig3.724;evm.model.Contig3.726;evm.model.Contig3.796;evm.model.Contig3.848;evm…
PHI112	32	PHI:112|MAK1|AAC49410|140110|Nectria	evm.model.Contig1.905;evm.model.Contig2.1043;evm.model.Contig2.1052;evm.model.Contig2.337;evm.model.Contig2.570;evm.model.Contig2.825;evm.model.Contig3.20;evm.model.Contig3.504;evm.model.Contig3.795;evm.model.Contig3.886;evm.model.Contig4.593;evm.model.Contig4.601;evm.model.Contig5.641;evm.model.Contig7.700;evm.model.Contig7.707;evm.model.Contig8.512;evm.model.Contig8.78;evm.model.Contig8.827;evm…
PHI1120	1	PHI:1120|Gna4|Q0UQ06|13684|Stagonospora	evm.model.Contig1.49
PHI113	1	PHI:113|MPS1|AAC63682|318829|Magnaporthe	evm.model.Contig2.783
PHI1130	38	PHI:1130|Xdh1|Q0UA24|13684|Stagonospora	evm.model.Contig2.1040;evm.model.Contig2.492;evm.model.Contig2.666;evm.model.Contig3.142;evm.model.Contig3.83;evm.model.Contig4.723;evm.model.Contig5.76;evm.model.Contig5.825;evm.model.Contig6.20;evm.model.Contig6.545;evm.model.Contig6.723;evm.model.Contig6.735;evm.model.Contig8.711;evm.model.Contig9.150;evm.model.Contig9.274;evm.model.Contig9.38;evm.model.Contig9.39;evm.model.Contig9.419;evm.mod…
PHI1132	1	PHI:1132|AvrLm4-7|AM998638|5022|Leptosphaeria	evm.model.Contig8.403
PHI1133	4	PHI:1133|Lmepi|B9DR51|5022|Leptosphaeria	evm.model.Contig8.42;evm.model.Contig18.224;evm.model.Contig20.45;evm.model.Contig20.45
PHI1134	7	PHI:1134|ipa|B0LLU0|5022|Leptosphaeria	evm.model.Contig2.782;evm.model.Contig2.782;evm.model.Contig4.1007;evm.model.Contig5.243;evm.model.Contig8.496;evm.model.Contig11.565;evm.model.Contig12.426
PHI1135	1	PHI:1135|LmIFRD|C6KED4|5022|Leptosphaeria	evm.model.Contig2.506
PHI114	2	PHI:114|PG1|AAC05015|5507|Fusarium	evm.model.Contig3.25;evm.model.Contig7.718
PHI1147	6	PHI:1147|AurR1|Q5UIP5|101028|Fusarium	evm.model.Contig1.834;evm.model.Contig1.920;evm.model.Contig4.603;evm.model.Contig6.99;evm.model.Contig9.509;evm.model.Contig14.479
PHI1148	1	PHI:1148|Mid1|C6GZ42|5111|Claviceps	evm.model.Contig4.848
PHI115	9	PHI:115|PGX1|AAC26146|5017|Cochliobolus	evm.model.Contig3.25;evm.model.Contig6.650;evm.model.Contig6.852;evm.model.Contig7.718;evm.model.Contig7.720;evm.model.Contig9.413;evm.model.Contig10.369;evm.model.Contig16.261;evm.model.Contig17.339
PHI1152	1	PHI:1152|cyp51/erg11|B6E223|54734|Mycosphaerella	evm.model.Contig3.569
PHI1153	1	PHI:1153|cyp51/erg11|B6E223|54734|Mycosphaerella	evm.model.Contig3.569
PHI1154	1	PHI:1154|cyp51/erg11|B6E222|54734|Mycosphaerella	evm.model.Contig3.569
PHI1155	3	PHI:1155|cyp51/erg11|B6E225|54734|Mycosphaerella	evm.model.Contig3.930;evm.model.Contig8.835;evm.model.Contig12.601
PHI1156	5	PHI:1156|cyp51/erg11|B6E225|54734|Mycosphaerella	evm.model.Contig3.930;evm.model.Contig4.339;evm.model.Contig6.362;evm.model.Contig8.835;evm.model.Contig12.601
PHI1157	2	PHI:1157|cyp51/erg11|B6E227|54734|Mycosphaerella	evm.model.Contig8.637;evm.model.Contig12.601
PHI1158	5	PHI:1158|cyp51/erg11|B6E227|54734|Mycosphaerella	evm.model.Contig2.1001;evm.model.Contig8.637;evm.model.Contig8.764;evm.model.Contig12.601;evm.model.Contig15.51
PHI1159	17	PHI:1159|MgAtr7|A5H456|54734|Mycosphaerella	evm.model.Contig1.52;evm.model.Contig1.551;evm.model.Contig1.984;evm.model.Contig5.17;evm.model.Contig5.18;evm.model.Contig7.574;evm.model.Contig8.2;evm.model.Contig8.5;evm.model.Contig8.647;evm.model.Contig8.850;evm.model.Contig9.261;evm.model.Contig10.669;evm.model.Contig12.330;evm.model.Contig13.514;evm.model.Contig13.84;evm.model.Contig13.84;evm.model.Contig16.6
PHI116	10	PHI:116|PKSP|CAA76740|5085|Aspergillus	evm.model.Contig1.933;evm.model.Contig2.901;evm.model.Contig4.458;evm.model.Contig9.779;evm.model.Contig9.779;evm.model.Contig10.2;evm.model.Contig10.256;evm.model.Contig11.169;evm.model.Contig11.169;evm.model.Contig14.475
PHI1160	13	PHI:1160|BcatrB||40559|Botrytis	evm.model.Contig1.202;evm.model.Contig1.790;evm.model.Contig3.617;evm.model.Contig6.275;evm.model.Contig6.310;evm.model.Contig6.78;evm.model.Contig7.323;evm.model.Contig12.311;evm.model.Contig16.327;evm.model.Contig16.327;evm.model.Contig18.206;evm.model.Contig18.206;evm.model.Contig19.70
PHI1161	73	PHI:1161|MgMfs1|A4ZGP3|54734|Mycosphaerella	evm.model.Contig1.1205;evm.model.Contig1.219;evm.model.Contig1.344;evm.model.Contig1.459;evm.model.Contig1.738;evm.model.Contig1.759;evm.model.Contig1.923;evm.model.Contig2.1034;evm.model.Contig2.241;evm.model.Contig2.493;evm.model.Contig2.549;evm.model.Contig2.633;evm.model.Contig3.1240;evm.model.Contig3.136;evm.model.Contig3.856;evm.model.Contig3.878;evm.model.Contig3.916;evm.model.Contig4.167;…
PHI1162	1	PHI:1162|BDM1|I1RJS3|5518|Gibberella	evm.model.Contig11.211
PHI1163	1	PHI:1163|ERB1	evm.model.Contig13.238
PHI1164	2	PHI:1164|RRG1|I1RX94|5518|Gibberella	evm.model.Contig1.541;evm.model.Contig2.69
PHI1166	2	PHI:1166|ATG15|I1RFN8|5518|Gibberella	evm.model.Contig5.679;evm.model.Contig9.816
PHI1167	2	PHI:1167|NPC1|I1RY25|5518|Gibberella	evm.model.Contig1.972;evm.model.Contig16.32
PHI1168	3	PHI:1168|HDF1|I1RCN2|5518|Gibberella	evm.model.Contig4.788;evm.model.Contig6.521;evm.model.Contig6.604
PHI1169	2	PHI:1169|HDF2|I1RKC4|5518|Gibberella	evm.model.Contig4.788;evm.model.Contig12.140
PHI1170	1	PHI:1170|HDF3|I1RNQ2|5518|Gibberella	evm.model.Contig12.140
PHI1171	3	PHI:1171|HDF1|I1RCN2|5518|Gibberella	evm.model.Contig4.788;evm.model.Contig6.521;evm.model.Contig6.604
PHI1172	2	PHI:1172|HDF2|I1RKC4|5518|Gibberella	evm.model.Contig4.788;evm.model.Contig12.140
PHI1173	3	PHI:1173|HDF1|I1RCN2|5518|Gibberella	evm.model.Contig4.788;evm.model.Contig6.521;evm.model.Contig6.604
PHI1174	1	PHI:1174|HDF3|I1RNQ2|5518|Gibberella	evm.model.Contig12.140
PHI1175	1	PHI:1175|(Sc	evm.model.Contig11.418
PHI1176	2	PHI:1176|(Sc	evm.model.Contig6.143;evm.model.Contig10.407
PHI1177	2	PHI:1177|(Sc	evm.model.Contig1.1038;evm.model.Contig1.686
PHI1178	14	PHI:1178|(Sc	evm.model.Contig3.1031;evm.model.Contig3.586;evm.model.Contig5.41;evm.model.Contig8.437;evm.model.Contig9.760;evm.model.Contig11.10;evm.model.Contig11.378;evm.model.Contig11.39;evm.model.Contig11.418;evm.model.Contig13.256;evm.model.Contig13.93;evm.model.Contig14.372;evm.model.Contig16.329;evm.model.Contig22.76
PHI1179	1	PHI:1179|(Sc	evm.model.Contig14.399
PHI1180	3	PHI:1180|(Sc	evm.model.Contig2.63;evm.model.Contig7.480;evm.model.Contig18.254
PHI1181	8	PHI:1181|(Sc	evm.model.Contig3.597;evm.model.Contig4.488;evm.model.Contig5.160;evm.model.Contig10.97;evm.model.Contig11.39;evm.model.Contig12.129;evm.model.Contig22.83;evm.model.Contig22.83
PHI1182	6	PHI:1182|(Sc	evm.model.Contig3.765;evm.model.Contig6.708;evm.model.Contig9.637;evm.model.Contig9.662;evm.model.Contig11.223;evm.model.Contig16.272
PHI1183	3	PHI:1183|(Sc	evm.model.Contig7.362;evm.model.Contig8.275;evm.model.Contig12.406
PHI1185	2	PHI:1185|(Sc	evm.model.Contig2.1112;evm.model.Contig2.1112
PHI1186	1	PHI:1186|(Sc	evm.model.Contig10.97
PHI1187	3	PHI:1187|(Sc	evm.model.Contig1.1038;evm.model.Contig2.978;evm.model.Contig12.446
PHI1188	3	PHI:1188|(Sc	evm.model.Contig7.479;evm.model.Contig10.245;evm.model.Contig10.245
PHI1190	2	PHI:1190|(Sc	evm.model.Contig3.1079;evm.model.Contig9.690
PHI1192	1	PHI:1192|(Sc	evm.model.Contig13.93
PHI1193	7	PHI:1193|(Sc	evm.model.Contig2.845;evm.model.Contig8.716;evm.model.Contig12.437;evm.model.Contig14.118;evm.model.Contig14.372;evm.model.Contig14.372;evm.model.Contig17.321
PHI1194	2	PHI:1194|(Sc	evm.model.Contig4.469;evm.model.Contig5.733
PHI1195	4	PHI:1195|(Sc	evm.model.Contig1.1089;evm.model.Contig1.1184;evm.model.Contig14.152;evm.model.Contig14.152
PHI1196	1	PHI:1196|(Mgv1)|I1S0S6|5518|Gibberella	evm.model.Contig5.41
PHI1197	6	PHI:1197|(Snf1)|I1RZP6|5518|Gibberella	evm.model.Contig2.756;evm.model.Contig6.191;evm.model.Contig9.431;evm.model.Contig11.548;evm.model.Contig12.397;evm.model.Contig12.560
PHI1198	7	PHI:1198|(Sc	evm.model.Contig1.1184;evm.model.Contig1.239;evm.model.Contig2.1112;evm.model.Contig3.602;evm.model.Contig5.357;evm.model.Contig11.39;evm.model.Contig13.41
PHI1199	1	PHI:1199|(Sc	evm.model.Contig12.228
PHI12	55	PHI:12|HTS1|AAA33023|5017|Cochliobolus	evm.model.Contig2.228;evm.model.Contig2.228;evm.model.Contig2.538;evm.model.Contig2.538;evm.model.Contig2.538;evm.model.Contig2.538;evm.model.Contig2.538;evm.model.Contig2.538;evm.model.Contig2.538;evm.model.Contig2.538;evm.model.Contig2.538;evm.model.Contig2.538;evm.model.Contig2.538;evm.model.Contig2.538;evm.model.Contig2.538;evm.model.Contig2.538;evm.model.Contig2.538;evm.model.Contig2.538;evm…
PHI120	2	PHI:120|PTH2|AAB88887|318829|Magnaporthe	evm.model.Contig4.732;evm.model.Contig7.664
PHI1200	3	PHI:1200|(Gsk3)|I1RT36|5518|Gibberella	evm.model.Contig7.474;evm.model.Contig13.256;evm.model.Contig13.93
PHI1201	1	PHI:1201|(Bud32)|Q4HYC1|5518|Gibberella	evm.model.Contig11.432
PHI1202	2	PHI:1202|(Sc	evm.model.Contig7.409;evm.model.Contig7.409
PHI1203	2	PHI:1203|(Sc	evm.model.Contig5.357;evm.model.Contig10.128
PHI1204	5	PHI:1204|(Sc	evm.model.Contig1.1038;evm.model.Contig2.978;evm.model.Contig8.33;evm.model.Contig8.33;evm.model.Contig12.446
PHI1205	5	PHI:1205|(Sc	evm.model.Contig4.414;evm.model.Contig5.160;evm.model.Contig8.534;evm.model.Contig11.378;evm.model.Contig11.39
PHI1206	6	PHI:1206|(Sp	evm.model.Contig2.845;evm.model.Contig2.845;evm.model.Contig3.1069;evm.model.Contig9.229;evm.model.Contig9.729;evm.model.Contig11.151
PHI1207	2	PHI:1207|(Sc	evm.model.Contig1.889;evm.model.Contig11.548
PHI1208	2	PHI:1208|(Sc	evm.model.Contig9.365;evm.model.Contig12.564
PHI1209	1	PHI:1209|FGSG_04770|I1RLH1|5518|Gibberella	evm.model.Contig22.44
PHI121	1	PHI:121|PTH3|AAB88888|318829|Magnaporthe	evm.model.Contig4.964
PHI1210	5	PHI:1210|FGSG_01058|I1S077|5518|Gibberella	evm.model.Contig3.1069;evm.model.Contig9.229;evm.model.Contig9.729;evm.model.Contig11.151;evm.model.Contig14.118
PHI1211	4	PHI:1211|FGSG_06970|I1RRQ8|5518|Gibberella	evm.model.Contig3.586;evm.model.Contig7.36;evm.model.Contig11.418;evm.model.Contig13.93
PHI1212	1	PHI:1212|FGSG_12149|I1RCJ5|5518|Gibberella	evm.model.Contig8.33
PHI1214	7	PHI:1214|FGSG_07816|I1RN54|5518|Gibberella	evm.model.Contig3.1069;evm.model.Contig8.716;evm.model.Contig9.229;evm.model.Contig9.729;evm.model.Contig9.729;evm.model.Contig11.151;evm.model.Contig14.118
PHI1215	4	PHI:1215|FGSG_02838|I1RX56|5518|Gibberella	evm.model.Contig2.63;evm.model.Contig4.207;evm.model.Contig7.480;evm.model.Contig18.254
PHI1216	4	PHI:1216|FGSG_06420|I1RT48|5518|Gibberella	evm.model.Contig3.597;evm.model.Contig3.597;evm.model.Contig5.160;evm.model.Contig22.83
PHI1218	2	PHI:1218|FGSG_01559|I1RAY2|5518|Gibberella	evm.model.Contig5.41;evm.model.Contig13.256
PHI1219	2	PHI:1219|FGSG_05549|I1RC35|5518|Gibberella	evm.model.Contig8.534;evm.model.Contig8.534
PHI122	1	PHI:122|PTH8|AAB88886|318829|Magnaporthe	evm.model.Contig13.44
PHI1220	5	PHI:1220|FGSG_02488|I1RCF7|5518|Gibberella	evm.model.Contig4.872;evm.model.Contig7.59;evm.model.Contig8.227;evm.model.Contig8.227;evm.model.Contig15.126
PHI1221	4	PHI:1221|FGSG_03146|I1RJM9|5518|Gibberella	evm.model.Contig2.826;evm.model.Contig4.872;evm.model.Contig12.406;evm.model.Contig18.254
PHI1222	1	PHI:1222|FGSG_00132|I1RMV6|5518|Gibberella	evm.model.Contig18.285
PHI1223	11	PHI:1223|FGSG_12887|I1RN31|5518|Gibberella	evm.model.Contig3.586;evm.model.Contig7.172;evm.model.Contig8.437;evm.model.Contig9.729;evm.model.Contig9.760;evm.model.Contig10.308;evm.model.Contig11.10;evm.model.Contig11.418;evm.model.Contig13.93;evm.model.Contig16.329;evm.model.Contig22.76
PHI1224	7	PHI:1224|FGSG_09150|Q4IB89|5518|Gibberella	evm.model.Contig3.765;evm.model.Contig6.708;evm.model.Contig9.637;evm.model.Contig9.662;evm.model.Contig11.223;evm.model.Contig11.223;evm.model.Contig16.272
PHI1225	3	PHI:1225|FGSG_12132|I1RP25|5518|Gibberella	evm.model.Contig1.1089;evm.model.Contig6.704;evm.model.Contig6.704
PHI1226	6	PHI:1226|FGSG_11614|I1RP88|5518|Gibberella	evm.model.Contig1.180;evm.model.Contig1.199;evm.model.Contig1.686;evm.model.Contig1.722;evm.model.Contig9.475;evm.model.Contig12.334
PHI1227	3	PHI:1227|FGSG_07742|I1RPV7|5518|Gibberella	evm.model.Contig9.637;evm.model.Contig9.662;evm.model.Contig16.272
PHI1228	2	PHI:1228|FGSG_07745|I1RR00|5518|Gibberella	evm.model.Contig2.332;evm.model.Contig18.3
PHI1229	2	PHI:1229|FGSG_02153|I1RRB9|5518|Gibberella	evm.model.Contig3.1069;evm.model.Contig3.1069
PHI123	3	PHI:123|PTH9	evm.model.Contig2.369;evm.model.Contig12.22;evm.model.Contig12.363
PHI1231	4	PHI:1231|FGSG_10591|Q4I5U9|5518|Gibberella	evm.model.Contig2.262;evm.model.Contig3.586;evm.model.Contig7.36;evm.model.Contig9.760
PHI1232	7	PHI:1232|FGSG_03499|I1RTC2|5518|Gibberella	evm.model.Contig4.207;evm.model.Contig4.215;evm.model.Contig4.488;evm.model.Contig8.437;evm.model.Contig10.702;evm.model.Contig16.329;evm.model.Contig22.76
PHI1233	1	PHI:1233|FGSG_13944|I1RUG2|5518|Gibberella	evm.model.Contig13.256
PHI1234	7	PHI:1234|FGSG_07812|I1RV69|5518|Gibberella	evm.model.Contig3.765;evm.model.Contig6.708;evm.model.Contig9.637;evm.model.Contig9.662;evm.model.Contig9.662;evm.model.Contig11.223;evm.model.Contig16.272
PHI1235	2	PHI:1235|FGSG_04416|I1RWQ2|5518|Gibberella	evm.model.Contig5.357;evm.model.Contig10.128
PHI1236	10	PHI:1236|FGSG_04770|I1RYF8|5518|Gibberella	evm.model.Contig2.262;evm.model.Contig3.32;evm.model.Contig3.867;evm.model.Contig4.207;evm.model.Contig4.215;evm.model.Contig4.488;evm.model.Contig4.527;evm.model.Contig5.215;evm.model.Contig10.407;evm.model.Contig11.378
PHI1237	3	PHI:1237|FGSG_01058|I1RZ37|5518|Gibberella	evm.model.Contig1.199;evm.model.Contig1.722;evm.model.Contig1.722
PHI1238	4	PHI:1238|FGSG_06970|I1S1V3|5518|Gibberella	evm.model.Contig1.180;evm.model.Contig8.534;evm.model.Contig10.128;evm.model.Contig13.104
PHI1239	8	PHI:1239|FGSG_12149|I1RFC7|5518|Gibberella	evm.model.Contig4.207;evm.model.Contig4.872;evm.model.Contig5.357;evm.model.Contig8.227;evm.model.Contig12.228;evm.model.Contig12.406;evm.model.Contig12.564;evm.model.Contig17.29
PHI124	1	PHI:124|INT1|AAA96019|5476|Candida	evm.model.Contig3.265
PHI1240	1	PHI:1240|FGSG_05586|I1RWQ0|5518|Gibberella	evm.model.Contig2.77
PHI1241	1	PHI:1241|FGSG_07816|I1RAE2|5518|Gibberella	evm.model.Contig9.475
PHI1242	2	PHI:1242|FGSG_02838|I1RWG2|5518|Gibberella	evm.model.Contig1.199;evm.model.Contig1.199
PHI1243	1	PHI:1243|FGSG_06420|I1RBW7|5518|Gibberella	evm.model.Contig2.978
PHI1244	2	PHI:1244|FGSG_00792|I1RA20|5518|Gibberella	evm.model.Contig8.275;evm.model.Contig14.129
PHI1245	1	PHI:1245|FGSG_01559|I1RTL1|5518|Gibberella	evm.model.Contig1.239
PHI1246	2	PHI:1246|FGSG_05549|I1RYQ5|5518|Gibberella	evm.model.Contig1.768;evm.model.Contig10.185
PHI1247	2	PHI:1247|FGSG_02488|I1S0G8|5518|Gibberella	evm.model.Contig1.768;evm.model.Contig10.185
PHI1248	1	PHI:1248|FGSG_03146|I1RRU2|5518|Gibberella	evm.model.Contig5.215
PHI1249	5	PHI:1249|FGSG_00132|I1RB79|5518|Gibberella	evm.model.Contig4.527;evm.model.Contig5.215;evm.model.Contig5.733;evm.model.Contig6.589;evm.model.Contig12.437
PHI125	5	PHI:125|SAP4|AAA17877|5476|Candida	evm.model.Contig4.374;evm.model.Contig4.841;evm.model.Contig5.709;evm.model.Contig10.194;evm.model.Contig13.43
PHI1250	4	PHI:1250|FGSG_12887|I1RS33|5518|Gibberella	evm.model.Contig7.479;evm.model.Contig7.479;evm.model.Contig10.245;evm.model.Contig10.245
PHI1251	6	PHI:1251|FGSG_09150|I1RD19|5518|Gibberella	evm.model.Contig2.63;evm.model.Contig2.826;evm.model.Contig7.480;evm.model.Contig12.560;evm.model.Contig13.104;evm.model.Contig18.254
PHI1252	3	PHI:1252|FGSG_12132|I1RP15|5518|Gibberella	evm.model.Contig6.191;evm.model.Contig6.191;evm.model.Contig12.129
PHI1253	1	PHI:1253|FGSG_11614|I1RS57|5518|Gibberella	evm.model.Contig4.314
PHI1254	1	PHI:1254|FGSG_07742|I1RDX3|5518|Gibberella	evm.model.Contig3.128
PHI1255	3	PHI:1255|FGSG_07745|I1RQ67|5518|Gibberella	evm.model.Contig2.63;evm.model.Contig7.480;evm.model.Contig18.254
PHI1256	5	PHI:1256|FGSG_02153|I1RAA6|5518|Gibberella	evm.model.Contig2.273;evm.model.Contig6.704;evm.model.Contig8.344;evm.model.Contig8.344;evm.model.Contig8.494
PHI1257	6	PHI:1257|FGSG_13509|I1RSK0|5518|Gibberella	evm.model.Contig4.314;evm.model.Contig6.219;evm.model.Contig6.589;evm.model.Contig8.344;evm.model.Contig11.10;evm.model.Contig12.406
PHI1258	6	PHI:1258|FGSG_10591|I1S5M8|5518|Gibberella	evm.model.Contig2.1112;evm.model.Contig2.826;evm.model.Contig4.215;evm.model.Contig4.872;evm.model.Contig7.59;evm.model.Contig7.59
PHI1259	6	PHI:1259|FGSG_03499|I1RNK3|5518|Gibberella	evm.model.Contig4.215;evm.model.Contig4.414;evm.model.Contig4.414;evm.model.Contig4.527;evm.model.Contig5.215;evm.model.Contig5.215
PHI126	2	PHI:126|SAP5|CAA82923|5476|Candida	evm.model.Contig3.1072;evm.model.Contig5.709
PHI1260	99	PHI:1260|FGSG_13944|I1RUC7|5518|Gibberella	evm.model.Contig1.1104;evm.model.Contig1.1117;evm.model.Contig1.1119;evm.model.Contig1.245;evm.model.Contig1.618;evm.model.Contig1.629;evm.model.Contig1.629;evm.model.Contig1.629;evm.model.Contig1.629;evm.model.Contig1.629;evm.model.Contig1.909;evm.model.Contig1.909;evm.model.Contig1.909;evm.model.Contig2.409;evm.model.Contig2.409;evm.model.Contig2.815;evm.model.Contig4.28;evm.model.Contig4.762;e…
PHI1262	9	PHI:1262|FGSG_04416|I1RQS1|5518|Gibberella	evm.model.Contig2.273;evm.model.Contig3.1031;evm.model.Contig7.172;evm.model.Contig8.494;evm.model.Contig10.308;evm.model.Contig10.702;evm.model.Contig11.10;evm.model.Contig12.130;evm.model.Contig15.34
PHI1265	4	PHI:1265|FGSG_06970|I1RNH0|5518|Gibberella	evm.model.Contig1.1078;evm.model.Contig4.488;evm.model.Contig7.362;evm.model.Contig7.480
PHI1266	3	PHI:1266|FGSG_12149|I1RH87|5518|Gibberella	evm.model.Contig8.437;evm.model.Contig16.329;evm.model.Contig22.76
PHI1267	1	PHI:1267|FGSG_05586|I1RKK7|5518|Gibberella	evm.model.Contig1.1109
PHI1268	6	PHI:1268|FGSG_07816|I1RN43|5518|Gibberella	evm.model.Contig7.36;evm.model.Contig8.437;evm.model.Contig9.760;evm.model.Contig11.418;evm.model.Contig16.329;evm.model.Contig22.76
PHI1269	7	PHI:1269|FGSG_02838|I1RFK9|5518|Gibberella	evm.model.Contig2.845;evm.model.Contig8.716;evm.model.Contig12.437;evm.model.Contig14.118;evm.model.Contig14.139;evm.model.Contig14.372;evm.model.Contig17.321
PHI127	3	PHI:127|SAP6|CAA82924|5476|Candida	evm.model.Contig4.841;evm.model.Contig5.709;evm.model.Contig13.43
PHI1270	7	PHI:1270|FGSG_06420|I1RHA1|5518|Gibberella	evm.model.Contig2.845;evm.model.Contig2.845;evm.model.Contig7.674;evm.model.Contig8.716;evm.model.Contig12.437;evm.model.Contig14.372;evm.model.Contig17.321
PHI1271	6	PHI:1271|FGSG_00792|I1R9J1|5518|Gibberella	evm.model.Contig2.845;evm.model.Contig7.674;evm.model.Contig8.716;evm.model.Contig12.437;evm.model.Contig14.118;evm.model.Contig17.321
PHI1273	1	PHI:1273|FGSG_05549|I1RCM6|5518|Gibberella	evm.model.Contig13.41
PHI1274	3	PHI:1274|FGSG_02488|I1RME6|5518|Gibberella	evm.model.Contig1.1089;evm.model.Contig1.1185;evm.model.Contig7.59
PHI1275	1	PHI:1275|FGSG_03146|I1S7R2|5518|Gibberella	evm.model.Contig12.129
PHI1276	5	PHI:1276|FGSG_00132|I1RXS5|5518|Gibberella	evm.model.Contig1.218;evm.model.Contig3.602;evm.model.Contig4.187;evm.model.Contig9.501;evm.model.Contig17.258
PHI1277	3	PHI:1277|FGSG_12887|I1S5L1|5518|Gibberella	evm.model.Contig9.690;evm.model.Contig12.602;evm.model.Contig17.258
PHI1278	1	PHI:1278|FGSG_09150|I1S453|5518|Gibberella	evm.model.Contig22.44
PHI1279	7	PHI:1279|FGSG_12132|I1RU59|5518|Gibberella	evm.model.Contig1.217;evm.model.Contig1.218;evm.model.Contig4.187;evm.model.Contig9.501;evm.model.Contig9.690;evm.model.Contig12.602;evm.model.Contig12.603
PHI128	1	PHI:128|SUM1|AAC34140|318829|Magnaporthe	evm.model.Contig2.520
PHI1280	5	PHI:1280|FGSG_11614|I1RU62|5518|Gibberella	evm.model.Contig1.217;evm.model.Contig1.218;evm.model.Contig4.187;evm.model.Contig12.602;evm.model.Contig12.603
PHI1281	5	PHI:1281|FGSG_07742|I1REQ8|5518|Gibberella	evm.model.Contig1.217;evm.model.Contig1.218;evm.model.Contig4.187;evm.model.Contig12.602;evm.model.Contig12.603
PHI1282	6	PHI:1282|FGSG_07745|I1S9H8|5518|Gibberella	evm.model.Contig1.217;evm.model.Contig1.218;evm.model.Contig4.187;evm.model.Contig9.690;evm.model.Contig12.602;evm.model.Contig12.603
PHI1283	1	PHI:1283|FGSG_02153|I1S1I6|5518|Gibberella	evm.model.Contig22.44
PHI1284	11	PHI:1284|FGSG_13509|I1RI73|5518|Gibberella	evm.model.Contig15.108;evm.model.Contig15.108;evm.model.Contig15.15;evm.model.Contig15.159;evm.model.Contig15.159;evm.model.Contig17.31;evm.model.Contig19.14;evm.model.Contig19.14;evm.model.Contig21.20;evm.model.Contig26.19;evm.model.Contig26.19
PHI1285	2	PHI:1285|FGSG_10591|I1SAR3|5518|Gibberella	evm.model.Contig13.104;evm.model.Contig15.126
PHI1286	1	PHI:1286|FGSG_03499|I1RUC3|5518|Gibberella	evm.model.Contig12.603
PHI1287	3	PHI:1287|FGSG_13944|I1RT82|5518|Gibberella	evm.model.Contig3.822;evm.model.Contig7.302;evm.model.Contig10.569
PHI1288	3	PHI:1288|FGSG_07812|I1RE83|5518|Gibberella	evm.model.Contig3.822;evm.model.Contig7.302;evm.model.Contig10.569
PHI1289	4	PHI:1289|FGSG_04416|I1RKK5|5518|Gibberella	evm.model.Contig3.822;evm.model.Contig3.822;evm.model.Contig7.302;evm.model.Contig10.569
PHI1291	2	PHI:1291|TOP1|I1RRX4|5518|Gibberella	evm.model.Contig8.257;evm.model.Contig8.257
PHI1292	1	PHI:1292|ZIF1|I1RD66|5518|Gibberella	evm.model.Contig3.373
PHI1293	4	PHI:1293|GzAPSES001|I1RK32|5518|Gibberella	evm.model.Contig7.657;evm.model.Contig10.365;evm.model.Contig11.375;evm.model.Contig11.375
PHI1294	1	PHI:1294|GzAPSES002|I1RMT5|5518|Gibberella	evm.model.Contig17.311
PHI1296	4	PHI:1296|GzAPSES004|I1S0Z2|5518|Gibberella	evm.model.Contig1.1117;evm.model.Contig7.657;evm.model.Contig7.657;evm.model.Contig11.375
PHI1297	2	PHI:1297|GzAT001|I1RPU1|5518|Gibberella	evm.model.Contig14.328;evm.model.Contig14.328
PHI1299	1	PHI:1299|GzAT003|I1RYN7|5518|Gibberella	evm.model.Contig1.304
PHI13	15	PHI:13|PELA|Q04701|140110|Nectria	evm.model.Contig1.179;evm.model.Contig1.30;evm.model.Contig1.903;evm.model.Contig2.390;evm.model.Contig2.556;evm.model.Contig3.10;evm.model.Contig3.310;evm.model.Contig5.99;evm.model.Contig6.68;evm.model.Contig11.300;evm.model.Contig14.415;evm.model.Contig15.93;evm.model.Contig17.41;evm.model.Contig17.42;evm.model.Contig17.49
PHI130	2	PHI:130|TPS1|CAA69223|5476|Candida	evm.model.Contig6.253;evm.model.Contig13.129
PHI1300	2	PHI:1300|GzbHLH001|I1RAL4|5518|Gibberella	evm.model.Contig4.882;evm.model.Contig5.347
PHI1301	2	PHI:1301|GzbHLH002|I1RB45|5518|Gibberella	evm.model.Contig9.287;evm.model.Contig10.606
PHI1302	1	PHI:1302|GzbHLH003|I1RC37|5518|Gibberella	evm.model.Contig1.1051
PHI1303	1	PHI:1303|GzbHLH004|I1RC70|5518|Gibberella	evm.model.Contig8.659
PHI1304	1	PHI:1304|GzbHLH005|I1RCJ0|5518|Gibberella	evm.model.Contig1.1201
PHI1306	3	PHI:1306|GzbHLH007|I1RGF4|5518|Gibberella	evm.model.Contig9.543;evm.model.Contig10.748;evm.model.Contig11.442
PHI1307	1	PHI:1307|GzbHLH008|I1RHQ2|5518|Gibberella	evm.model.Contig3.202
PHI1308	1	PHI:1308|GzbHLH009|I1RJL0|5518|Gibberella	evm.model.Contig10.748
PHI1309	1	PHI:1309|GzbHLH010|I1RNI6|5518|Gibberella	evm.model.Contig4.770
PHI131	11	PHI:131|TRI12|AAD12756|5514|Fusarium	evm.model.Contig1.219;evm.model.Contig4.562;evm.model.Contig6.538;evm.model.Contig6.789;evm.model.Contig7.592;evm.model.Contig7.768;evm.model.Contig9.698;evm.model.Contig10.73;evm.model.Contig12.194;evm.model.Contig13.485;evm.model.Contig17.143
PHI1310	2	PHI:1310|GzbHLH011|I1RQC1|5518|Gibberella	evm.model.Contig9.287;evm.model.Contig10.606
PHI1312	2	PHI:1312|GzbHLH013|I1RVV8|5518|Gibberella	evm.model.Contig11.442;evm.model.Contig11.442
PHI1313	3	PHI:1313|GzbHLH014|I1RY71|5518|Gibberella	evm.model.Contig9.543;evm.model.Contig10.748;evm.model.Contig11.442
PHI1315	1	PHI:1315|GzbHLH016|I1S491|5518|Gibberella	evm.model.Contig9.543
PHI1316	1	PHI:1316|GzBrom001|I1RBZ7|5518|Gibberella	evm.model.Contig8.296
PHI1317	6	PHI:1317|GzBrom002|I1RQE9|5518|Gibberella	evm.model.Contig7.429;evm.model.Contig10.741;evm.model.Contig10.741;evm.model.Contig14.181;evm.model.Contig14.50;evm.model.Contig20.105
PHI1318	1	PHI:1318|GzBrom003|I1RZM2|5518|Gibberella	evm.model.Contig4.102
PHI1319	1	PHI:1319|GzbZIP001|I1RAI5|5518|Gibberella	evm.model.Contig8.537
PHI132	13	PHI:132|ABC1|AAB86640|318829|Magnaporthe	evm.model.Contig1.52;evm.model.Contig1.984;evm.model.Contig4.191;evm.model.Contig5.18;evm.model.Contig5.593;evm.model.Contig10.375;evm.model.Contig13.514;evm.model.Contig13.8;evm.model.Contig13.84;evm.model.Contig13.84;evm.model.Contig16.327;evm.model.Contig16.327;evm.model.Contig16.6
PHI1320	1	PHI:1320|ZIF1|I1RD66|5518|Gibberella	evm.model.Contig3.373
PHI1321	1	PHI:1321|ZEB2|I1RFC6|5518|Gibberella	evm.model.Contig13.351
PHI1322	1	PHI:1322|GzbZIP004|I1RG94|5518|Gibberella	evm.model.Contig7.98
PHI1324	2	PHI:1324|GzbZIP006|I1RH05|5518|Gibberella	evm.model.Contig20.109;evm.model.Contig20.109
PHI1325	2	PHI:1325|GzbZIP007|I1RMI1|5518|Gibberella	evm.model.Contig10.303;evm.model.Contig23.4
PHI1326	1	PHI:1326|GzbZIP008|I1RPG1|5518|Gibberella	evm.model.Contig3.487
PHI1327	1	PHI:1327|GzbZIP009|I1RQS2|5518|Gibberella	evm.model.Contig20.109
PHI133	22	PHI:133|AKT1|BAA36588|5599|Alternaria	evm.model.Contig1.197;evm.model.Contig1.548;evm.model.Contig2.228;evm.model.Contig2.39;evm.model.Contig4.407;evm.model.Contig5.248;evm.model.Contig5.354;evm.model.Contig5.652;evm.model.Contig5.83;evm.model.Contig6.184;evm.model.Contig6.730;evm.model.Contig6.94;evm.model.Contig9.111;evm.model.Contig11.377;evm.model.Contig11.471;evm.model.Contig12.442;evm.model.Contig12.488;evm.model.Contig13.318;e…
PHI1330	1	PHI:1330|GzbZIP012|I1RUH0|5518|Gibberella	evm.model.Contig12.238
PHI1331	1	PHI:1331|GzbZIP013|I1RWW4|5518|Gibberella	evm.model.Contig3.487
PHI1332	1	PHI:1332|GzbZIP014|I1RXD5|5518|Gibberella	evm.model.Contig7.98
PHI1333	1	PHI:1333|GzbZIP015|I1RY51|5518|Gibberella	evm.model.Contig1.986
PHI1334	1	PHI:1334|GzbZIP016|I1RZI7|5518|Gibberella	evm.model.Contig2.860
PHI1335	2	PHI:1335|GzbZIP017|I1S0C0|5518|Gibberella	evm.model.Contig2.255;evm.model.Contig2.747
PHI1336	1	PHI:1336|GzbZIP018|I1S462|5518|Gibberella	evm.model.Contig9.499
PHI1337	2	PHI:1337|GzbZIP019|I1S674|5518|Gibberella	evm.model.Contig11.535;evm.model.Contig19.167
PHI1338	2	PHI:1338|GzbZIP020|I1S8Y4|5518|Gibberella	evm.model.Contig5.450;evm.model.Contig9.296
PHI134	1	PHI:134|AKT2|BAA36589|5599|Alternaria	evm.model.Contig1.1042
PHI1342	3	PHI:1342|GzC2H002|I1RA24|5518|Gibberella	evm.model.Contig1.384;evm.model.Contig8.814;evm.model.Contig14.501
PHI1343	1	PHI:1343|GzC2H003|I1RAF0|5518|Gibberella	evm.model.Contig1.828
PHI1344	4	PHI:1344|GzC2H004|I1RAQ0|5518|Gibberella	evm.model.Contig7.546;evm.model.Contig8.701;evm.model.Contig8.702;evm.model.Contig14.443
PHI1347	1	PHI:1347|GzC2H007|I1RBT2|5518|Gibberella	evm.model.Contig1.735
PHI1348	2	PHI:1348|GzC2H008|I1RC07|5518|Gibberella	evm.model.Contig8.282;evm.model.Contig8.282
PHI135	1	PHI:135|BAD1	evm.model.Contig3.521
PHI1350	1	PHI:1350|GzC2H010|I1RCI2|5518|Gibberella	evm.model.Contig1.1173
PHI1351	5	PHI:1351|GzC2H011|I1RCJ3|5518|Gibberella	evm.model.Contig3.415;evm.model.Contig5.506;evm.model.Contig5.601;evm.model.Contig5.791;evm.model.Contig8.299
PHI1352	2	PHI:1352|GzC2H012|I1RCK1|5518|Gibberella	evm.model.Contig8.567;evm.model.Contig8.567
PHI1353	4	PHI:1353|GzC2H013|I1RCM1|5518|Gibberella	evm.model.Contig1.384;evm.model.Contig10.144;evm.model.Contig18.235;evm.model.Contig22.68
PHI1354	6	PHI:1354|GzC2H014|I1RCM9|5518|Gibberella	evm.model.Contig5.601;evm.model.Contig12.398;evm.model.Contig12.398;evm.model.Contig13.501;evm.model.Contig18.235;evm.model.Contig22.68
PHI1356	3	PHI:1356|GzC2H016|I1RE06|5518|Gibberella	evm.model.Contig3.415;evm.model.Contig5.506;evm.model.Contig5.601
PHI1357	5	PHI:1357|GzC2H017|I1RFY9|5518|Gibberella	evm.model.Contig8.701;evm.model.Contig8.706;evm.model.Contig9.775;evm.model.Contig12.211;evm.model.Contig14.380
PHI1358	24	PHI:1358|GzC2H018|I1RG87|5518|Gibberella	evm.model.Contig1.174;evm.model.Contig1.891;evm.model.Contig2.1037;evm.model.Contig2.1047;evm.model.Contig2.1047;evm.model.Contig2.393;evm.model.Contig2.393;evm.model.Contig2.731;evm.model.Contig2.788;evm.model.Contig3.422;evm.model.Contig7.825;evm.model.Contig8.620;evm.model.Contig10.18;evm.model.Contig10.18;evm.model.Contig11.309;evm.model.Contig11.309;evm.model.Contig11.714;evm.model.Contig12.…
PHI136	5	PHI:136|CaHK1	evm.model.Contig5.396;evm.model.Contig5.396;evm.model.Contig8.212;evm.model.Contig13.356;evm.model.Contig13.356
PHI1360	3	PHI:1360|GzC2H020|I1RGE3|5518|Gibberella	evm.model.Contig1.289;evm.model.Contig10.108;evm.model.Contig12.100
PHI1361	1	PHI:1361|GzC2H021|I1RHI0|5518|Gibberella	evm.model.Contig14.174
PHI1362	1	PHI:1362|TRI6|I1RIA6|5518|Gibberella	evm.model.Contig14.501
PHI1363	2	PHI:1363|TRI15|I1RJ74|5518|Gibberella	evm.model.Contig1.309;evm.model.Contig11.644
PHI1364	3	PHI:1364|GzC2H024|I1RJQ3|5518|Gibberella	evm.model.Contig10.108;evm.model.Contig12.100;evm.model.Contig12.102
PHI1365	3	PHI:1365|GzC2H025|I1RJQ4|5518|Gibberella	evm.model.Contig1.289;evm.model.Contig12.100;evm.model.Contig12.102
PHI1366	1	PHI:1366|GzCON7|I1RJV1|5518|Gibberella	evm.model.Contig9.205
PHI1367	2	PHI:1367|GzC2H028|I1RK94|5518|Gibberella	evm.model.Contig10.177;evm.model.Contig10.177
PHI1368	3	PHI:1368|GzC2H029|I1RK97|5518|Gibberella	evm.model.Contig5.389;evm.model.Contig6.709;evm.model.Contig18.235
PHI1369	1	PHI:1369|GzC2H031|I1RLS1|5518|Gibberella	evm.model.Contig6.527
PHI1373	4	PHI:1373|GzC2H036|I1RN20|5518|Gibberella	evm.model.Contig3.415;evm.model.Contig5.506;evm.model.Contig5.601;evm.model.Contig14.501
PHI1374	23	PHI:1374|GzC2H037|I1RN37|5518|Gibberella	evm.model.Contig2.1037;evm.model.Contig2.1047;evm.model.Contig2.1047;evm.model.Contig2.1129;evm.model.Contig2.393;evm.model.Contig2.393;evm.model.Contig2.393;evm.model.Contig2.731;evm.model.Contig2.788;evm.model.Contig2.788;evm.model.Contig3.422;evm.model.Contig8.755;evm.model.Contig10.18;evm.model.Contig10.18;evm.model.Contig11.309;evm.model.Contig11.714;evm.model.Contig11.714;evm.model.Contig12…
PHI1375	1	PHI:1375|GzC2H038|I1RPA0|5518|Gibberella	evm.model.Contig16.308
PHI1376	2	PHI:1376|GzC2H039|I1RPM7|5518|Gibberella	evm.model.Contig4.756;evm.model.Contig4.756
PHI1377	8	PHI:1377|GzC2H040|I1RQ34|5518|Gibberella	evm.model.Contig1.891;evm.model.Contig2.1037;evm.model.Contig8.74;evm.model.Contig12.191;evm.model.Contig12.191;evm.model.Contig12.279;evm.model.Contig12.280;evm.model.Contig17.64
PHI1378	4	PHI:1378|GzC2H041|I1RQG9|5518|Gibberella	evm.model.Contig12.398;evm.model.Contig13.501;evm.model.Contig13.501;evm.model.Contig22.68
PHI1379	3	PHI:1379|GzC2H042|I1RQS8|5518|Gibberella	evm.model.Contig1.309;evm.model.Contig11.644;evm.model.Contig11.644
PHI138	3	PHI:138|CaNIK1|BAA24952|5476|Candida	evm.model.Contig2.69;evm.model.Contig5.266;evm.model.Contig5.266
PHI1380	4	PHI:1380|GzC2H043|I1RRG4|5518|Gibberella	evm.model.Contig5.256;evm.model.Contig5.389;evm.model.Contig5.389;evm.model.Contig5.389
PHI1381	3	PHI:1381|GzC2H044|I1RRI0|5518|Gibberella	evm.model.Contig11.371;evm.model.Contig11.623;evm.model.Contig17.116
PHI1382	3	PHI:1382|GzC2H045|I1RRX1|5518|Gibberella	evm.model.Contig6.179;evm.model.Contig8.620;evm.model.Contig12.398
PHI1383	1	PHI:1383|GzC2H046|I1RS27|5518|Gibberella	evm.model.Contig3.923
PHI1384	3	PHI:1384|GzC2H047|I1RSD5|5518|Gibberella	evm.model.Contig7.400;evm.model.Contig8.210;evm.model.Contig12.523
PHI1385	8	PHI:1385|GzC2H048|I1RSF7|5518|Gibberella	evm.model.Contig2.357;evm.model.Contig2.560;evm.model.Contig2.95;evm.model.Contig9.109;evm.model.Contig16.354;evm.model.Contig16.354;evm.model.Contig22.52;evm.model.Contig22.52
PHI1387	3	PHI:1387|GzBrlA|I1RT19|5518|Gibberella	evm.model.Contig5.506;evm.model.Contig6.179;evm.model.Contig13.304
PHI1388	1	PHI:1388|GzC2H051|I1RT91|5518|Gibberella	evm.model.Contig1.633
PHI1389	16	PHI:1389|GzC2H052|I1RTJ6|5518|Gibberella	evm.model.Contig2.1037;evm.model.Contig2.1047;evm.model.Contig2.393;evm.model.Contig2.393;evm.model.Contig2.731;evm.model.Contig2.788;evm.model.Contig3.422;evm.model.Contig10.18;evm.model.Contig10.18;evm.model.Contig11.309;evm.model.Contig11.714;evm.model.Contig11.714;evm.model.Contig14.288;evm.model.Contig14.347;evm.model.Contig14.347;evm.model.Contig17.64
PHI139	4	PHI:139|CAP10|BAC76819|5207|Cryptococcus	evm.model.Contig2.432;evm.model.Contig4.354;evm.model.Contig12.135;evm.model.Contig13.432
PHI1390	6	PHI:1390|GzC2H053|I1RU53|5518|Gibberella	evm.model.Contig7.400;evm.model.Contig8.240;evm.model.Contig9.511;evm.model.Contig9.511;evm.model.Contig9.511;evm.model.Contig14.189
PHI1391	6	PHI:1391|GzC2H054|I1RU55|5518|Gibberella	evm.model.Contig1.1078;evm.model.Contig7.546;evm.model.Contig8.702;evm.model.Contig12.293;evm.model.Contig14.443;evm.model.Contig24.60
PHI1392	9	PHI:1392|GzC2H055|I1RU67|5518|Gibberella	evm.model.Contig1.73;evm.model.Contig4.178;evm.model.Contig4.315;evm.model.Contig5.49;evm.model.Contig5.51;evm.model.Contig5.65;evm.model.Contig8.706;evm.model.Contig14.174;evm.model.Contig17.124
PHI1393	11	PHI:1393|GzC2H056|I1RU69|5518|Gibberella	evm.model.Contig1.718;evm.model.Contig3.253;evm.model.Contig3.9;evm.model.Contig4.144;evm.model.Contig4.385;evm.model.Contig5.788;evm.model.Contig7.760;evm.model.Contig8.38;evm.model.Contig9.573;evm.model.Contig11.197;evm.model.Contig13.207
PHI1394	2	PHI:1394|GzC2H057|I1RUL1|5518|Gibberella	evm.model.Contig1.595;evm.model.Contig1.595
PHI1395	7	PHI:1395|GzC2H058|I1RUL5|5518|Gibberella	evm.model.Contig2.274;evm.model.Contig4.315;evm.model.Contig5.49;evm.model.Contig5.65;evm.model.Contig9.652;evm.model.Contig17.124;evm.model.Contig17.124
PHI1396	1	PHI:1396|GzC2H059|I1RUM9|5518|Gibberella	evm.model.Contig13.304
PHI1397	1	PHI:1397|GzC2H060|I1RUQ2|5518|Gibberella	evm.model.Contig14.83
PHI1398	1	PHI:1398|GzC2H061|I1RV65|5518|Gibberella	evm.model.Contig2.635
PHI1399	6	PHI:1399|GzC2H062|I1RV74|5518|Gibberella	evm.model.Contig3.415;evm.model.Contig3.995;evm.model.Contig4.501;evm.model.Contig4.946;evm.model.Contig11.145;evm.model.Contig20.63
PHI14	2	PHI:14|ADE2|AAB09711|5207|Cryptococcus	evm.model.Contig9.109;evm.model.Contig13.103
PHI140	6	PHI:140|CaSLN1|BAA24951|5476|Candida	evm.model.Contig6.718;evm.model.Contig6.718;evm.model.Contig9.263;evm.model.Contig9.263;evm.model.Contig9.263;evm.model.Contig9.263
PHI1401	19	PHI:1401|GzC2H064|I1RVY6|5518|Gibberella	evm.model.Contig2.1037;evm.model.Contig2.1047;evm.model.Contig2.1047;evm.model.Contig2.1129;evm.model.Contig2.393;evm.model.Contig2.393;evm.model.Contig2.393;evm.model.Contig2.731;evm.model.Contig2.731;evm.model.Contig3.422;evm.model.Contig10.18;evm.model.Contig10.18;evm.model.Contig11.309;evm.model.Contig11.714;evm.model.Contig11.714;evm.model.Contig14.347;evm.model.Contig14.347;evm.model.Contig…
PHI1403	1	PHI:1403|GzC2H066|I1RWF1|5518|Gibberella	evm.model.Contig1.45
PHI1404	7	PHI:1404|GzC2H067|I1RWH6|5518|Gibberella	evm.model.Contig5.601;evm.model.Contig6.709;evm.model.Contig7.251;evm.model.Contig8.814;evm.model.Contig11.623;evm.model.Contig12.651;evm.model.Contig14.501
PHI1405	9	PHI:1405|GzC2H069|I1RWW2|5518|Gibberella	evm.model.Contig2.1047;evm.model.Contig2.393;evm.model.Contig2.731;evm.model.Contig3.502;evm.model.Contig8.103;evm.model.Contig8.103;evm.model.Contig12.398;evm.model.Contig13.374;evm.model.Contig22.56
PHI1406	1	PHI:1406|GzC2H070|I1RX04|5518|Gibberella	evm.model.Contig3.742
PHI1407	2	PHI:1407|GzC2H071|I1RX64|5518|Gibberella	evm.model.Contig2.607;evm.model.Contig10.433
PHI1408	1	PHI:1408|GzC2H072|I1RXE9|5518|Gibberella	evm.model.Contig11.449
PHI1409	9	PHI:1409|GzC2H075|I1RYC3|5518|Gibberella	evm.model.Contig2.400;evm.model.Contig2.61;evm.model.Contig3.1052;evm.model.Contig8.74;evm.model.Contig9.385;evm.model.Contig11.714;evm.model.Contig12.191;evm.model.Contig12.191;evm.model.Contig12.280
PHI141	44	PHI:141|CFP|AAC78076|84275|Cercospora	evm.model.Contig1.1205;evm.model.Contig1.759;evm.model.Contig1.923;evm.model.Contig2.1034;evm.model.Contig2.493;evm.model.Contig2.549;evm.model.Contig3.1240;evm.model.Contig3.136;evm.model.Contig3.878;evm.model.Contig4.167;evm.model.Contig4.562;evm.model.Contig4.600;evm.model.Contig5.188;evm.model.Contig5.205;evm.model.Contig5.663;evm.model.Contig6.222;evm.model.Contig6.327;evm.model.Contig6.573;…
PHI1410	2	PHI:1410|GzC2H076|I1RYG0|5518|Gibberella	evm.model.Contig8.210;evm.model.Contig12.523
PHI1411	1	PHI:1411|GzC2H078|I1RZ11|5518|Gibberella	evm.model.Contig1.75
PHI1412	2	PHI:1412|GzC2H079|I1RZ85|5518|Gibberella	evm.model.Contig1.1004;evm.model.Contig12.270
PHI1413	7	PHI:1413|GzC2H080|I1RZD4|5518|Gibberella	evm.model.Contig2.400;evm.model.Contig2.61;evm.model.Contig3.1052;evm.model.Contig8.74;evm.model.Contig9.385;evm.model.Contig12.191;evm.model.Contig12.191
PHI1414	14	PHI:1414|GzC2H081|I1RZL0|5518|Gibberella	evm.model.Contig1.268;evm.model.Contig1.419;evm.model.Contig3.1080;evm.model.Contig4.721;evm.model.Contig5.114;evm.model.Contig5.316;evm.model.Contig7.421;evm.model.Contig10.198;evm.model.Contig10.473;evm.model.Contig12.300;evm.model.Contig14.145;evm.model.Contig19.214;evm.model.Contig22.40;evm.model.Contig22.7
PHI1415	1	PHI:1415|GzC2H082|I1RZZ5|5518|Gibberella	evm.model.Contig2.400
PHI1416	2	PHI:1416|GzC2H083|I1S0D8|5518|Gibberella	evm.model.Contig8.701;evm.model.Contig8.706
PHI1417	3	PHI:1417|GzC2H084|I1S0W0|5518|Gibberella	evm.model.Contig2.507;evm.model.Contig4.436;evm.model.Contig6.709
PHI1418	4	PHI:1418|GzC2H085|I1S0W9|5518|Gibberella	evm.model.Contig8.701;evm.model.Contig11.371;evm.model.Contig11.623;evm.model.Contig17.116
PHI1419	1	PHI:1419|GzC2H086|I1S0X7|5518|Gibberella	evm.model.Contig10.135
PHI1420	14	PHI:1420|GzC2H088|I1S172|5518|Gibberella	evm.model.Contig1.375;evm.model.Contig7.400;evm.model.Contig7.400;evm.model.Contig8.240;evm.model.Contig8.95;evm.model.Contig9.511;evm.model.Contig10.524;evm.model.Contig12.66;evm.model.Contig14.189;evm.model.Contig14.249;evm.model.Contig14.314;evm.model.Contig15.14;evm.model.Contig15.160;evm.model.Contig15.174
PHI1421	5	PHI:1421|GzC2H089|I1S1A8|5518|Gibberella	evm.model.Contig1.1078;evm.model.Contig7.546;evm.model.Contig8.702;evm.model.Contig14.443;evm.model.Contig24.60
PHI1422	1	PHI:1422|GzC2H090|I1S1B7|5518|Gibberella	evm.model.Contig10.297
PHI1423	4	PHI:1423|GzC2H091|I1S2R1|5518|Gibberella	evm.model.Contig7.546;evm.model.Contig8.702;evm.model.Contig14.443;evm.model.Contig24.60
PHI1424	6	PHI:1424|GzC2H092|I1S3J7|5518|Gibberella	evm.model.Contig1.1078;evm.model.Contig3.1163;evm.model.Contig6.727;evm.model.Contig7.546;evm.model.Contig14.443;evm.model.Contig24.60
PHI1425	26	PHI:1425|GzC2H093|I1S3M6|5518|Gibberella	evm.model.Contig1.581;evm.model.Contig1.595;evm.model.Contig1.682;evm.model.Contig1.705;evm.model.Contig2.688;evm.model.Contig3.547;evm.model.Contig3.633;evm.model.Contig4.1011;evm.model.Contig4.505;evm.model.Contig5.311;evm.model.Contig5.634;evm.model.Contig5.660;evm.model.Contig6.380;evm.model.Contig6.551;evm.model.Contig7.225;evm.model.Contig7.237;evm.model.Contig7.579;evm.model.Contig8.646;ev…
PHI1426	1	PHI:1426|GzC2H094|I1S4M4|5518|Gibberella	evm.model.Contig8.814
PHI1427	1	PHI:1427|GzC2H095|I1S4N1|5518|Gibberella	evm.model.Contig20.15
PHI1429	1	PHI:1429|GzC2H097|I1S7I6|5518|Gibberella	evm.model.Contig6.54
PHI143	9	PHI:143|CHT|AAA33353|5563|Gloeocercospora	evm.model.Contig2.1050;evm.model.Contig2.248;evm.model.Contig3.4;evm.model.Contig3.920;evm.model.Contig4.495;evm.model.Contig4.928;evm.model.Contig6.653;evm.model.Contig8.780;evm.model.Contig15.85
PHI1430	1	PHI:1430|GzC2H098|I1S7L4|5518|Gibberella	evm.model.Contig11.505
PHI1431	1	PHI:1431|Pac1|I1S7Z5|5518|Gibberella	evm.model.Contig4.420
PHI1432	1	PHI:1432|GzC2H100|I1S7Z8|5518|Gibberella	evm.model.Contig4.450
PHI1433	1	PHI:1433|GzC2H102|I1S8E5|5518|Gibberella	evm.model.Contig7.441
PHI1434	4	PHI:1434|GzC2H103|I1S8Y5|5518|Gibberella	evm.model.Contig1.1003;evm.model.Contig2.788;evm.model.Contig12.398;evm.model.Contig14.347
PHI1436	5	PHI:1436|GzC2H105|I1SA30|5518|Gibberella	evm.model.Contig1.289;evm.model.Contig8.701;evm.model.Contig8.702;evm.model.Contig10.108;evm.model.Contig12.100
PHI1438	4	PHI:1438|GzC2H107|I1SAT3|5518|Gibberella	evm.model.Contig1.174;evm.model.Contig2.400;evm.model.Contig2.61;evm.model.Contig2.788
PHI1439	1	PHI:1439|GzNot001|I1RW22|5518|Gibberella	evm.model.Contig2.831
PHI144	8	PHI:144|CHT42|AAC05829|29875|Trichoderma	evm.model.Contig2.1063;evm.model.Contig2.16;evm.model.Contig3.932;evm.model.Contig4.71;evm.model.Contig5.836;evm.model.Contig8.262;evm.model.Contig14.245;evm.model.Contig23.84
PHI1440	1	PHI:1440|GzNot002|I1SA65|5518|Gibberella	evm.model.Contig2.508
PHI1441	2	PHI:1441|GzDDT|I1RFP4|5518|Gibberella	evm.model.Contig3.42;evm.model.Contig3.42
PHI1442	5	PHI:1442|GzDNL|I1RG27|5518|Gibberella	evm.model.Contig2.19;evm.model.Contig2.223;evm.model.Contig2.462;evm.model.Contig12.481;evm.model.Contig24.46
PHI1443	4	PHI:1443|GzGATA001|I1RB11|5518|Gibberella	evm.model.Contig9.447;evm.model.Contig11.440;evm.model.Contig14.304;evm.model.Contig14.304
PHI1444	1	PHI:1444|GzGATA002|I1RHM1|5518|Gibberella	evm.model.Contig11.440
PHI1447	5	PHI:1447|GzGATA005|I1RUP1|5518|Gibberella	evm.model.Contig1.860;evm.model.Contig8.471;evm.model.Contig9.447;evm.model.Contig9.447;evm.model.Contig14.304
PHI1448	2	PHI:1448|GzGATA006|I1RWG5|5518|Gibberella	evm.model.Contig7.275;evm.model.Contig12.469
PHI1449	1	PHI:1449|GzGATA007|I1RYV4|5518|Gibberella	evm.model.Contig18.114
PHI1451	1	PHI:1451|GzGH|I1RQL1|5518|Gibberella	evm.model.Contig14.210
PHI1452	1	PHI:1452|GzHSF003|I1S282|5518|Gibberella	evm.model.Contig2.730
PHI1453	1	PHI:1453|GzAra001|I1RA50|5518|Gibberella	evm.model.Contig2.1082
PHI1454	5	PHI:1454|GzAra002|I1RCI0|5518|Gibberella	evm.model.Contig5.477;evm.model.Contig6.300;evm.model.Contig7.522;evm.model.Contig14.234;evm.model.Contig19.180
PHI1455	3	PHI:1455|GzAra003|I1RKU6|5518|Gibberella	evm.model.Contig4.639;evm.model.Contig20.115;evm.model.Contig20.116
PHI1456	2	PHI:1456|GzAra004|I1RN15|5518|Gibberella	evm.model.Contig9.293;evm.model.Contig17.213
PHI1457	1	PHI:1457|GzAra005|I1RRR9|5518|Gibberella	evm.model.Contig3.542
PHI1458	28	PHI:1458|GzAra006|Q4I7F9|5518|Gibberella	evm.model.Contig1.1049;evm.model.Contig1.351;evm.model.Contig1.365;evm.model.Contig1.992;evm.model.Contig1.995;evm.model.Contig2.444;evm.model.Contig2.702;evm.model.Contig2.789;evm.model.Contig3.1073;evm.model.Contig3.266;evm.model.Contig3.953;evm.model.Contig4.342;evm.model.Contig4.969;evm.model.Contig5.300;evm.model.Contig6.30;evm.model.Contig6.424;evm.model.Contig8.175;evm.model.Contig9.204;ev…
PHI1459	1	PHI:1459|GzAra007|I1RYE2|5518|Gibberella	evm.model.Contig8.179
PHI146	1	PHI:146|CT-PKAC|AAC04355|5466|Colletotrichum	evm.model.Contig2.77
PHI1460	2	PHI:1460|GzAra008|I1S2F6|5518|Gibberella	evm.model.Contig2.316;evm.model.Contig23.85
PHI1461	1	PHI:1461|GzCCAAT001|I1RA31|5518|Gibberella	evm.model.Contig8.715
PHI1462	1	PHI:1462|GzCCAAT002|I1RC79|5518|Gibberella	evm.model.Contig1.667
PHI1463	3	PHI:1463|GzCCAAT003|I1RFW6|5518|Gibberella	evm.model.Contig3.181;evm.model.Contig7.374;evm.model.Contig17.93
PHI1464	2	PHI:1464|GzCCAAT004|I1RMV4|5518|Gibberella	evm.model.Contig7.374;evm.model.Contig17.93
PHI1465	2	PHI:1465|GzCCAAT005|I1RNC6|5518|Gibberella	evm.model.Contig3.181;evm.model.Contig7.374
PHI1466	3	PHI:1466|GzCCAAT006|I1RSG9|5518|Gibberella	evm.model.Contig1.667;evm.model.Contig8.191;evm.model.Contig9.364
PHI1467	3	PHI:1467|GzCCAAT007|I1RXZ0|5518|Gibberella	evm.model.Contig1.667;evm.model.Contig8.191;evm.model.Contig9.364
PHI1468	2	PHI:1468|GzCCAAT008|Q4HTT1|5518|Gibberella	evm.model.Contig7.564;evm.model.Contig14.6
PHI1470	2	PHI:1470|GzHMG002|Q4IQX3|5518|Gibberella	evm.model.Contig6.263;evm.model.Contig9.122
PHI1472	1	PHI:1472|GzHMG004|I1RAZ9|5518|Gibberella	evm.model.Contig5.535
PHI1473	1	PHI:1473|GzHMG005|I1RB25|5518|Gibberella	evm.model.Contig9.100
PHI1474	2	PHI:1474|GzHMG006|I1RB89|5518|Gibberella	evm.model.Contig6.776;evm.model.Contig6.776
PHI1475	1	PHI:1475|GzHMG007|I1RBB7|5518|Gibberella	evm.model.Contig4.522
PHI1478	5	PHI:1478|GzHMG010|I1RCP3|5518|Gibberella	evm.model.Contig1.940;evm.model.Contig5.462;evm.model.Contig21.30;evm.model.Contig21.7;evm.model.Contig27.14
PHI1479	1	PHI:1479|GzHMG011|I1RD01|5518|Gibberella	evm.model.Contig5.592
PHI1481	1	PHI:1481|GzHMG013|I1RE60|5518|Gibberella	evm.model.Contig12.170
PHI1482	1	PHI:1482|GzHMG014|I1RKH7|5518|Gibberella	evm.model.Contig1.1068
PHI1484	7	PHI:1484|GzHMG016|I1RMG1|5518|Gibberella	evm.model.Contig1.940;evm.model.Contig5.462;evm.model.Contig12.618;evm.model.Contig12.618;evm.model.Contig21.30;evm.model.Contig21.7;evm.model.Contig27.14
PHI1485	2	PHI:1485|GzHMG017|I1RMP0|5518|Gibberella	evm.model.Contig1.83;evm.model.Contig1.83
PHI1487	3	PHI:1487|GzHMG019|I1RQ92|5518|Gibberella	evm.model.Contig1.624;evm.model.Contig8.460;evm.model.Contig12.317
PHI1488	2	PHI:1488|GzHMG020|I1RSA6|5518|Gibberella	evm.model.Contig11.114;evm.model.Contig11.114
PHI1489	3	PHI:1489|GzHMG021|I1RSJ5|5518|Gibberella	evm.model.Contig2.792;evm.model.Contig6.263;evm.model.Contig9.122
PHI1491	1	PHI:1491|GzHMG023|I1RST1|5518|Gibberella	evm.model.Contig8.440
PHI1492	4	PHI:1492|GzHMG024|Q4I5U9|5518|Gibberella	evm.model.Contig2.262;evm.model.Contig3.586;evm.model.Contig7.36;evm.model.Contig9.760
PHI1493	2	PHI:1493|GzHMG025|I1RUP7|5518|Gibberella	evm.model.Contig14.81;evm.model.Contig14.81
PHI1494	5	PHI:1494|MAT1-1-3|I1RX41|5518|Gibberella	evm.model.Contig5.462;evm.model.Contig12.618;evm.model.Contig21.30;evm.model.Contig21.7;evm.model.Contig27.14
PHI1496	2	PHI:1496|MAT1-2-1|I1RX44|5518|Gibberella	evm.model.Contig5.462;evm.model.Contig12.618
PHI1497	1	PHI:1497|GzHMG029|I1RZL9|5518|Gibberella	evm.model.Contig13.198
PHI1500	8	PHI:1500|GzHMG032|I1S2F2|5518|Gibberella	evm.model.Contig2.259;evm.model.Contig2.259;evm.model.Contig8.425;evm.model.Contig8.425;evm.model.Contig12.196;evm.model.Contig12.196;evm.model.Contig14.279;evm.model.Contig14.279
PHI1501	1	PHI:1501|GzHMG033|I1S4R6|5518|Gibberella	evm.model.Contig4.742
PHI1503	6	PHI:1503|GzHMG035|I1S828|5518|Gibberella	evm.model.Contig1.1105;evm.model.Contig2.587;evm.model.Contig6.817;evm.model.Contig8.206;evm.model.Contig11.396;evm.model.Contig12.597
PHI1506	2	PHI:1506|GzHOME001|I1RC01|5518|Gibberella	evm.model.Contig11.427;evm.model.Contig11.427
PHI1507	1	PHI:1507|GzHOME002|I1RNA7|5518|Gibberella	evm.model.Contig2.274
PHI1508	4	PHI:1508|GzHOME003|I1RNA9|5518|Gibberella	evm.model.Contig9.775;evm.model.Contig9.825;evm.model.Contig12.211;evm.model.Contig14.380
PHI1509	3	PHI:1509|GzHOME004|I1RRS5|5518|Gibberella	evm.model.Contig9.630;evm.model.Contig9.631;evm.model.Contig11.584
PHI1510	1	PHI:1510|GzHOME005|I1RSH6|5518|Gibberella	evm.model.Contig1.658
PHI1511	2	PHI:1511|GzHOME009|I1RXF3|5518|Gibberella	evm.model.Contig9.630;evm.model.Contig11.584
PHI1512	11	PHI:1512|GzHOME010|I1RXH4|5518|Gibberella	evm.model.Contig1.289;evm.model.Contig1.595;evm.model.Contig1.73;evm.model.Contig4.178;evm.model.Contig5.49;evm.model.Contig5.51;evm.model.Contig8.706;evm.model.Contig9.652;evm.model.Contig10.108;evm.model.Contig12.100;evm.model.Contig13.72
PHI1513	17	PHI:1513|GzHOME011|I1RXH8|5518|Gibberella	evm.model.Contig1.595;evm.model.Contig1.73;evm.model.Contig1.73;evm.model.Contig2.274;evm.model.Contig4.178;evm.model.Contig4.315;evm.model.Contig5.51;evm.model.Contig5.65;evm.model.Contig8.706;evm.model.Contig9.652;evm.model.Contig10.108;evm.model.Contig10.297;evm.model.Contig13.72;evm.model.Contig14.174;evm.model.Contig14.174;evm.model.Contig17.124;evm.model.Contig17.124
PHI1514	19	PHI:1514|GzHOME012|I1RYV5|5518|Gibberella	evm.model.Contig1.595;evm.model.Contig1.595;evm.model.Contig1.595;evm.model.Contig1.73;evm.model.Contig1.73;evm.model.Contig1.73;evm.model.Contig4.178;evm.model.Contig4.315;evm.model.Contig5.49;evm.model.Contig5.51;evm.model.Contig5.65;evm.model.Contig9.652;evm.model.Contig10.297;evm.model.Contig13.72;evm.model.Contig14.174;evm.model.Contig14.174;evm.model.Contig14.174;evm.model.Contig17.124;evm.…
PHI1515	1	PHI:1515|GzHOMEL009|I1RG67|5518|Gibberella	evm.model.Contig6.641
PHI1517	1	PHI:1517|GzHOMEL013|I1RPZ1|5518|Gibberella	evm.model.Contig6.142
PHI1519	1	PHI:1519|GzHOMEL018|I1RSV8|5518|Gibberella	evm.model.Contig4.347
PHI1520	3	PHI:1520|GzHOMEL024|I1RWS3|5518|Gibberella	evm.model.Contig21.48;evm.model.Contig21.53;evm.model.Contig27.1
PHI1524	1	PHI:1524|GzHOMEL033|I1RZF2|5518|Gibberella	evm.model.Contig7.132
PHI1525	1	PHI:1525|GzHOMEL035|Q4HY90|5518|Gibberella	evm.model.Contig10.127
PHI1526	40	PHI:1526|GzHOMEL036|I1S0J3|5518|Gibberella	evm.model.Contig1.205;evm.model.Contig1.205;evm.model.Contig1.277;evm.model.Contig1.451;evm.model.Contig1.864;evm.model.Contig2.667;evm.model.Contig3.1039;evm.model.Contig4.395;evm.model.Contig6.387;evm.model.Contig6.387;evm.model.Contig6.395;evm.model.Contig6.80;evm.model.Contig6.80;evm.model.Contig7.256;evm.model.Contig7.256;evm.model.Contig7.399;evm.model.Contig7.399;evm.model.Contig7.429;evm.…
PHI1527	2	PHI:1527|GzHOMEL040|I1S9A1|5518|Gibberella	evm.model.Contig19.37;evm.model.Contig21.53
PHI1528	1	PHI:1528|GzHOMEL041|I1SAN0|5518|Gibberella	evm.model.Contig2.966
PHI1529	1	PHI:1529|Gzscp|I1RS41|5518|Gibberella	evm.model.Contig7.517
PHI153	5	PHI:153|OSM1|AAF09475|318829|Magnaporthe	evm.model.Contig1.1109;evm.model.Contig3.1069;evm.model.Contig7.474;evm.model.Contig7.864;evm.model.Contig11.151
PHI1530	1	PHI:1530|Gzsnd|I1RWP4|5518|Gibberella	evm.model.Contig2.428
PHI1531	1	PHI:1531|GzSsu72|Q4IPC8|5518|Gibberella	evm.model.Contig6.790
PHI1533	1	PHI:1533|GzLam002|I1S0F5|5518|Gibberella	evm.model.Contig2.370
PHI1534	2	PHI:1534|GzMADS001|I1RWM0|5518|Gibberella	evm.model.Contig8.668;evm.model.Contig12.344
PHI1535	1	PHI:1535|GzMADS002|I1RXD6|5518|Gibberella	evm.model.Contig11.484
PHI1536	2	PHI:1536|GzMADS003|I1RY98|5518|Gibberella	evm.model.Contig8.668;evm.model.Contig8.668
PHI1537	4	PHI:1537|MYT1|I1RA01|5518|Gibberella	evm.model.Contig4.741;evm.model.Contig5.414;evm.model.Contig6.643;evm.model.Contig21.17
PHI1538	2	PHI:1538|GzMyb002|I1RA07|5518|Gibberella	evm.model.Contig7.515;evm.model.Contig7.515
PHI1541	6	PHI:1541|GzFlbD|I1RE42|5518|Gibberella	evm.model.Contig1.713;evm.model.Contig5.724;evm.model.Contig5.724;evm.model.Contig7.248;evm.model.Contig7.331;evm.model.Contig7.331
PHI1542	1	PHI:1542|GzMyb006|I1RE51|5518|Gibberella	evm.model.Contig7.341
PHI1543	6	PHI:1543|GzMyb007|I1RFQ3|5518|Gibberella	evm.model.Contig4.227;evm.model.Contig4.741;evm.model.Contig6.642;evm.model.Contig6.643;evm.model.Contig21.11;evm.model.Contig21.18
PHI1544	3	PHI:1544|GzMyb008|I1RG68|5518|Gibberella	evm.model.Contig6.642;evm.model.Contig6.643;evm.model.Contig21.11
PHI1545	1	PHI:1545|GzMyb009|I1RKU3|5518|Gibberella	evm.model.Contig5.724
PHI1546	1	PHI:1546|GzMyb010|Q4IB96|5518|Gibberella	evm.model.Contig6.447
PHI1547	1	PHI:1547|GzMyb011|I1RRN6|5518|Gibberella	evm.model.Contig7.383
PHI1549	2	PHI:1549|MYT2|I1RTN5|5518|Gibberella	evm.model.Contig4.741;evm.model.Contig5.414
PHI1550	1	PHI:1550|GzMyb014|I1RWN5|5518|Gibberella	evm.model.Contig5.896
PHI1551	5	PHI:1551|GzMyb015|I1RZG7|5518|Gibberella	evm.model.Contig1.713;evm.model.Contig5.724;evm.model.Contig7.248;evm.model.Contig7.331;evm.model.Contig7.331
PHI1552	38	PHI:1552|GzMyb016|I1S0N5|5518|Gibberella	evm.model.Contig1.205;evm.model.Contig1.205;evm.model.Contig1.277;evm.model.Contig1.451;evm.model.Contig1.864;evm.model.Contig2.667;evm.model.Contig3.1039;evm.model.Contig4.395;evm.model.Contig6.387;evm.model.Contig6.387;evm.model.Contig6.395;evm.model.Contig6.80;evm.model.Contig6.80;evm.model.Contig7.256;evm.model.Contig7.256;evm.model.Contig7.399;evm.model.Contig7.399;evm.model.Contig7.429;evm.…
PHI1553	1	PHI:1553|GzMyb017|I1S7F8|5518|Gibberella	evm.model.Contig12.333
PHI1554	7	PHI:1554|GzMyb018|I1RC64|5518|Gibberella	evm.model.Contig1.491;evm.model.Contig3.1018;evm.model.Contig5.166;evm.model.Contig8.697;evm.model.Contig10.532;evm.model.Contig11.723;evm.model.Contig18.360
PHI1555	123	PHI:1555|GzMyb019|I1RDG6|5518|Gibberella	evm.model.Contig1.1172;evm.model.Contig1.175;evm.model.Contig1.273;evm.model.Contig1.379;evm.model.Contig1.508;evm.model.Contig1.509;evm.model.Contig1.894;evm.model.Contig1.906;evm.model.Contig2.141;evm.model.Contig2.177;evm.model.Contig2.27;evm.model.Contig2.336;evm.model.Contig2.338;evm.model.Contig2.35;evm.model.Contig2.398;evm.model.Contig2.460;evm.model.Contig2.469;evm.model.Contig2.683;evm.…
PHI1558	3	PHI:1558|GzNH003|I1RNK5|5518|Gibberella	evm.model.Contig12.1;evm.model.Contig14.23;evm.model.Contig20.46
PHI1559	1	PHI:1559|GzNEG001|I1RK21|5518|Gibberella	evm.model.Contig1.42
PHI156	3	PHI:156|STE12alpha|AAD44111|5207|Cryptococcus	evm.model.Contig7.825;evm.model.Contig8.620;evm.model.Contig12.270
PHI1560	1	PHI:1560|GzNEG002|I1RTR8|5518|Gibberella	evm.model.Contig1.42
PHI1561	1	PHI:1561|GzOB001|I1R9W2|5518|Gibberella	evm.model.Contig8.468
PHI1562	7	PHI:1562|GzOB002|I1RAH4|5518|Gibberella	evm.model.Contig3.865;evm.model.Contig4.32;evm.model.Contig6.919;evm.model.Contig7.772;evm.model.Contig13.313;evm.model.Contig17.303;evm.model.Contig17.303
PHI1563	1	PHI:1563|GzOB003|I1RAX7|5518|Gibberella	evm.model.Contig12.325
PHI1564	2	PHI:1564|GzOB004|Q4IPZ1|5518|Gibberella	evm.model.Contig9.423;evm.model.Contig23.77
PHI1565	4	PHI:1565|GzOB005|I1RBF6|5518|Gibberella	evm.model.Contig4.65;evm.model.Contig5.429;evm.model.Contig5.540;evm.model.Contig9.37
PHI1566	22	PHI:1566|GzOB006|I1RC95|5518|Gibberella	evm.model.Contig1.183;evm.model.Contig2.715;evm.model.Contig4.56;evm.model.Contig4.670;evm.model.Contig5.605;evm.model.Contig5.686;evm.model.Contig6.117;evm.model.Contig7.602;evm.model.Contig8.674;evm.model.Contig9.141;evm.model.Contig9.622;evm.model.Contig10.101;evm.model.Contig12.233;evm.model.Contig12.491;evm.model.Contig13.423;evm.model.Contig14.10;evm.model.Contig14.327;evm.model.Contig14.45…
PHI1567	1	PHI:1567|GzOB007|I1RCB7|5518|Gibberella	evm.model.Contig8.305
PHI1568	1	PHI:1568|GzOB008|I1RCE1|5518|Gibberella	evm.model.Contig6.796
PHI1569	2	PHI:1569|GzOB009|I1RCH5|5518|Gibberella	evm.model.Contig1.1098;evm.model.Contig16.202
PHI157	3	PHI:157|TOXF|AAD45321|5017|Cochliobolus	evm.model.Contig1.767;evm.model.Contig6.230;evm.model.Contig19.121
PHI1570	7	PHI:1570|GzOB010|I1RE46|5518|Gibberella	evm.model.Contig3.865;evm.model.Contig4.32;evm.model.Contig6.919;evm.model.Contig7.772;evm.model.Contig7.772;evm.model.Contig13.313;evm.model.Contig17.303
PHI1571	2	PHI:1571|GzOB011|I1RE76|5518|Gibberella	evm.model.Contig2.22;evm.model.Contig7.314
PHI1572	7	PHI:1572|GzOB012|I1RE94|5518|Gibberella	evm.model.Contig4.65;evm.model.Contig5.429;evm.model.Contig5.540;evm.model.Contig5.540;evm.model.Contig8.649;evm.model.Contig13.53;evm.model.Contig14.11
PHI1573	8	PHI:1573|GzOB013|I1RFJ2|5518|Gibberella	evm.model.Contig3.865;evm.model.Contig4.32;evm.model.Contig6.919;evm.model.Contig6.919;evm.model.Contig7.772;evm.model.Contig13.313;evm.model.Contig13.313;evm.model.Contig17.303
PHI1574	7	PHI:1574|GzOB014|I1RFX8|5518|Gibberella	evm.model.Contig3.865;evm.model.Contig4.32;evm.model.Contig6.919;evm.model.Contig7.772;evm.model.Contig13.313;evm.model.Contig17.303;evm.model.Contig17.303
PHI1575	33	PHI:1575|GzOB015|I1RIQ3|5518|Gibberella	evm.model.Contig1.323;evm.model.Contig2.167;evm.model.Contig3.366;evm.model.Contig3.534;evm.model.Contig3.68;evm.model.Contig3.808;evm.model.Contig4.74;evm.model.Contig4.767;evm.model.Contig4.935;evm.model.Contig5.137;evm.model.Contig5.275;evm.model.Contig5.551;evm.model.Contig5.744;evm.model.Contig6.319;evm.model.Contig6.786;evm.model.Contig6.857;evm.model.Contig7.69;evm.model.Contig7.790;evm.mo…
PHI1576	1	PHI:1576|GzOB016|I1RJY5|5518|Gibberella	evm.model.Contig11.527
PHI1577	1	PHI:1577|GzOB017|I1RK79|5518|Gibberella	evm.model.Contig17.283
PHI1578	5	PHI:1578|GzOB018|I1RKY2|5518|Gibberella	evm.model.Contig4.65;evm.model.Contig5.429;evm.model.Contig8.649;evm.model.Contig13.53;evm.model.Contig14.11
PHI1579	12	PHI:1579|GzOB019|I1RM25|5518|Gibberella	evm.model.Contig1.568;evm.model.Contig2.981;evm.model.Contig2.981;evm.model.Contig5.214;evm.model.Contig7.746;evm.model.Contig7.746;evm.model.Contig11.630;evm.model.Contig13.66;evm.model.Contig14.128;evm.model.Contig18.193;evm.model.Contig18.193;evm.model.Contig18.32
PHI158	6	PHI:158|UKC1|AAC09291|5270|Ustilago	evm.model.Contig1.1038;evm.model.Contig1.686;evm.model.Contig2.978;evm.model.Contig8.33;evm.model.Contig8.33;evm.model.Contig12.446
PHI1580	2	PHI:1580|GzOB020|I1RM35|5518|Gibberella	evm.model.Contig18.225;evm.model.Contig18.225
PHI1581	32	PHI:1581|GzOB021|I1RPX8|5518|Gibberella	evm.model.Contig1.323;evm.model.Contig2.167;evm.model.Contig3.366;evm.model.Contig3.534;evm.model.Contig3.68;evm.model.Contig3.808;evm.model.Contig4.74;evm.model.Contig4.767;evm.model.Contig4.935;evm.model.Contig5.137;evm.model.Contig5.275;evm.model.Contig5.551;evm.model.Contig5.744;evm.model.Contig6.319;evm.model.Contig6.786;evm.model.Contig6.857;evm.model.Contig7.69;evm.model.Contig7.790;evm.mo…
PHI1582	1	PHI:1582|GzOB022|I1RQ81|5518|Gibberella	evm.model.Contig7.87
PHI1584	2	PHI:1584|GzOB024|I1RS24|5518|Gibberella	evm.model.Contig1.1098;evm.model.Contig16.202
PHI1585	1	PHI:1585|GzOB025|I1RS43|5518|Gibberella	evm.model.Contig3.56
PHI1587	6	PHI:1587|GzOB027|I1RSI4|5518|Gibberella	evm.model.Contig3.865;evm.model.Contig4.32;evm.model.Contig6.919;evm.model.Contig7.772;evm.model.Contig13.313;evm.model.Contig17.303
PHI1588	1	PHI:1588|GzOB028|I1RSY2|5518|Gibberella	evm.model.Contig7.540
PHI1589	1	PHI:1589|GzOB029|I1RWH5|5518|Gibberella	evm.model.Contig5.430
PHI159	1	PHI:159|URA5|AAC62627|5037|Histoplasma	evm.model.Contig12.546
PHI1590	1	PHI:1590|GzOB030|I1RWI5|5518|Gibberella	evm.model.Contig12.532
PHI1591	2	PHI:1591|GzOB031|I1RWQ7|5518|Gibberella	evm.model.Contig2.22;evm.model.Contig7.314
PHI1592	1	PHI:1592|GzOB032|I1RWS0|5518|Gibberella	evm.model.Contig1.9
PHI1593	1	PHI:1593|GzOB033|I1RWS6|5518|Gibberella	evm.model.Contig1.416
PHI1595	4	PHI:1595|GzOB035|I1RX22|5518|Gibberella	evm.model.Contig5.429;evm.model.Contig8.649;evm.model.Contig13.53;evm.model.Contig14.11
PHI1596	1	PHI:1596|GzOB036|I1RXD4|5518|Gibberella	evm.model.Contig11.698
PHI1597	1	PHI:1597|GzOB037|I1RYF6|5518|Gibberella	evm.model.Contig5.95
PHI1598	1	PHI:1598|GzOB038|I1RZ35|5518|Gibberella	evm.model.Contig18.371
PHI1599	2	PHI:1599|GzOB039|I1RZ39|5518|Gibberella	evm.model.Contig18.275;evm.model.Contig19.92
PHI160	61	PHI:160|AMT|AAF01762|5599|Alternaria	evm.model.Contig1.197;evm.model.Contig2.538;evm.model.Contig2.538;evm.model.Contig2.538;evm.model.Contig2.538;evm.model.Contig2.538;evm.model.Contig2.538;evm.model.Contig2.538;evm.model.Contig2.538;evm.model.Contig2.538;evm.model.Contig2.538;evm.model.Contig2.538;evm.model.Contig2.538;evm.model.Contig2.538;evm.model.Contig2.538;evm.model.Contig2.538;evm.model.Contig2.538;evm.model.Contig2.538;evm…
PHI1600	1	PHI:1600|GzOB041|I1RZK5|5518|Gibberella	evm.model.Contig13.257
PHI1601	1	PHI:1601|GzOB042|Q4HYQ4|5518|Gibberella	evm.model.Contig2.498
PHI1602	1	PHI:1602|GzOB043|I1RZY1|5518|Gibberella	evm.model.Contig11.439
PHI1603	1	PHI:1603|GzOB044|I1S0A1|5518|Gibberella	evm.model.Contig13.275
PHI1604	2	PHI:1604|GzOB045|I1S1V9|5518|Gibberella	evm.model.Contig18.275;evm.model.Contig19.92
PHI1605	5	PHI:1605|GzOB046|I1S216|5518|Gibberella	evm.model.Contig5.429;evm.model.Contig5.540;evm.model.Contig8.649;evm.model.Contig13.53;evm.model.Contig14.11
PHI1606	1	PHI:1606|GzOB047|I1S8E2|5518|Gibberella	evm.model.Contig11.351
PHI1608	1	PHI:1608|GzP53L001|Q4IR08|5518|Gibberella	evm.model.Contig14.79
PHI1610	1	PHI:1610|GzP53L003|I1RSN1|5518|Gibberella	evm.model.Contig9.349
PHI1611	1	PHI:1611|GzP53L004|I1RVV2|5518|Gibberella	evm.model.Contig9.349
PHI1612	2	PHI:1612|GzP53L005|I1RZ82|5518|Gibberella	evm.model.Contig9.349;evm.model.Contig12.637
PHI1614	1	PHI:1614|GzSART1|I1RQD8|5518|Gibberella	evm.model.Contig10.636
PHI1615	2	PHI:1615|GzSGT1|I1RZJ1|5518|Gibberella	evm.model.Contig14.161;evm.model.Contig14.161
PHI1616	5	PHI:1616|GzssDB001|I1RE55|5518|Gibberella	evm.model.Contig7.767;evm.model.Contig7.767;evm.model.Contig8.180;evm.model.Contig10.230;evm.model.Contig18.258
PHI1618	3	PHI:1618|GzFET5|Q4IQT8|5518|Gibberella	evm.model.Contig1.1174;evm.model.Contig13.171;evm.model.Contig18.55
PHI1619	2	PHI:1619|GzJUM001|I1RBK8|5518|Gibberella	evm.model.Contig4.773;evm.model.Contig16.211
PHI162	1	PHI:162|CaFTR1|AAF69680|5476|Candida	evm.model.Contig3.1059
PHI1620	4	PHI:1620|GzJUM002|I1RD69|5518|Gibberella	evm.model.Contig4.773;evm.model.Contig4.773;evm.model.Contig8.460;evm.model.Contig16.211
PHI1621	3	PHI:1621|GzRUM1|I1RP98|5518|Gibberella	evm.model.Contig4.773;evm.model.Contig10.489;evm.model.Contig16.211
PHI1622	1	PHI:1622|GzJUM004|I1RRU8|5518|Gibberella	evm.model.Contig8.174
PHI1623	3	PHI:1623|GzJUM005|I1S9T2|5518|Gibberella	evm.model.Contig1.1005;evm.model.Contig1.359;evm.model.Contig11.461
PHI1624	1	PHI:1624|GzJUM006|I1SAP7|5518|Gibberella	evm.model.Contig10.300
PHI1625	1	PHI:1625|GzOpi|I1RXB9|5518|Gibberella	evm.model.Contig3.618
PHI1627	3	PHI:1627|GzTF2S002|I1RW90|5518|Gibberella	evm.model.Contig4.320;evm.model.Contig4.329;evm.model.Contig8.208
PHI1628	2	PHI:1628|FgFSR1|I1RDG9|5518|Gibberella	evm.model.Contig7.565;evm.model.Contig7.565
PHI1629	6	PHI:1629|GzWing001|I1RAH2|5518|Gibberella	evm.model.Contig4.528;evm.model.Contig4.528;evm.model.Contig10.167;evm.model.Contig10.289;evm.model.Contig10.305;evm.model.Contig13.233
PHI1630	1	PHI:1630|GzWing002|I1RB71|5518|Gibberella	evm.model.Contig6.539
PHI1631	1	PHI:1631|GzWing003|I1RBL8|5518|Gibberella	evm.model.Contig7.556
PHI1632	2	PHI:1632|GzWing004|I1RBU0|5518|Gibberella	evm.model.Contig1.624;evm.model.Contig6.707
PHI1633	1	PHI:1633|GzWing005|I1RC15|5518|Gibberella	evm.model.Contig8.530
PHI1634	1	PHI:1634|GzWing006|I1RDI9|5518|Gibberella	evm.model.Contig9.744
PHI1635	25	PHI:1635|GzWing007|I1RFX1|5518|Gibberella	evm.model.Contig2.126;evm.model.Contig2.900;evm.model.Contig2.902;evm.model.Contig3.665;evm.model.Contig6.2;evm.model.Contig6.543;evm.model.Contig6.563;evm.model.Contig6.923;evm.model.Contig7.147;evm.model.Contig7.153;evm.model.Contig7.890;evm.model.Contig8.452;evm.model.Contig9.145;evm.model.Contig9.505;evm.model.Contig9.57;evm.model.Contig9.786;evm.model.Contig12.15;evm.model.Contig14.102;evm.m…
PHI1637	3	PHI:1637|GzWing009|Q4IEV4|5518|Gibberella	evm.model.Contig1.96;evm.model.Contig13.17;evm.model.Contig18.359
PHI1638	5	PHI:1638|GzWing010|I1RN27|5518|Gibberella	evm.model.Contig2.301;evm.model.Contig4.383;evm.model.Contig4.383;evm.model.Contig4.962;evm.model.Contig6.649
PHI1640	1	PHI:1640|GzWing012|I1RPI0|5518|Gibberella	evm.model.Contig3.227
PHI1641	1	PHI:1641|FgFlbA|I1RQ89|5518|Gibberella	evm.model.Contig12.559
PHI1642	2	PHI:1642|GzWing014|I1RQL4|5518|Gibberella	evm.model.Contig13.205;evm.model.Contig13.205
PHI1643	4	PHI:1643|GzWing015|I1RS37|5518|Gibberella	evm.model.Contig2.301;evm.model.Contig4.383;evm.model.Contig4.962;evm.model.Contig6.649
PHI1644	1	PHI:1644|GzRFX1|I1RTB9|5518|Gibberella	evm.model.Contig7.360
PHI1645	2	PHI:1645|GzWing017|I1RTD1|5518|Gibberella	evm.model.Contig2.830;evm.model.Contig6.126
PHI1646	3	PHI:1646|GzWing018|I1RW28|5518|Gibberella	evm.model.Contig1.96;evm.model.Contig13.17;evm.model.Contig18.359
PHI1647	2	PHI:1647|GzWing019|I1RWA9|5518|Gibberella	evm.model.Contig2.29;evm.model.Contig2.79
PHI1648	3	PHI:1648|GzWing020|I1RWP1|5518|Gibberella	evm.model.Contig2.424;evm.model.Contig8.227;evm.model.Contig23.53
PHI1649	1	PHI:1649|GzWing021|I1RZ94|5518|Gibberella	evm.model.Contig1.991
PHI165	2	PHI:165|CgMEK1	evm.model.Contig2.273;evm.model.Contig2.491
PHI1650	3	PHI:1650|GzWing022|I1S006|5518|Gibberella	evm.model.Contig2.301;evm.model.Contig4.383;evm.model.Contig4.962
PHI1651	26	PHI:1651|GzWing023|I1S0U2|5518|Gibberella	evm.model.Contig2.126;evm.model.Contig2.900;evm.model.Contig2.902;evm.model.Contig3.665;evm.model.Contig6.2;evm.model.Contig6.543;evm.model.Contig6.563;evm.model.Contig6.923;evm.model.Contig7.147;evm.model.Contig7.153;evm.model.Contig7.890;evm.model.Contig8.452;evm.model.Contig9.145;evm.model.Contig9.505;evm.model.Contig9.57;evm.model.Contig9.786;evm.model.Contig12.15;evm.model.Contig14.102;evm.m…
PHI1652	1	PHI:1652|GzWing024|I1S219|5518|Gibberella	evm.model.Contig14.325
PHI1653	1	PHI:1653|GzWing026|I1S2A0|5518|Gibberella	evm.model.Contig8.456
PHI1654	2	PHI:1654|GzWing027|I1S4Q8|5518|Gibberella	evm.model.Contig4.383;evm.model.Contig6.649
PHI1655	2	PHI:1655|GzWing028|I1S9V9|5518|Gibberella	evm.model.Contig18.278;evm.model.Contig18.278
PHI1656	1	PHI:1656|GzYL|I1RFN9|5518|Gibberella	evm.model.Contig3.58
PHI1657	7	PHI:1657|GzCCCH001|I1RF25|5518|Gibberella	evm.model.Contig2.599;evm.model.Contig2.599;evm.model.Contig9.292;evm.model.Contig9.618;evm.model.Contig11.385;evm.model.Contig11.705;evm.model.Contig12.348
PHI1658	1	PHI:1658|GzCCCH002|I1RRW3|5518|Gibberella	evm.model.Contig6.580
PHI1659	1	PHI:1659|GzCCCH003|I1S245|5518|Gibberella	evm.model.Contig1.1070
PHI1660	7	PHI:1660|GzCCCH004|I1S4C9|5518|Gibberella	evm.model.Contig2.599;evm.model.Contig2.599;evm.model.Contig9.292;evm.model.Contig9.292;evm.model.Contig9.618;evm.model.Contig11.705;evm.model.Contig12.348
PHI1662	160	PHI:1662|GzCCHC002|I1REJ1|5518|Gibberella	evm.model.Contig1.1172;evm.model.Contig1.175;evm.model.Contig1.273;evm.model.Contig1.344;evm.model.Contig1.379;evm.model.Contig1.459;evm.model.Contig1.508;evm.model.Contig1.509;evm.model.Contig1.738;evm.model.Contig1.894;evm.model.Contig1.906;evm.model.Contig2.141;evm.model.Contig2.177;evm.model.Contig2.241;evm.model.Contig2.27;evm.model.Contig2.336;evm.model.Contig2.338;evm.model.Contig2.35;evm.…
PHI1663	10	PHI:1663|GzCCHC003|I1RFZ8|5518|Gibberella	evm.model.Contig2.753;evm.model.Contig2.753;evm.model.Contig2.753;evm.model.Contig2.753;evm.model.Contig2.753;evm.model.Contig4.86;evm.model.Contig4.86;evm.model.Contig9.560;evm.model.Contig9.560;evm.model.Contig9.560
PHI1665	1	PHI:1665|GzCCHC005|I1RS06|5518|Gibberella	evm.model.Contig3.985
PHI1666	1	PHI:1666|GzCCHC006|I1RX47|5518|Gibberella	evm.model.Contig5.629
PHI1667	1	PHI:1667|GzCCHC007|I1RZP2|5518|Gibberella	evm.model.Contig2.1117
PHI1668	9	PHI:1668|GzCCHC008|I1S0C1|5518|Gibberella	evm.model.Contig2.753;evm.model.Contig2.753;evm.model.Contig2.753;evm.model.Contig2.753;evm.model.Contig2.753;evm.model.Contig9.25;evm.model.Contig9.25;evm.model.Contig9.25;evm.model.Contig9.560
PHI167	8	PHI:167|CHIP3|AAF00024|5457|Colletotrichum	evm.model.Contig2.140;evm.model.Contig2.25;evm.model.Contig2.25;evm.model.Contig2.465;evm.model.Contig2.465;evm.model.Contig3.709;evm.model.Contig9.513;evm.model.Contig13.190
PHI1670	11	PHI:1670|GzCCHC010|I1S0Q0|5518|Gibberella	evm.model.Contig2.753;evm.model.Contig2.753;evm.model.Contig2.753;evm.model.Contig2.753;evm.model.Contig2.753;evm.model.Contig4.86;evm.model.Contig4.86;evm.model.Contig4.86;evm.model.Contig9.560;evm.model.Contig9.560;evm.model.Contig9.560
PHI1671	2	PHI:1671|GzCCHC011|Q4HWE2|5518|Gibberella	evm.model.Contig1.545;evm.model.Contig3.568
PHI1673	6	PHI:1673|GzDHHC001|Q4IMZ7|5518|Gibberella	evm.model.Contig2.275;evm.model.Contig3.1127;evm.model.Contig5.728;evm.model.Contig8.190;evm.model.Contig11.725;evm.model.Contig12.262
PHI1674	6	PHI:1674|GzDHHC002|Q4IA62|5518|Gibberella	evm.model.Contig2.275;evm.model.Contig3.1127;evm.model.Contig5.728;evm.model.Contig8.190;evm.model.Contig11.725;evm.model.Contig12.262
PHI1675	38	PHI:1675|GzDHHC003|Q4I8B6|5518|Gibberella	evm.model.Contig1.1117;evm.model.Contig1.1119;evm.model.Contig1.1119;evm.model.Contig1.1119;evm.model.Contig1.909;evm.model.Contig2.275;evm.model.Contig2.815;evm.model.Contig3.1127;evm.model.Contig5.120;evm.model.Contig5.120;evm.model.Contig5.120;evm.model.Contig5.120;evm.model.Contig5.120;evm.model.Contig5.120;evm.model.Contig5.120;evm.model.Contig5.120;evm.model.Contig5.120;evm.model.Contig5.13…
PHI1676	6	PHI:1676|GzDHHC004|Q4I2M7|5518|Gibberella	evm.model.Contig2.275;evm.model.Contig3.1127;evm.model.Contig5.728;evm.model.Contig8.190;evm.model.Contig11.725;evm.model.Contig12.262
PHI1677	4	PHI:1677|GzDHHC005|Q4I1J3|5518|Gibberella	evm.model.Contig2.275;evm.model.Contig5.728;evm.model.Contig8.190;evm.model.Contig11.725
PHI1678	2	PHI:1678|GzGRF|I1RMC1|5518|Gibberella	evm.model.Contig8.10;evm.model.Contig13.6
PHI1679	1	PHI:1679|GzMIZ001|I1RW03|5518|Gibberella	evm.model.Contig3.1147
PHI1680	3	PHI:1680|GzMIZ002|I1S004|5518|Gibberella	evm.model.Contig7.446;evm.model.Contig9.74;evm.model.Contig9.74
PHI1681	11	PHI:1681|GzNF001|I1REN7|5518|Gibberella	evm.model.Contig2.599;evm.model.Contig2.599;evm.model.Contig9.292;evm.model.Contig9.292;evm.model.Contig9.618;evm.model.Contig11.385;evm.model.Contig11.705;evm.model.Contig12.348;evm.model.Contig15.20;evm.model.Contig15.20;evm.model.Contig15.20
PHI1682	1	PHI:1682|GzNF002|I1RSF8|5518|Gibberella	evm.model.Contig6.455
PHI1683	3	PHI:1683|GzRad001|I1RK33|5518|Gibberella	evm.model.Contig3.1026;evm.model.Contig6.793;evm.model.Contig7.136
PHI1684	1	PHI:1684|GzRad002|I1RK66|5518|Gibberella	evm.model.Contig18.185
PHI1685	4	PHI:1685|GzRad003|I1S5Z3|5518|Gibberella	evm.model.Contig4.842;evm.model.Contig5.60;evm.model.Contig7.29;evm.model.Contig12.429
PHI1687	4	PHI:1687|GzZC002|I1S584|5518|Gibberella	evm.model.Contig2.850;evm.model.Contig5.66;evm.model.Contig7.764;evm.model.Contig13.456
PHI1688	2	PHI:1688|GzZC003|I1RWZ1|5518|Gibberella	evm.model.Contig3.937;evm.model.Contig4.185
PHI1689	2	PHI:1689|GzZC004|I1S018|5518|Gibberella	evm.model.Contig10.209;evm.model.Contig10.209
PHI169	3	PHI:169|CLTA1|AAG25917|290576|Colletotrichum	evm.model.Contig1.364;evm.model.Contig1.854;evm.model.Contig17.138
PHI1690	2	PHI:1690|GzZC005|I1S463|5518|Gibberella	evm.model.Contig5.702;evm.model.Contig19.159
PHI1691	2	PHI:1691|GzZC006|I1RZU0|5518|Gibberella	evm.model.Contig3.457;evm.model.Contig11.158
PHI1692	4	PHI:1692|GzZC007|I1RYR6|5518|Gibberella	evm.model.Contig2.850;evm.model.Contig5.66;evm.model.Contig7.764;evm.model.Contig13.456
PHI1693	1	PHI:1693|GzZC008|I1RYA7|5518|Gibberella	evm.model.Contig6.842
PHI1694	4	PHI:1694|GzZC009|I1S3X0|5518|Gibberella	evm.model.Contig1.174;evm.model.Contig8.74;evm.model.Contig12.191;evm.model.Contig12.280
PHI1695	1	PHI:1695|GzZC010|I1S2I3|5518|Gibberella	evm.model.Contig2.816
PHI1696	1	PHI:1696|GzZC011|I1S2Q1|5518|Gibberella	evm.model.Contig8.12
PHI1697	2	PHI:1697|GzZC012|I1S3R7|5518|Gibberella	evm.model.Contig6.842;evm.model.Contig23.102
PHI1698	1	PHI:1698|GzZC013|I1S2A5|5518|Gibberella	evm.model.Contig6.842
PHI1699	3	PHI:1699|GzZC014|I1RL94|5518|Gibberella	evm.model.Contig2.256;evm.model.Contig3.1100;evm.model.Contig6.795
PHI17	5	PHI:17|ACP|CAA43678|5482|Candida	evm.model.Contig3.1072;evm.model.Contig4.374;evm.model.Contig4.841;evm.model.Contig5.709;evm.model.Contig18.198
PHI1700	13	PHI:1700|GzZC015|I1RL82|5518|Gibberella	evm.model.Contig3.3;evm.model.Contig6.205;evm.model.Contig6.728;evm.model.Contig12.181;evm.model.Contig15.11;evm.model.Contig16.103;evm.model.Contig16.161;evm.model.Contig18.17;evm.model.Contig18.184;evm.model.Contig19.192;evm.model.Contig19.197;evm.model.Contig19.54;evm.model.Contig26.13
PHI1701	4	PHI:1701|GzZC016|I1RKS9|5518|Gibberella	evm.model.Contig2.325;evm.model.Contig2.404;evm.model.Contig6.158;evm.model.Contig11.340
PHI1702	2	PHI:1702|GzZC017|I1RTR1|5518|Gibberella	evm.model.Contig11.668;evm.model.Contig17.67
PHI1704	1	PHI:1704|GzZC019|I1RPF7|5518|Gibberella	evm.model.Contig5.336
PHI1705	3	PHI:1705|GzZC020|I1RJB4|5518|Gibberella	evm.model.Contig3.937;evm.model.Contig4.185;evm.model.Contig7.709
PHI1706	2	PHI:1706|GzZC021|I1RJ68|5518|Gibberella	evm.model.Contig2.692;evm.model.Contig2.816
PHI1707	5	PHI:1707|GzZC022|I1RJY6|5518|Gibberella	evm.model.Contig4.375;evm.model.Contig6.550;evm.model.Contig10.238;evm.model.Contig22.12;evm.model.Contig23.46
PHI1709	6	PHI:1709|GzZC024|I1RR13|5518|Gibberella	evm.model.Contig2.172;evm.model.Contig3.241;evm.model.Contig3.331;evm.model.Contig9.9;evm.model.Contig17.150;evm.model.Contig24.98
PHI1710	6	PHI:1710|GzZC025|I1RIH3|5518|Gibberella	evm.model.Contig2.1049;evm.model.Contig2.1049;evm.model.Contig2.1054;evm.model.Contig5.746;evm.model.Contig5.746;evm.model.Contig7.202
PHI1711	3	PHI:1711|GzZC026|I1REQ5|5518|Gibberella	evm.model.Contig3.447;evm.model.Contig9.529;evm.model.Contig14.178
PHI1712	6	PHI:1712|GzZC027|I1RMV9|5518|Gibberella	evm.model.Contig5.746;evm.model.Contig6.795;evm.model.Contig7.202;evm.model.Contig7.203;evm.model.Contig7.888;evm.model.Contig13.147
PHI1713	5	PHI:1713|GzZC028|I1RGG4|5518|Gibberella	evm.model.Contig1.789;evm.model.Contig4.203;evm.model.Contig4.982;evm.model.Contig6.697;evm.model.Contig12.340
PHI1714	3	PHI:1714|GzZC029|I1RQU8|5518|Gibberella	evm.model.Contig1.696;evm.model.Contig7.222;evm.model.Contig16.161
PHI1715	1	PHI:1715|GzZC030|I1RQN4|5518|Gibberella	evm.model.Contig12.340
PHI1716	4	PHI:1716|GzZC031|I1RLI0|5518|Gibberella	evm.model.Contig3.1251;evm.model.Contig3.241;evm.model.Contig17.136;evm.model.Contig17.150
PHI1717	3	PHI:1717|GzZC032|I1R9K8|5518|Gibberella	evm.model.Contig4.982;evm.model.Contig6.842;evm.model.Contig15.164
PHI1719	2	PHI:1719|GzZC034|I1S9U4|5518|Gibberella	evm.model.Contig1.1099;evm.model.Contig5.812
PHI172	1	PHI:172|CRK1|AAD25159|5476|Candida	evm.model.Contig7.36
PHI1720	2	PHI:1720|GzZC035|I1S956|5518|Gibberella	evm.model.Contig13.46;evm.model.Contig18.36
PHI1721	4	PHI:1721|GzZC036|I1S914|5518|Gibberella	evm.model.Contig2.1113;evm.model.Contig2.656;evm.model.Contig3.474;evm.model.Contig5.812
PHI1722	2	PHI:1722|GzZC037|I1S8C0|5518|Gibberella	evm.model.Contig4.322;evm.model.Contig4.331
PHI1723	11	PHI:1723|GzZC038|I1S832|5518|Gibberella	evm.model.Contig1.174;evm.model.Contig1.891;evm.model.Contig1.891;evm.model.Contig2.61;evm.model.Contig3.502;evm.model.Contig3.887;evm.model.Contig8.103;evm.model.Contig8.74;evm.model.Contig13.374;evm.model.Contig14.288;evm.model.Contig14.288
PHI1724	4	PHI:1724|GzZC039|I1SAE9|5518|Gibberella	evm.model.Contig12.1;evm.model.Contig12.1;evm.model.Contig14.23;evm.model.Contig20.46
PHI1725	6	PHI:1725|GzZC040|I1SAE7|5518|Gibberella	evm.model.Contig2.687;evm.model.Contig3.937;evm.model.Contig4.185;evm.model.Contig4.185;evm.model.Contig4.435;evm.model.Contig5.497
PHI1726	3	PHI:1726|GzZC041|I1S9C7|5518|Gibberella	evm.model.Contig3.329;evm.model.Contig3.927;evm.model.Contig3.928
PHI1729	3	PHI:1729|GzZC044|I1S5H3|5518|Gibberella	evm.model.Contig5.402;evm.model.Contig17.115;evm.model.Contig17.82
PHI173	1	PHI:173|CTG1|AAC03782|5466|Colletotrichum	evm.model.Contig11.609
PHI1730	4	PHI:1730|GzZC045|I1S6C7|5518|Gibberella	evm.model.Contig2.1028;evm.model.Contig4.322;evm.model.Contig4.331;evm.model.Contig5.532
PHI1731	8	PHI:1731|GzZC046|I1S578|5518|Gibberella	evm.model.Contig2.325;evm.model.Contig2.325;evm.model.Contig2.404;evm.model.Contig5.57;evm.model.Contig6.158;evm.model.Contig7.888;evm.model.Contig11.340;evm.model.Contig11.340
PHI1733	1	PHI:1733|GzZC048|I1S737|5518|Gibberella	evm.model.Contig1.988
PHI1734	3	PHI:1734|GzZC049|I1S6Y8|5518|Gibberella	evm.model.Contig1.834;evm.model.Contig1.988;evm.model.Contig3.474
PHI1735	3	PHI:1735|GzZC050|I1S6X4|5518|Gibberella	evm.model.Contig4.390;evm.model.Contig10.401;evm.model.Contig13.85
PHI1736	10	PHI:1736|GzZC051|I1S4F3|5518|Gibberella	evm.model.Contig3.969;evm.model.Contig6.394;evm.model.Contig6.625;evm.model.Contig7.489;evm.model.Contig11.345;evm.model.Contig13.77;evm.model.Contig15.105;evm.model.Contig16.262;evm.model.Contig19.127;evm.model.Contig21.19
PHI1737	2	PHI:1737|GzZC052|I1S4E2|5518|Gibberella	evm.model.Contig1.724;evm.model.Contig16.26
PHI1738	5	PHI:1738|GzZC053|I1S4B9|5518|Gibberella	evm.model.Contig3.1000;evm.model.Contig3.797;evm.model.Contig12.248;evm.model.Contig17.115;evm.model.Contig17.82
PHI1739	7	PHI:1739|GzZC054|I1S7B9|5518|Gibberella	evm.model.Contig1.1099;evm.model.Contig1.985;evm.model.Contig3.607;evm.model.Contig5.109;evm.model.Contig5.855;evm.model.Contig6.341;evm.model.Contig9.422
PHI174	1	PHI:174|GNA1|BAA36496|5476|Candida	evm.model.Contig12.361
PHI1740	2	PHI:1740|GzZC055|I1S791|5518|Gibberella	evm.model.Contig4.426;evm.model.Contig18.98
PHI1741	8	PHI:1741|GzZC056|I1S780|5518|Gibberella	evm.model.Contig4.435;evm.model.Contig4.435;evm.model.Contig4.70;evm.model.Contig6.798;evm.model.Contig7.103;evm.model.Contig7.103;evm.model.Contig10.117;evm.model.Contig17.67
PHI1742	14	PHI:1742|GzZC057|I1S7H5|5518|Gibberella	evm.model.Contig3.1251;evm.model.Contig3.241;evm.model.Contig3.331;evm.model.Contig3.928;evm.model.Contig4.50;evm.model.Contig5.620;evm.model.Contig6.670;evm.model.Contig9.9;evm.model.Contig11.668;evm.model.Contig12.157;evm.model.Contig17.136;evm.model.Contig17.138;evm.model.Contig17.150;evm.model.Contig24.98
PHI1743	2	PHI:1743|GzZC058|I1S8J4|5518|Gibberella	evm.model.Contig14.143;evm.model.Contig22.109
PHI1744	1	PHI:1744|GzZC059|I1RX18|5518|Gibberella	evm.model.Contig6.226
PHI1745	1	PHI:1745|GzZC060|I1RWX2|5518|Gibberella	evm.model.Contig6.240
PHI1746	10	PHI:1746|GzZC061|I1RWV5|5518|Gibberella	evm.model.Contig1.891;evm.model.Contig1.891;evm.model.Contig3.502;evm.model.Contig3.887;evm.model.Contig8.103;evm.model.Contig8.755;evm.model.Contig13.374;evm.model.Contig13.374;evm.model.Contig14.288;evm.model.Contig14.288
PHI1747	9	PHI:1747|GzZC062|I1S6W1|5518|Gibberella	evm.model.Contig2.348;evm.model.Contig3.1118;evm.model.Contig11.326;evm.model.Contig11.668;evm.model.Contig12.569;evm.model.Contig17.166;evm.model.Contig19.218;evm.model.Contig22.72;evm.model.Contig24.10
PHI1749	3	PHI:1749|GzZC064|I1S4A5|5518|Gibberella	evm.model.Contig2.74;evm.model.Contig8.17;evm.model.Contig13.46
PHI1750	3	PHI:1750|GzZC065|I1S487|5518|Gibberella	evm.model.Contig3.126;evm.model.Contig4.208;evm.model.Contig5.336
PHI1751	1	PHI:1751|GzZC066|I1RZ96|5518|Gibberella	evm.model.Contig1.993
PHI1752	20	PHI:1752|GzZC067|I1RZR8|5518|Gibberella	evm.model.Contig1.172;evm.model.Contig1.314;evm.model.Contig1.364;evm.model.Contig1.789;evm.model.Contig3.430;evm.model.Contig3.926;evm.model.Contig4.405;evm.model.Contig4.50;evm.model.Contig5.497;evm.model.Contig6.247;evm.model.Contig6.670;evm.model.Contig6.697;evm.model.Contig7.488;evm.model.Contig8.752;evm.model.Contig9.196;evm.model.Contig11.512;evm.model.Contig14.494;evm.model.Contig17.231;e…
PHI1753	9	PHI:1753|GzZC068|I1RZN4|5518|Gibberella	evm.model.Contig1.504;evm.model.Contig2.994;evm.model.Contig3.574;evm.model.Contig5.855;evm.model.Contig5.855;evm.model.Contig6.341;evm.model.Contig9.422;evm.model.Contig9.422;evm.model.Contig9.562
PHI1756	3	PHI:1756|GzZC071|I1S4Q3|5518|Gibberella	evm.model.Contig2.494;evm.model.Contig6.199;evm.model.Contig11.515
PHI1757	9	PHI:1757|GzZC072|I1RYY1|5518|Gibberella	evm.model.Contig2.281;evm.model.Contig4.435;evm.model.Contig6.458;evm.model.Contig6.795;evm.model.Contig7.367;evm.model.Contig7.66;evm.model.Contig9.677;evm.model.Contig14.74;evm.model.Contig14.74
PHI1758	6	PHI:1758|GzZC073|I1RXV2|5518|Gibberella	evm.model.Contig6.205;evm.model.Contig8.412;evm.model.Contig18.17;evm.model.Contig18.184;evm.model.Contig19.192;evm.model.Contig19.197
PHI1759	7	PHI:1759|GzZC074|I1RXS2|5518|Gibberella	evm.model.Contig1.271;evm.model.Contig2.926;evm.model.Contig5.53;evm.model.Contig6.514;evm.model.Contig8.787;evm.model.Contig12.62;evm.model.Contig14.178
PHI1760	5	PHI:1760|GzZC075|I1RXP9|5518|Gibberella	evm.model.Contig2.1028;evm.model.Contig2.1028;evm.model.Contig2.792;evm.model.Contig4.331;evm.model.Contig5.532
PHI1761	6	PHI:1761|GzZC076|I1RXN7|5518|Gibberella	evm.model.Contig2.1028;evm.model.Contig2.1028;evm.model.Contig2.642;evm.model.Contig4.322;evm.model.Contig4.331;evm.model.Contig5.532
PHI1762	18	PHI:1762|GzZC077|I1RXJ4|5518|Gibberella	evm.model.Contig2.172;evm.model.Contig3.241;evm.model.Contig3.331;evm.model.Contig3.717;evm.model.Contig3.926;evm.model.Contig3.927;evm.model.Contig3.928;evm.model.Contig5.620;evm.model.Contig5.702;evm.model.Contig6.670;evm.model.Contig9.228;evm.model.Contig9.9;evm.model.Contig11.340;evm.model.Contig11.700;evm.model.Contig12.157;evm.model.Contig12.157;evm.model.Contig17.136;evm.model.Contig17.150
PHI1763	2	PHI:1763|GzZC078|I1RXE8|5518|Gibberella	evm.model.Contig2.281;evm.model.Contig6.247
PHI1765	2	PHI:1765|GzZC080|I1RY91|5518|Gibberella	evm.model.Contig3.961;evm.model.Contig8.755
PHI1766	3	PHI:1766|GzZC081|I1S160|5518|Gibberella	evm.model.Contig1.988;evm.model.Contig6.99;evm.model.Contig14.172
PHI1767	5	PHI:1767|GzZC082|I1S134|5518|Gibberella	evm.model.Contig1.891;evm.model.Contig2.1113;evm.model.Contig2.400;evm.model.Contig2.61;evm.model.Contig8.755
PHI1768	1	PHI:1768|GzZC083|I1RAN6|5518|Gibberella	evm.model.Contig2.962
PHI1769	9	PHI:1769|GzZC084|I1RXB2|5518|Gibberella	evm.model.Contig1.122;evm.model.Contig3.126;evm.model.Contig3.797;evm.model.Contig4.390;evm.model.Contig7.39;evm.model.Contig8.415;evm.model.Contig12.248;evm.model.Contig13.85;evm.model.Contig14.466
PHI177	1	PHI:177|ODC|CAB56523|13684|Stagonospora	evm.model.Contig6.168
PHI1770	2	PHI:1770|GzZC085|I1RX79|5518|Gibberella	evm.model.Contig3.1057;evm.model.Contig3.1057
PHI1771	2	PHI:1771|GzZC086|I1RX74|5518|Gibberella	evm.model.Contig12.443;evm.model.Contig12.527
PHI1772	13	PHI:1772|GzZC087|I1S053|5518|Gibberella	evm.model.Contig1.753;evm.model.Contig2.771;evm.model.Contig3.267;evm.model.Contig3.706;evm.model.Contig3.797;evm.model.Contig3.969;evm.model.Contig4.379;evm.model.Contig5.57;evm.model.Contig8.415;evm.model.Contig10.120;evm.model.Contig10.120;evm.model.Contig12.303;evm.model.Contig22.97
PHI1773	27	PHI:1773|GzZC088|I1S409|5518|Gibberella	evm.model.Contig1.1085;evm.model.Contig1.1167;evm.model.Contig2.160;evm.model.Contig2.348;evm.model.Contig2.65;evm.model.Contig3.1035;evm.model.Contig3.1118;evm.model.Contig3.589;evm.model.Contig3.694;evm.model.Contig4.148;evm.model.Contig4.190;evm.model.Contig4.665;evm.model.Contig4.989;evm.model.Contig5.204;evm.model.Contig7.396;evm.model.Contig7.96;evm.model.Contig9.147;evm.model.Contig10.402;…
PHI1774	2	PHI:1774|GzZC089|I1S3Z9|5518|Gibberella	evm.model.Contig9.719;evm.model.Contig19.134
PHI1775	13	PHI:1775|GzZC090|I1S5X3|5518|Gibberella	evm.model.Contig1.1085;evm.model.Contig1.1167;evm.model.Contig2.160;evm.model.Contig2.348;evm.model.Contig2.65;evm.model.Contig3.1035;evm.model.Contig3.1118;evm.model.Contig3.589;evm.model.Contig5.204;evm.model.Contig7.396;evm.model.Contig12.165;evm.model.Contig17.247;evm.model.Contig24.10
PHI1776	1	PHI:1776|GzZC091|I1S0X3|5518|Gibberella	evm.model.Contig17.247
PHI1777	3	PHI:1777|GzZC092|I1S2U0|5518|Gibberella	evm.model.Contig2.404;evm.model.Contig2.74;evm.model.Contig6.458
PHI1778	13	PHI:1778|GzZC093|I1S353|5518|Gibberella	evm.model.Contig2.462;evm.model.Contig2.51;evm.model.Contig3.969;evm.model.Contig4.1009;evm.model.Contig6.625;evm.model.Contig6.801;evm.model.Contig11.204;evm.model.Contig12.481;evm.model.Contig13.475;evm.model.Contig13.77;evm.model.Contig13.77;evm.model.Contig16.262;evm.model.Contig22.97
PHI1779	8	PHI:1779|GzZC094|I1S325|5518|Gibberella	evm.model.Contig1.122;evm.model.Contig2.51;evm.model.Contig3.1000;evm.model.Contig3.797;evm.model.Contig6.394;evm.model.Contig15.105;evm.model.Contig16.262;evm.model.Contig19.127
PHI178	5	PHI:178|pabaA|AAD31929|5085|Aspergillus	evm.model.Contig4.890;evm.model.Contig4.890;evm.model.Contig10.680;evm.model.Contig11.421;evm.model.Contig17.164
PHI1780	4	PHI:1780|GzZC095|I1S396|5518|Gibberella	evm.model.Contig4.70;evm.model.Contig7.103;evm.model.Contig7.103;evm.model.Contig10.117
PHI1781	4	PHI:1781|GzZC096|I1S389|5518|Gibberella	evm.model.Contig2.1138;evm.model.Contig2.1138;evm.model.Contig10.35;evm.model.Contig10.402
PHI1783	5	PHI:1783|GzZC098|I1S2C5|5518|Gibberella	evm.model.Contig2.687;evm.model.Contig2.850;evm.model.Contig5.66;evm.model.Contig7.764;evm.model.Contig13.456
PHI1784	6	PHI:1784|GzZC099|I1S2A9|5518|Gibberella	evm.model.Contig1.1085;evm.model.Contig1.1167;evm.model.Contig5.204;evm.model.Contig8.415;evm.model.Contig17.247;evm.model.Contig22.97
PHI1785	2	PHI:1785|GzZC100|I1S231|5518|Gibberella	evm.model.Contig13.85;evm.model.Contig13.85
PHI1787	3	PHI:1787|GzZC102|I1S1P9|5518|Gibberella	evm.model.Contig5.405;evm.model.Contig6.240;evm.model.Contig9.641
PHI1788	4	PHI:1788|GzZC103|I1S1N1|5518|Gibberella	evm.model.Contig3.17;evm.model.Contig3.17;evm.model.Contig4.405;evm.model.Contig7.488
PHI1789	7	PHI:1789|GzZC104|I1RVU7|5518|Gibberella	evm.model.Contig1.314;evm.model.Contig4.1010;evm.model.Contig8.17;evm.model.Contig8.633;evm.model.Contig9.196;evm.model.Contig12.527;evm.model.Contig17.231
PHI179	15	PHI:179|PELA|AAA33338|140110|Nectria	evm.model.Contig1.179;evm.model.Contig1.30;evm.model.Contig1.903;evm.model.Contig2.390;evm.model.Contig2.556;evm.model.Contig3.10;evm.model.Contig3.310;evm.model.Contig5.99;evm.model.Contig6.68;evm.model.Contig11.300;evm.model.Contig14.415;evm.model.Contig15.93;evm.model.Contig17.41;evm.model.Contig17.42;evm.model.Contig17.49
PHI1790	2	PHI:1790|GzZC105|I1RVT7|5518|Gibberella	evm.model.Contig1.696;evm.model.Contig7.222
PHI1791	2	PHI:1791|GzZC106|I1RVN8|5518|Gibberella	evm.model.Contig24.46;evm.model.Contig24.46
PHI1792	4	PHI:1792|GzZC107|I1RVS7|5518|Gibberella	evm.model.Contig2.850;evm.model.Contig5.66;evm.model.Contig13.456;evm.model.Contig13.456
PHI1793	5	PHI:1793|GzZC108|I1RWT7|5518|Gibberella	evm.model.Contig1.60;evm.model.Contig1.971;evm.model.Contig10.109;evm.model.Contig10.335;evm.model.Contig22.25
PHI1795	7	PHI:1795|GzZC110|I1RSX8|5518|Gibberella	evm.model.Contig2.156;evm.model.Contig2.494;evm.model.Contig3.607;evm.model.Contig6.798;evm.model.Contig11.515;evm.model.Contig12.62;evm.model.Contig18.20
PHI1796	10	PHI:1796|GzZC111|I1RSR7|5518|Gibberella	evm.model.Contig2.176;evm.model.Contig2.325;evm.model.Contig2.404;evm.model.Contig5.722;evm.model.Contig8.12;evm.model.Contig13.116;evm.model.Contig13.147;evm.model.Contig19.248;evm.model.Contig22.12;evm.model.Contig23.46
PHI1797	8	PHI:1797|GzZC112|I1RSR1|5518|Gibberella	evm.model.Contig1.115;evm.model.Contig1.537;evm.model.Contig1.961;evm.model.Contig2.692;evm.model.Contig2.816;evm.model.Contig7.576;evm.model.Contig8.69;evm.model.Contig16.58
PHI1798	4	PHI:1798|GzZC113|I1RSP9|5518|Gibberella	evm.model.Contig2.1100;evm.model.Contig9.211;evm.model.Contig10.773;evm.model.Contig17.38
PHI1799	6	PHI:1799|GzZC114|I1RBN6|5518|Gibberella	evm.model.Contig4.375;evm.model.Contig4.375;evm.model.Contig6.550;evm.model.Contig12.504;evm.model.Contig22.12;evm.model.Contig23.46
PHI180	15	PHI:180|PELD|AAC49420|140110|Nectria	evm.model.Contig1.179;evm.model.Contig1.30;evm.model.Contig1.903;evm.model.Contig2.390;evm.model.Contig2.556;evm.model.Contig3.10;evm.model.Contig3.310;evm.model.Contig5.99;evm.model.Contig6.68;evm.model.Contig11.300;evm.model.Contig14.415;evm.model.Contig15.93;evm.model.Contig17.41;evm.model.Contig17.42;evm.model.Contig17.49
PHI1800	5	PHI:1800|GzZC115|I1RE61|5518|Gibberella	evm.model.Contig1.115;evm.model.Contig2.315;evm.model.Contig2.692;evm.model.Contig2.692;evm.model.Contig12.286
PHI1802	5	PHI:1802|GzZC117|I1RVB2|5518|Gibberella	evm.model.Contig2.214;evm.model.Contig4.59;evm.model.Contig13.367;evm.model.Contig18.378;evm.model.Contig20.91
PHI1803	4	PHI:1803|GzZC118|I1RUX9|5518|Gibberella	evm.model.Contig2.774;evm.model.Contig3.126;evm.model.Contig5.336;evm.model.Contig8.752
PHI1804	2	PHI:1804|GzZC119|I1RUX5|5518|Gibberella	evm.model.Contig5.277;evm.model.Contig19.26
PHI1806	9	PHI:1806|GzZC121|I1RUM8|5518|Gibberella	evm.model.Contig2.44;evm.model.Contig2.945;evm.model.Contig3.551;evm.model.Contig4.931;evm.model.Contig11.700;evm.model.Contig13.217;evm.model.Contig17.46;evm.model.Contig21.14;evm.model.Contig21.16
PHI1807	3	PHI:1807|GzZC122|I1RUM5|5518|Gibberella	evm.model.Contig2.74;evm.model.Contig8.17;evm.model.Contig13.46
PHI1808	3	PHI:1808|GzZC123|I1RF14|5518|Gibberella	evm.model.Contig1.696;evm.model.Contig5.620;evm.model.Contig7.222
PHI1809	5	PHI:1809|GzZC124|I1REW1|5518|Gibberella	evm.model.Contig1.211;evm.model.Contig4.1010;evm.model.Contig6.226;evm.model.Contig6.226;evm.model.Contig11.168
PHI181	9	PHI:181|PGX1|AAK81847|5507|Fusarium	evm.model.Contig3.25;evm.model.Contig6.650;evm.model.Contig6.852;evm.model.Contig7.718;evm.model.Contig7.720;evm.model.Contig9.413;evm.model.Contig10.369;evm.model.Contig16.261;evm.model.Contig17.339
PHI1810	3	PHI:1810|GzZC125|I1RUJ0|5518|Gibberella	evm.model.Contig4.390;evm.model.Contig12.16;evm.model.Contig22.72
PHI1811	2	PHI:1811|GzZC126|I1RUD7|5518|Gibberella	evm.model.Contig17.168;evm.model.Contig17.168
PHI1812	14	PHI:1812|GzZC127|I1RV71|5518|Gibberella	evm.model.Contig1.1010;evm.model.Contig2.1100;evm.model.Contig3.267;evm.model.Contig4.665;evm.model.Contig4.989;evm.model.Contig5.398;evm.model.Contig5.681;evm.model.Contig6.750;evm.model.Contig9.211;evm.model.Contig10.773;evm.model.Contig12.303;evm.model.Contig17.325;evm.model.Contig17.36;evm.model.Contig17.38
PHI1813	1	PHI:1813|GzZC128|I1RV20|5518|Gibberella	evm.model.Contig3.102
PHI1816	30	PHI:1816|GzZC131|I1RRS3|5518|Gibberella	evm.model.Contig1.1142;evm.model.Contig1.314;evm.model.Contig2.1054;evm.model.Contig2.687;evm.model.Contig2.687;evm.model.Contig3.140;evm.model.Contig3.140;evm.model.Contig3.430;evm.model.Contig3.937;evm.model.Contig4.185;evm.model.Contig4.23;evm.model.Contig4.70;evm.model.Contig5.277;evm.model.Contig6.670;evm.model.Contig6.670;evm.model.Contig7.709;evm.model.Contig9.196;evm.model.Contig10.763;ev…
PHI1818	2	PHI:1818|GzZC133|I1S7V2|5518|Gibberella	evm.model.Contig3.3;evm.model.Contig19.192
PHI1819	5	PHI:1819|GzZC134|I1S7J0|5518|Gibberella	evm.model.Contig2.1054;evm.model.Contig2.74;evm.model.Contig3.1100;evm.model.Contig5.746;evm.model.Contig16.161
PHI182	6	PHI:182|RAS1|AAD55937|5207|Cryptococcus	evm.model.Contig2.590;evm.model.Contig4.710;evm.model.Contig13.317;evm.model.Contig14.303;evm.model.Contig18.289;evm.model.Contig23.58
PHI1820	1	PHI:1820|GzZC135|I1S8F7|5518|Gibberella	evm.model.Contig2.642
PHI1821	5	PHI:1821|GzZC136|I1RWY8|5518|Gibberella	evm.model.Contig1.504;evm.model.Contig2.994;evm.model.Contig6.341;evm.model.Contig9.422;evm.model.Contig9.562
PHI1822	1	PHI:1822|GzZC137|I1S1D3|5518|Gibberella	evm.model.Contig1.724
PHI1823	2	PHI:1823|GzZC138|I1RXK4|5518|Gibberella	evm.model.Contig8.752;evm.model.Contig16.103
PHI1824	4	PHI:1824|GzZC139|I1RYC6|5518|Gibberella	evm.model.Contig1.1142;evm.model.Contig4.203;evm.model.Contig4.982;evm.model.Contig15.164
PHI1825	2	PHI:1825|GzZC140|I1RY88|5518|Gibberella	evm.model.Contig1.985;evm.model.Contig16.7
PHI1826	2	PHI:1826|GzZC141|I1S2I6|5518|Gibberella	evm.model.Contig1.724;evm.model.Contig16.26
PHI1827	1	PHI:1827|GzZC142|I1S2W8|5518|Gibberella	evm.model.Contig24.98
PHI1828	6	PHI:1828|GzZC143|I1S351|5518|Gibberella	evm.model.Contig4.435;evm.model.Contig4.70;evm.model.Contig7.103;evm.model.Contig7.103;evm.model.Contig10.117;evm.model.Contig17.67
PHI1830	2	PHI:1830|GzZC145|I1RUJ4|5518|Gibberella	evm.model.Contig2.687;evm.model.Contig3.937
PHI1832	3	PHI:1832|GzZC147|I1RH29|5518|Gibberella	evm.model.Contig4.203;evm.model.Contig4.982;evm.model.Contig6.842
PHI1833	1	PHI:1833|GzZC148|I1RK16|5518|Gibberella	evm.model.Contig16.26
PHI1835	13	PHI:1835|GzZC150|I1RIL1|5518|Gibberella	evm.model.Contig1.172;evm.model.Contig1.789;evm.model.Contig2.256;evm.model.Contig2.792;evm.model.Contig3.1251;evm.model.Contig3.17;evm.model.Contig4.405;evm.model.Contig4.50;evm.model.Contig7.709;evm.model.Contig11.512;evm.model.Contig14.144;evm.model.Contig16.234;evm.model.Contig19.159
PHI1836	1	PHI:1836|GzZC151|I1RFH1|5518|Gibberella	evm.model.Contig19.251
PHI1837	2	PHI:1837|GzZC152|I1RFF7|5518|Gibberella	evm.model.Contig2.687;evm.model.Contig4.185
PHI1838	5	PHI:1838|GzZC153|I1RGC8|5518|Gibberella	evm.model.Contig4.435;evm.model.Contig4.70;evm.model.Contig7.103;evm.model.Contig10.117;evm.model.Contig17.67
PHI1839	3	PHI:1839|GzZC154|I1RDM2|5518|Gibberella	evm.model.Contig5.277;evm.model.Contig6.697;evm.model.Contig8.412
PHI184	3	PHI:184|RBT4|AAG09789|5476|Candida	evm.model.Contig6.407;evm.model.Contig11.419;evm.model.Contig16.2
PHI1840	2	PHI:1840|GzZC155|I1RQV9|5518|Gibberella	evm.model.Contig9.719;evm.model.Contig19.134
PHI1841	7	PHI:1841|GzZC156|I1RIY6|5518|Gibberella	evm.model.Contig2.176;evm.model.Contig4.375;evm.model.Contig5.722;evm.model.Contig6.550;evm.model.Contig7.202;evm.model.Contig8.12;evm.model.Contig19.248
PHI1842	4	PHI:1842|GzZC157|I1RBA2|5518|Gibberella	evm.model.Contig6.205;evm.model.Contig6.728;evm.model.Contig18.17;evm.model.Contig19.197
PHI1843	10	PHI:1843|GzZC158|I1S4X3|5518|Gibberella	evm.model.Contig2.156;evm.model.Contig2.156;evm.model.Contig2.494;evm.model.Contig3.607;evm.model.Contig6.798;evm.model.Contig8.340;evm.model.Contig8.340;evm.model.Contig11.515;evm.model.Contig12.62;evm.model.Contig12.62
PHI1844	1	PHI:1844|GzZC159|I1S708|5518|Gibberella	evm.model.Contig6.514
PHI1845	2	PHI:1845|GzZC160|I1S4B6|5518|Gibberella	evm.model.Contig3.329;evm.model.Contig3.928
PHI1846	3	PHI:1846|GzZC161|I1S7A6|5518|Gibberella	evm.model.Contig6.394;evm.model.Contig11.345;evm.model.Contig13.77
PHI1847	4	PHI:1847|GzZC162|I1RYK8|5518|Gibberella	evm.model.Contig3.589;evm.model.Contig8.633;evm.model.Contig10.500;evm.model.Contig12.569
PHI185	1	PHI:185|RIM101|AAD51714|5476|Candida	evm.model.Contig4.420
PHI1850	2	PHI:1850|GzZC165|I1RXK9|5518|Gibberella	evm.model.Contig6.240;evm.model.Contig8.17
PHI1851	3	PHI:1851|GzZC166|I1RXJ3|5518|Gibberella	evm.model.Contig2.1028;evm.model.Contig4.322;evm.model.Contig12.340
PHI1852	3	PHI:1852|GzZC167|I1S170|5518|Gibberella	evm.model.Contig2.19;evm.model.Contig2.19;evm.model.Contig24.46
PHI1853	1	PHI:1853|GzZC168|I1RXZ8|5518|Gibberella	evm.model.Contig18.36
PHI1854	8	PHI:1854|GzZC169|I1S054|5518|Gibberella	evm.model.Contig2.176;evm.model.Contig3.551;evm.model.Contig5.633;evm.model.Contig5.722;evm.model.Contig7.877;evm.model.Contig11.340;evm.model.Contig11.668;evm.model.Contig19.248
PHI1855	1	PHI:1855|GzZC170|I1S611|5518|Gibberella	evm.model.Contig3.1100
PHI1856	19	PHI:1856|GzZC171|I1S377|5518|Gibberella	evm.model.Contig1.1167;evm.model.Contig2.160;evm.model.Contig2.65;evm.model.Contig3.1035;evm.model.Contig3.1118;evm.model.Contig3.589;evm.model.Contig4.148;evm.model.Contig4.190;evm.model.Contig4.989;evm.model.Contig5.204;evm.model.Contig7.396;evm.model.Contig7.96;evm.model.Contig9.147;evm.model.Contig11.566;evm.model.Contig11.577;evm.model.Contig12.165;evm.model.Contig17.247;evm.model.Contig19.2…
PHI1857	5	PHI:1857|GzZC172|I1S3I1|5518|Gibberella	evm.model.Contig4.375;evm.model.Contig6.550;evm.model.Contig10.238;evm.model.Contig22.12;evm.model.Contig23.46
PHI1858	4	PHI:1858|GzZC173|I1S3H6|5518|Gibberella	evm.model.Contig4.1009;evm.model.Contig5.381;evm.model.Contig5.57;evm.model.Contig10.35
PHI1859	3	PHI:1859|GzZC174|I1S3H3|5518|Gibberella	evm.model.Contig5.381;evm.model.Contig5.402;evm.model.Contig5.681
PHI186	1	PHI:186|RIM8|AAD51715|5476|Candida	evm.model.Contig6.215
PHI1860	3	PHI:1860|GzZC175|I1RVR1|5518|Gibberella	evm.model.Contig13.85;evm.model.Contig14.230;evm.model.Contig14.230
PHI1861	1	PHI:1861|GzZC176|I1RUV3|5518|Gibberella	evm.model.Contig12.16
PHI1862	3	PHI:1862|GzZC177|I1RL97|5518|Gibberella	evm.model.Contig12.1;evm.model.Contig14.23;evm.model.Contig20.46
PHI1863	1	PHI:1863|GzZC178|I1RL85|5518|Gibberella	evm.model.Contig7.648
PHI1864	1	PHI:1864|GzZC179|I1SAX2|5518|Gibberella	evm.model.Contig1.1099
PHI1865	6	PHI:1865|GzZC180|I1S9C5|5518|Gibberella	evm.model.Contig2.172;evm.model.Contig3.241;evm.model.Contig3.329;evm.model.Contig3.331;evm.model.Contig3.927;evm.model.Contig12.157
PHI1867	10	PHI:1867|GzZC182|I1RL02|5518|Gibberella	evm.model.Contig2.44;evm.model.Contig3.551;evm.model.Contig3.551;evm.model.Contig4.931;evm.model.Contig9.228;evm.model.Contig11.700;evm.model.Contig13.217;evm.model.Contig14.143;evm.model.Contig21.14;evm.model.Contig21.16
PHI1869	2	PHI:1869|GzZC184|I1RDY4|5518|Gibberella	evm.model.Contig3.694;evm.model.Contig4.148
PHI187	6	PHI:187|RUM1|AAG02418|5270|Ustilago	evm.model.Contig4.486;evm.model.Contig4.773;evm.model.Contig9.323;evm.model.Contig16.211;evm.model.Contig16.211;evm.model.Contig16.211
PHI1870	6	PHI:1870|GzZC185|I1RDS9|5518|Gibberella	evm.model.Contig6.205;evm.model.Contig6.728;evm.model.Contig18.17;evm.model.Contig18.184;evm.model.Contig19.197;evm.model.Contig19.197
PHI1871	1	PHI:1871|GzZC186|I1RTX0|5518|Gibberella	evm.model.Contig1.696
PHI1872	5	PHI:1872|GzZC187|I1RTU2|5518|Gibberella	evm.model.Contig2.19;evm.model.Contig6.110;evm.model.Contig12.16;evm.model.Contig12.481;evm.model.Contig14.466
PHI1873	2	PHI:1873|GzZC188|I1RTT8|5518|Gibberella	evm.model.Contig2.468;evm.model.Contig5.812
PHI1874	6	PHI:1874|GzZC189|I1RTS5|5518|Gibberella	evm.model.Contig2.214;evm.model.Contig5.705;evm.model.Contig13.367;evm.model.Contig18.378;evm.model.Contig18.378;evm.model.Contig20.91
PHI1875	10	PHI:1875|GzZC190|I1RTS3|5518|Gibberella	evm.model.Contig1.753;evm.model.Contig2.1100;evm.model.Contig5.398;evm.model.Contig5.681;evm.model.Contig10.402;evm.model.Contig10.773;evm.model.Contig13.85;evm.model.Contig14.230;evm.model.Contig17.36;evm.model.Contig17.38
PHI1876	3	PHI:1876|GzZC191|I1RD28|5518|Gibberella	evm.model.Contig6.458;evm.model.Contig6.522;evm.model.Contig7.367
PHI1877	2	PHI:1877|GzZC192|I1RPI7|5518|Gibberella	evm.model.Contig1.789;evm.model.Contig15.131
PHI1878	5	PHI:1878|GzZC193|I1RPF6|5518|Gibberella	evm.model.Contig2.774;evm.model.Contig3.126;evm.model.Contig5.336;evm.model.Contig9.107;evm.model.Contig17.46
PHI1879	8	PHI:1879|GzZC194|I1RJB8|5518|Gibberella	evm.model.Contig3.3;evm.model.Contig6.205;evm.model.Contig16.103;evm.model.Contig18.17;evm.model.Contig18.184;evm.model.Contig19.192;evm.model.Contig19.197;evm.model.Contig19.197
PHI188	15	PHI:188|SNF1|AAD43341|5017|Cochliobolus	evm.model.Contig1.239;evm.model.Contig1.889;evm.model.Contig2.756;evm.model.Contig2.826;evm.model.Contig3.128;evm.model.Contig4.207;evm.model.Contig4.314;evm.model.Contig4.872;evm.model.Contig6.191;evm.model.Contig7.479;evm.model.Contig9.431;evm.model.Contig10.407;evm.model.Contig11.548;evm.model.Contig12.397;evm.model.Contig12.560
PHI1880	9	PHI:1880|GzZC195|I1RJB0|5518|Gibberella	evm.model.Contig2.214;evm.model.Contig4.59;evm.model.Contig5.57;evm.model.Contig5.705;evm.model.Contig13.367;evm.model.Contig18.378;evm.model.Contig20.91;evm.model.Contig22.109;evm.model.Contig22.109
PHI1881	1	PHI:1881|GzZC196|I1RJA3|5518|Gibberella	evm.model.Contig4.168
PHI1882	3	PHI:1882|GzZC197|I1RJ84|5518|Gibberella	evm.model.Contig5.405;evm.model.Contig6.240;evm.model.Contig9.641
PHI1883	4	PHI:1883|GzZC198|I1RJ71|5518|Gibberella	evm.model.Contig9.196;evm.model.Contig11.668;evm.model.Contig13.217;evm.model.Contig14.143
PHI1884	14	PHI:1884|GzZC199|I1RJ58|5518|Gibberella	evm.model.Contig3.12;evm.model.Contig3.12;evm.model.Contig3.551;evm.model.Contig5.245;evm.model.Contig5.352;evm.model.Contig6.514;evm.model.Contig7.155;evm.model.Contig9.228;evm.model.Contig9.228;evm.model.Contig11.535;evm.model.Contig17.46;evm.model.Contig19.167;evm.model.Contig21.14;evm.model.Contig21.16
PHI1885	2	PHI:1885|GzZC200|I1RJ54|5518|Gibberella	evm.model.Contig6.625;evm.model.Contig14.466
PHI1886	1	PHI:1886|GzZC201|I1RU19|5518|Gibberella	evm.model.Contig2.593
PHI1887	1	PHI:1887|GzZC202|I1RHZ6|5518|Gibberella	evm.model.Contig4.991
PHI1888	8	PHI:1888|GzZC203|I1RHY2|5518|Gibberella	evm.model.Contig2.51;evm.model.Contig3.969;evm.model.Contig4.1009;evm.model.Contig4.379;evm.model.Contig4.665;evm.model.Contig5.681;evm.model.Contig7.489;evm.model.Contig19.209
PHI1889	1	PHI:1889|GzZC204|I1RHX4|5518|Gibberella	evm.model.Contig3.1251
PHI189	3	PHI:189|SSK1|AAD55813|5476|Candida	evm.model.Contig1.541;evm.model.Contig2.69;evm.model.Contig2.69
PHI1890	2	PHI:1890|GzZC205|I1RTH7|5518|Gibberella	evm.model.Contig11.242;evm.model.Contig11.242
PHI1891	6	PHI:1891|GzZC206|I1RRM0|5518|Gibberella	evm.model.Contig3.17;evm.model.Contig7.709;evm.model.Contig12.340;evm.model.Contig16.234;evm.model.Contig19.159;evm.model.Contig23.102
PHI1892	1	PHI:1892|GzZC207|I1RRH8|5518|Gibberella	evm.model.Contig1.60
PHI1893	10	PHI:1893|GzZC208|I1RNY0|5518|Gibberella	evm.model.Contig1.1010;evm.model.Contig2.1100;evm.model.Contig2.22;evm.model.Contig5.398;evm.model.Contig6.750;evm.model.Contig6.801;evm.model.Contig9.211;evm.model.Contig10.773;evm.model.Contig17.36;evm.model.Contig17.38
PHI1895	6	PHI:1895|GzZC210|I1RNU2|5518|Gibberella	evm.model.Contig2.1138;evm.model.Contig4.168;evm.model.Contig5.402;evm.model.Contig5.402;evm.model.Contig10.402;evm.model.Contig12.16
PHI1896	1	PHI:1896|GzZC211|I1RNR1|5518|Gibberella	evm.model.Contig1.724
PHI1897	2	PHI:1897|GzZC212|I1RH09|5518|Gibberella	evm.model.Contig1.753;evm.model.Contig19.209
PHI1898	3	PHI:1898|GzZC213|I1RH03|5518|Gibberella	evm.model.Contig4.390;evm.model.Contig17.36;evm.model.Contig19.127
PHI1899	2	PHI:1899|GzZC214|I1RGU2|5518|Gibberella	evm.model.Contig19.251;evm.model.Contig19.251
PHI19	1	PHI:19|NMT|AAA17547|5207|Cryptococcus	evm.model.Contig8.503
PHI1900	16	PHI:1900|GzZC215|I1RND0|5518|Gibberella	evm.model.Contig1.724;evm.model.Contig2.774;evm.model.Contig3.414;evm.model.Contig3.414;evm.model.Contig3.574;evm.model.Contig3.574;evm.model.Contig3.936;evm.model.Contig4.1010;evm.model.Contig4.489;evm.model.Contig4.991;evm.model.Contig5.109;evm.model.Contig9.107;evm.model.Contig9.107;evm.model.Contig10.209;evm.model.Contig12.4;evm.model.Contig16.26
PHI1901	9	PHI:1901|GzZC216|I1RK07|5518|Gibberella	evm.model.Contig1.862;evm.model.Contig3.267;evm.model.Contig4.214;evm.model.Contig6.547;evm.model.Contig12.248;evm.model.Contig14.466;evm.model.Contig14.466;evm.model.Contig17.325;evm.model.Contig17.325
PHI1902	4	PHI:1902|GzZC217|I1RJS7|5518|Gibberella	evm.model.Contig1.511;evm.model.Contig4.292;evm.model.Contig11.661;evm.model.Contig12.504
PHI1903	1	PHI:1903|GzZC218|I1RHR4|5518|Gibberella	evm.model.Contig22.72
PHI1904	5	PHI:1904|GzZC219|I1RHR0|5518|Gibberella	evm.model.Contig1.1010;evm.model.Contig3.267;evm.model.Contig5.398;evm.model.Contig12.303;evm.model.Contig22.97
PHI1905	8	PHI:1905|GzZC220|I1RHN3|5518|Gibberella	evm.model.Contig3.414;evm.model.Contig4.489;evm.model.Contig4.991;evm.model.Contig6.341;evm.model.Contig8.752;evm.model.Contig9.107;evm.model.Contig10.209;evm.model.Contig13.217
PHI1906	7	PHI:1906|GzZC221|I1RHN1|5518|Gibberella	evm.model.Contig2.281;evm.model.Contig3.1251;evm.model.Contig7.620;evm.model.Contig7.66;evm.model.Contig10.238;evm.model.Contig13.116;evm.model.Contig14.74
PHI1907	8	PHI:1907|GzZC222|I1RHJ0|5518|Gibberella	evm.model.Contig1.504;evm.model.Contig1.985;evm.model.Contig2.994;evm.model.Contig5.855;evm.model.Contig6.341;evm.model.Contig7.203;evm.model.Contig9.422;evm.model.Contig9.562
PHI1908	3	PHI:1908|GzZC223|I1RHH3|5518|Gibberella	evm.model.Contig12.1;evm.model.Contig14.23;evm.model.Contig20.46
PHI1909	6	PHI:1909|GzZC224|I1RHG6|5518|Gibberella	evm.model.Contig1.1010;evm.model.Contig2.1100;evm.model.Contig2.22;evm.model.Contig5.398;evm.model.Contig6.750;evm.model.Contig9.211
PHI191	41	PHI:191|TOM1|AAB08446|39703|Septoria	evm.model.Contig2.643;evm.model.Contig2.643;evm.model.Contig2.76;evm.model.Contig2.76;evm.model.Contig3.125;evm.model.Contig4.384;evm.model.Contig4.58;evm.model.Contig4.58;evm.model.Contig5.416;evm.model.Contig5.643;evm.model.Contig5.643;evm.model.Contig5.651;evm.model.Contig5.651;evm.model.Contig5.670;evm.model.Contig5.670;evm.model.Contig5.745;evm.model.Contig5.745;evm.model.Contig5.777;evm.mod…
PHI1910	5	PHI:1910|GzZC225|I1RHG2|5518|Gibberella	evm.model.Contig2.1138;evm.model.Contig2.1138;evm.model.Contig5.381;evm.model.Contig5.402;evm.model.Contig10.35
PHI1911	3	PHI:1911|GzZC226|I1RHF6|5518|Gibberella	evm.model.Contig2.926;evm.model.Contig7.576;evm.model.Contig8.69
PHI1912	1	PHI:1912|GzZC227|I1RHF1|5518|Gibberella	evm.model.Contig2.926
PHI1913	4	PHI:1913|GzZC228|I1RP37|5518|Gibberella	evm.model.Contig1.122;evm.model.Contig4.989;evm.model.Contig14.230;evm.model.Contig14.466
PHI1914	14	PHI:1914|GzZC229|I1RQ27|5518|Gibberella	evm.model.Contig1.753;evm.model.Contig3.1000;evm.model.Contig4.379;evm.model.Contig4.989;evm.model.Contig6.625;evm.model.Contig8.415;evm.model.Contig12.248;evm.model.Contig12.303;evm.model.Contig12.303;evm.model.Contig12.303;evm.model.Contig13.475;evm.model.Contig17.325;evm.model.Contig17.82;evm.model.Contig19.209
PHI1915	1	PHI:1915|GzZC230|I1RSL0|5518|Gibberella	evm.model.Contig11.122
PHI1916	1	PHI:1916|GzZC231|I1RSG1|5518|Gibberella	evm.model.Contig6.728
PHI1917	2	PHI:1917|GzZC232|I1RSE9|5518|Gibberella	evm.model.Contig6.110;evm.model.Contig17.115
PHI1918	1	PHI:1918|GzZC233|I1RT69|5518|Gibberella	evm.model.Contig3.574
PHI1919	3	PHI:1919|GzZC234|I1RCQ4|5518|Gibberella	evm.model.Contig3.3;evm.model.Contig5.277;evm.model.Contig6.728
PHI1920	5	PHI:1920|GzZC235|I1RCK0|5518|Gibberella	evm.model.Contig5.722;evm.model.Contig7.203;evm.model.Contig8.12;evm.model.Contig13.116;evm.model.Contig19.248
PHI1921	14	PHI:1921|GzZC236|I1RCH8|5518|Gibberella	evm.model.Contig1.1099;evm.model.Contig1.314;evm.model.Contig1.504;evm.model.Contig1.854;evm.model.Contig2.494;evm.model.Contig2.994;evm.model.Contig4.489;evm.model.Contig5.109;evm.model.Contig5.855;evm.model.Contig9.228;evm.model.Contig9.562;evm.model.Contig11.158;evm.model.Contig17.46;evm.model.Contig19.158
PHI1923	8	PHI:1923|GzZC238|I1RHB3|5518|Gibberella	evm.model.Contig1.172;evm.model.Contig1.789;evm.model.Contig2.256;evm.model.Contig4.50;evm.model.Contig7.764;evm.model.Contig14.144;evm.model.Contig16.234;evm.model.Contig23.102
PHI1924	18	PHI:1924|GzZC239|I1RH93|5518|Gibberella	evm.model.Contig1.1142;evm.model.Contig1.172;evm.model.Contig2.1049;evm.model.Contig2.1054;evm.model.Contig2.256;evm.model.Contig3.1100;evm.model.Contig3.12;evm.model.Contig3.140;evm.model.Contig3.17;evm.model.Contig4.405;evm.model.Contig5.746;evm.model.Contig7.488;evm.model.Contig8.412;evm.model.Contig11.512;evm.model.Contig12.181;evm.model.Contig15.131;evm.model.Contig19.54;evm.model.Contig26.13
PHI1925	6	PHI:1925|GzZC240|I1RH59|5518|Gibberella	evm.model.Contig2.1138;evm.model.Contig4.168;evm.model.Contig5.381;evm.model.Contig5.402;evm.model.Contig10.35;evm.model.Contig22.72
PHI1927	4	PHI:1927|GzZC242|I1RR79|5518|Gibberella	evm.model.Contig6.798;evm.model.Contig6.798;evm.model.Contig8.340;evm.model.Contig11.515
PHI1928	3	PHI:1928|GzZC243|I1RIR0|5518|Gibberella	evm.model.Contig5.405;evm.model.Contig9.641;evm.model.Contig18.36
PHI1929	1	PHI:1929|GzZC244|I1RIP1|5518|Gibberella	evm.model.Contig3.694
PHI193	1	PHI:193|UBC5	evm.model.Contig9.756
PHI1930	3	PHI:1930|GzZC245|I1RER7|5518|Gibberella	evm.model.Contig2.19;evm.model.Contig12.481;evm.model.Contig24.46
PHI1931	4	PHI:1931|GzZC246|I1REJ4|5518|Gibberella	evm.model.Contig2.642;evm.model.Contig5.405;evm.model.Contig9.641;evm.model.Contig10.117
PHI1932	4	PHI:1932|GzZC247|I1REH9|5518|Gibberella	evm.model.Contig2.850;evm.model.Contig5.66;evm.model.Contig7.764;evm.model.Contig13.456
PHI1933	11	PHI:1933|GzZC248|I1RC73|5518|Gibberella	evm.model.Contig2.348;evm.model.Contig3.694;evm.model.Contig4.148;evm.model.Contig4.190;evm.model.Contig5.204;evm.model.Contig9.147;evm.model.Contig11.326;evm.model.Contig11.566;evm.model.Contig11.577;evm.model.Contig17.247;evm.model.Contig19.218
PHI1934	8	PHI:1934|GzZC249|I1RC69|5518|Gibberella	evm.model.Contig2.1113;evm.model.Contig2.468;evm.model.Contig2.656;evm.model.Contig3.474;evm.model.Contig3.961;evm.model.Contig5.812;evm.model.Contig5.812;evm.model.Contig7.877
PHI1935	19	PHI:1935|GzZC250|I1RFP7|5518|Gibberella	evm.model.Contig1.172;evm.model.Contig1.314;evm.model.Contig2.1049;evm.model.Contig2.642;evm.model.Contig3.12;evm.model.Contig3.430;evm.model.Contig4.405;evm.model.Contig4.50;evm.model.Contig6.247;evm.model.Contig8.17;evm.model.Contig9.196;evm.model.Contig11.512;evm.model.Contig11.512;evm.model.Contig12.504;evm.model.Contig13.46;evm.model.Contig14.494;evm.model.Contig16.234;evm.model.Contig17.231…
PHI1936	5	PHI:1936|GzZC251|I1RFG1|5518|Gibberella	evm.model.Contig1.211;evm.model.Contig4.1010;evm.model.Contig6.226;evm.model.Contig6.226;evm.model.Contig11.168
PHI1937	2	PHI:1937|GzZC252|I1RN12|5518|Gibberella	evm.model.Contig1.1142;evm.model.Contig12.4
PHI1938	5	PHI:1938|GzZC253|I1RMZ4|5518|Gibberella	evm.model.Contig6.458;evm.model.Contig6.522;evm.model.Contig7.620;evm.model.Contig9.677;evm.model.Contig14.74
PHI1939	16	PHI:1939|GzZC254|I1RMX8|5518|Gibberella	evm.model.Contig1.122;evm.model.Contig2.160;evm.model.Contig2.348;evm.model.Contig3.1035;evm.model.Contig3.1118;evm.model.Contig3.694;evm.model.Contig4.148;evm.model.Contig4.190;evm.model.Contig7.396;evm.model.Contig7.96;evm.model.Contig11.326;evm.model.Contig11.566;evm.model.Contig11.577;evm.model.Contig12.165;evm.model.Contig12.569;evm.model.Contig17.166
PHI194	1	PHI:194|URE1|AAC62257|5207|Cryptococcus	evm.model.Contig9.101
PHI1940	3	PHI:1940|GzZC255|I1RMT2|5518|Gibberella	evm.model.Contig2.223;evm.model.Contig17.168;evm.model.Contig24.46
PHI1941	12	PHI:1941|GzZC256|I1RGD9|5518|Gibberella	evm.model.Contig2.44;evm.model.Contig3.12;evm.model.Contig3.3;evm.model.Contig3.551;evm.model.Contig3.551;evm.model.Contig4.931;evm.model.Contig11.700;evm.model.Contig13.217;evm.model.Contig17.46;evm.model.Contig18.184;evm.model.Contig19.192;evm.model.Contig21.14
PHI1942	4	PHI:1942|GzZC257|I1RG47|5518|Gibberella	evm.model.Contig6.247;evm.model.Contig6.522;evm.model.Contig7.367;evm.model.Contig7.620
PHI1943	1	PHI:1943|GzZC258|I1RY79|5518|Gibberella	evm.model.Contig8.633
PHI1944	7	PHI:1944|GzZC259|I1RFR7|5518|Gibberella	evm.model.Contig2.1113;evm.model.Contig2.774;evm.model.Contig2.774;evm.model.Contig3.961;evm.model.Contig5.336;evm.model.Contig5.336;evm.model.Contig7.877
PHI1945	2	PHI:1945|GzZC260|I1RGK4|5518|Gibberella	evm.model.Contig11.242;evm.model.Contig11.242
PHI1946	3	PHI:1946|GzZC261|I1RGI7|5518|Gibberella	evm.model.Contig3.1000;evm.model.Contig8.415;evm.model.Contig17.325
PHI1947	9	PHI:1947|GzZC262|I1RIC0|5518|Gibberella	evm.model.Contig6.458;evm.model.Contig6.522;evm.model.Contig7.103;evm.model.Contig7.367;evm.model.Contig7.620;evm.model.Contig9.677;evm.model.Contig10.441;evm.model.Contig14.74;evm.model.Contig14.74
PHI1948	5	PHI:1948|GzZC263|I1RI81|5518|Gibberella	evm.model.Contig3.969;evm.model.Contig4.1009;evm.model.Contig4.168;evm.model.Contig4.379;evm.model.Contig4.665
PHI1949	3	PHI:1949|GzZC264|I1RI60|5518|Gibberella	evm.model.Contig2.656;evm.model.Contig3.961;evm.model.Contig5.812
PHI195	5	PHI:195|VPS34|CAA70254|5476|Candida	evm.model.Contig3.765;evm.model.Contig3.793;evm.model.Contig6.708;evm.model.Contig9.662;evm.model.Contig11.223
PHI1950	2	PHI:1950|GzZC265|I1RDP6|5518|Gibberella	evm.model.Contig1.122;evm.model.Contig14.230
PHI1953	9	PHI:1953|GzZC268|I1RKB4|5518|Gibberella	evm.model.Contig1.1167;evm.model.Contig7.396;evm.model.Contig9.147;evm.model.Contig11.326;evm.model.Contig11.326;evm.model.Contig12.165;evm.model.Contig12.248;evm.model.Contig17.115;evm.model.Contig17.166
PHI1954	3	PHI:1954|GzZC269|I1RMG7|5518|Gibberella	evm.model.Contig2.176;evm.model.Contig11.72;evm.model.Contig19.251
PHI1955	11	PHI:1955|GzZC270|I1RM02|5518|Gibberella	evm.model.Contig3.502;evm.model.Contig3.502;evm.model.Contig3.887;evm.model.Contig8.103;evm.model.Contig8.755;evm.model.Contig10.18;evm.model.Contig13.374;evm.model.Contig13.374;evm.model.Contig14.288;evm.model.Contig14.288;evm.model.Contig22.56
PHI1956	20	PHI:1956|GzZC271|I1RLT2|5518|Gibberella	evm.model.Contig3.430;evm.model.Contig4.203;evm.model.Contig4.23;evm.model.Contig4.982;evm.model.Contig5.277;evm.model.Contig6.226;evm.model.Contig6.697;evm.model.Contig7.888;evm.model.Contig9.107;evm.model.Contig12.340;evm.model.Contig15.11;evm.model.Contig15.131;evm.model.Contig15.164;evm.model.Contig16.103;evm.model.Contig16.161;evm.model.Contig19.159;evm.model.Contig19.26;evm.model.Contig19.5…
PHI1957	2	PHI:1957|GzZC272|I1RLS0|5518|Gibberella	evm.model.Contig6.670;evm.model.Contig8.633
PHI1958	19	PHI:1958|GzZC273|I1RMD1|5518|Gibberella	evm.model.Contig1.364;evm.model.Contig1.364;evm.model.Contig2.172;evm.model.Contig3.717;evm.model.Contig3.926;evm.model.Contig3.927;evm.model.Contig3.928;evm.model.Contig5.620;evm.model.Contig7.488;evm.model.Contig9.9;evm.model.Contig12.157;evm.model.Contig12.181;evm.model.Contig15.11;evm.model.Contig17.136;evm.model.Contig17.150;evm.model.Contig19.158;evm.model.Contig19.26;evm.model.Contig24.98;…
PHI1959	7	PHI:1959|GzZC274|I1RM85|5518|Gibberella	evm.model.Contig2.214;evm.model.Contig4.59;evm.model.Contig5.705;evm.model.Contig13.367;evm.model.Contig18.378;evm.model.Contig20.91;evm.model.Contig22.109
PHI196	1	PHI:196|ADE2|AAC49755|5476|Candida	evm.model.Contig13.103
PHI1960	4	PHI:1960|GzZC275|I1RDE2|5518|Gibberella	evm.model.Contig2.994;evm.model.Contig3.414;evm.model.Contig3.414;evm.model.Contig5.109
PHI1961	8	PHI:1961|GzZC276|I1RD74|5518|Gibberella	evm.model.Contig3.329;evm.model.Contig3.430;evm.model.Contig4.203;evm.model.Contig11.402;evm.model.Contig12.181;evm.model.Contig15.11;evm.model.Contig19.54;evm.model.Contig23.102
PHI1963	4	PHI:1963|GzZC278|I1RR01|5518|Gibberella	evm.model.Contig7.888;evm.model.Contig7.888;evm.model.Contig13.147;evm.model.Contig13.147
PHI1964	2	PHI:1964|GzZC279|I1RQU2|5518|Gibberella	evm.model.Contig5.681;evm.model.Contig9.36
PHI1965	2	PHI:1965|GzZC280|I1RQT6|5518|Gibberella	evm.model.Contig1.696;evm.model.Contig7.222
PHI1966	5	PHI:1966|GzZC281|I1RB21|5518|Gibberella	evm.model.Contig1.854;evm.model.Contig12.1;evm.model.Contig14.143;evm.model.Contig14.23;evm.model.Contig20.46
PHI1967	3	PHI:1967|GzZC282|I1RB16|5518|Gibberella	evm.model.Contig6.514;evm.model.Contig11.402;evm.model.Contig23.81
PHI1968	3	PHI:1968|GzZC283|I1RB12|5518|Gibberella	evm.model.Contig5.620;evm.model.Contig5.705;evm.model.Contig7.222
PHI1969	1	PHI:1969|GzZC284|I1RFD7|5518|Gibberella	evm.model.Contig13.475
PHI197	2	PHI:197|ALO1|AAC98913|5476|Candida	evm.model.Contig2.188;evm.model.Contig3.951
PHI1970	2	PHI:1970|GzZC285|I1RFB5|5518|Gibberella	evm.model.Contig12.481;evm.model.Contig16.262
PHI1971	1	PHI:1971|GzZC286|I1RF99|5518|Gibberella	evm.model.Contig5.532
PHI1972	4	PHI:1972|GzZC287|I1RF57|5518|Gibberella	evm.model.Contig2.281;evm.model.Contig7.620;evm.model.Contig7.66;evm.model.Contig14.74
PHI1973	5	PHI:1973|GIP2|I1RF54|5518|Gibberella	evm.model.Contig1.920;evm.model.Contig4.603;evm.model.Contig6.99;evm.model.Contig9.509;evm.model.Contig14.479
PHI1974	17	PHI:1974|GzZC289|I1RQN6|5518|Gibberella	evm.model.Contig2.462;evm.model.Contig2.51;evm.model.Contig3.267;evm.model.Contig4.1009;evm.model.Contig4.379;evm.model.Contig4.665;evm.model.Contig6.394;evm.model.Contig6.625;evm.model.Contig6.625;evm.model.Contig6.801;evm.model.Contig7.489;evm.model.Contig11.204;evm.model.Contig13.475;evm.model.Contig13.77;evm.model.Contig13.77;evm.model.Contig16.262;evm.model.Contig19.127
PHI1975	10	PHI:1975|GzZC290|I1RQI0|5518|Gibberella	evm.model.Contig3.126;evm.model.Contig4.190;evm.model.Contig9.147;evm.model.Contig10.402;evm.model.Contig11.566;evm.model.Contig11.577;evm.model.Contig19.218;evm.model.Contig22.72;evm.model.Contig24.10;evm.model.Contig24.10
PHI1976	10	PHI:1976|GzZC291|I1RLP8|5518|Gibberella	evm.model.Contig1.1010;evm.model.Contig1.753;evm.model.Contig6.801;evm.model.Contig9.211;evm.model.Contig10.773;evm.model.Contig12.303;evm.model.Contig13.77;evm.model.Contig17.36;evm.model.Contig17.38;evm.model.Contig19.209
PHI1977	5	PHI:1977|GzZC292|I1RLM4|5518|Gibberella	evm.model.Contig2.1028;evm.model.Contig2.1028;evm.model.Contig4.322;evm.model.Contig4.331;evm.model.Contig5.532
PHI1979	5	PHI:1979|GzZC294|I1RLI4|5518|Gibberella	evm.model.Contig3.717;evm.model.Contig4.23;evm.model.Contig13.116;evm.model.Contig14.178;evm.model.Contig17.138
PHI1980	1	PHI:1980|GzZC295|I1RLF1|5518|Gibberella	evm.model.Contig6.110
PHI1981	2	PHI:1981|GzZC296|I1RIY9|5518|Gibberella	evm.model.Contig2.281;evm.model.Contig7.66
PHI1982	14	PHI:1982|GzZC297|I1RIT3|5518|Gibberella	evm.model.Contig3.140;evm.model.Contig4.23;evm.model.Contig6.226;evm.model.Contig7.709;evm.model.Contig8.412;evm.model.Contig12.181;evm.model.Contig12.181;evm.model.Contig13.147;evm.model.Contig14.144;evm.model.Contig15.11;evm.model.Contig15.131;evm.model.Contig19.26;evm.model.Contig19.54;evm.model.Contig26.13
PHI1983	3	PHI:1983|GzZC298|I1RB90|5518|Gibberella	evm.model.Contig6.522;evm.model.Contig7.367;evm.model.Contig9.677
PHI1984	2	PHI:1984|GzZC299|I1RB67|5518|Gibberella	evm.model.Contig6.110;evm.model.Contig6.110
PHI1985	6	PHI:1985|GzZC300|I1RAT9|5518|Gibberella	evm.model.Contig4.375;evm.model.Contig6.550;evm.model.Contig7.202;evm.model.Contig10.238;evm.model.Contig22.12;evm.model.Contig23.46
PHI1986	12	PHI:1986|GzZC301|I1RA77|5518|Gibberella	evm.model.Contig2.214;evm.model.Contig3.961;evm.model.Contig4.59;evm.model.Contig5.705;evm.model.Contig9.228;evm.model.Contig13.238;evm.model.Contig13.238;evm.model.Contig13.367;evm.model.Contig13.367;evm.model.Contig18.378;evm.model.Contig18.378;evm.model.Contig22.109
PHI1987	10	PHI:1987|GzZC302|I1RAP2|5518|Gibberella	evm.model.Contig1.364;evm.model.Contig1.854;evm.model.Contig2.1049;evm.model.Contig3.717;evm.model.Contig3.926;evm.model.Contig9.9;evm.model.Contig12.157;evm.model.Contig17.136;evm.model.Contig17.138;evm.model.Contig24.98
PHI1988	6	PHI:1988|GzZC303|I1RAP1|5518|Gibberella	evm.model.Contig1.364;evm.model.Contig1.854;evm.model.Contig2.172;evm.model.Contig3.329;evm.model.Contig3.717;evm.model.Contig17.138
PHI1989	4	PHI:1989|GzZC304|I1R9Z6|5518|Gibberella	evm.model.Contig2.51;evm.model.Contig7.96;evm.model.Contig10.500;evm.model.Contig12.569
PHI199	51	PHI:199|AOX1|AAF82788|5499|Cladosporium	evm.model.Contig1.518;evm.model.Contig1.518;evm.model.Contig1.901;evm.model.Contig2.190;evm.model.Contig2.684;evm.model.Contig3.108;evm.model.Contig3.1152;evm.model.Contig3.364;evm.model.Contig3.459;evm.model.Contig3.6;evm.model.Contig3.6;evm.model.Contig3.748;evm.model.Contig3.829;evm.model.Contig4.481;evm.model.Contig4.507;evm.model.Contig4.583;evm.model.Contig4.997;evm.model.Contig5.710;evm.mo…
PHI1990	3	PHI:1990|GzZC305|I1R9K3|5518|Gibberella	evm.model.Contig3.331;evm.model.Contig3.926;evm.model.Contig3.927
PHI1991	6	PHI:1991|GzZC306|I1R9K1|5518|Gibberella	evm.model.Contig2.1138;evm.model.Contig2.1138;evm.model.Contig4.168;evm.model.Contig5.381;evm.model.Contig10.35;evm.model.Contig12.16
PHI1992	9	PHI:1992|GzZC307|I1R983|5518|Gibberella	evm.model.Contig1.1066;evm.model.Contig1.862;evm.model.Contig4.214;evm.model.Contig6.363;evm.model.Contig10.338;evm.model.Contig11.472;evm.model.Contig15.129;evm.model.Contig17.325;evm.model.Contig19.18
PHI1993	6	PHI:1993|GzZC308|I1R9S7|5518|Gibberella	evm.model.Contig2.160;evm.model.Contig2.65;evm.model.Contig3.1035;evm.model.Contig3.589;evm.model.Contig7.96;evm.model.Contig17.166
PHI1994	4	PHI:1994|GzZC309|I1R9S1|5518|Gibberella	evm.model.Contig1.115;evm.model.Contig2.315;evm.model.Contig7.576;evm.model.Contig12.286
PHI1995	2	PHI:1995|GzZC310|I1R9P3|5518|Gibberella	evm.model.Contig2.19;evm.model.Contig2.462
PHI1996	2	PHI:1996|GzZC311|I1R9R2|5518|Gibberella	evm.model.Contig7.66;evm.model.Contig9.677
PHI1997	1	PHI:1997|GzZC312|I1R9G3|5518|Gibberella	evm.model.Contig4.390
PHI1998	5	PHI:1998|GzZC313|I1R9B9|5518|Gibberella	evm.model.Contig1.461;evm.model.Contig3.457;evm.model.Contig5.821;evm.model.Contig11.158;evm.model.Contig19.208
PHI1999	16	PHI:1999|GzZC314|I1R9E5|5518|Gibberella	evm.model.Contig1.1142;evm.model.Contig1.1142;evm.model.Contig2.1049;evm.model.Contig2.1054;evm.model.Contig3.140;evm.model.Contig3.140;evm.model.Contig3.17;evm.model.Contig5.497;evm.model.Contig6.697;evm.model.Contig7.488;evm.model.Contig14.144;evm.model.Contig14.494;evm.model.Contig15.131;evm.model.Contig20.91;evm.model.Contig21.14;evm.model.Contig21.16
PHI200	3	PHI:200|ARG1|BAB40769|5507|Fusarium	evm.model.Contig6.248;evm.model.Contig8.624;evm.model.Contig12.405
PHI2000	2	PHI:2000|GzZC315|I1R9D4|5518|Gibberella	evm.model.Contig6.240;evm.model.Contig18.36
PHI2001	1	PHI:2001|GzZC316|I1R9I4|5518|Gibberella	evm.model.Contig13.475
PHI2002	1	PHI:2002|TIG1|MGG-03198.5|148305|Magnaporthe	evm.model.Contig10.758
PHI2005	1	PHI:2005|HOS2|EDK04649|148305|Magnaporthe	evm.model.Contig6.521
PHI2006	5	PHI:2006|HST1|EDJ98541|148305|Magnaporthe	evm.model.Contig1.1023;evm.model.Contig1.486;evm.model.Contig1.964;evm.model.Contig2.1007;evm.model.Contig2.1007
PHI2007	3	PHI:2007|HOS4|EDK06449|148305|Magnaporthe	evm.model.Contig4.369;evm.model.Contig13.351;evm.model.Contig13.357
PHI2008	5	PHI:2008|HST1|EDJ98541|148305|Magnaporthe	evm.model.Contig1.1023;evm.model.Contig1.486;evm.model.Contig1.964;evm.model.Contig2.1007;evm.model.Contig2.1007
PHI2009	3	PHI:2009|HOS4|EDK06449|148305|Magnaporthe	evm.model.Contig4.369;evm.model.Contig13.351;evm.model.Contig13.357
PHI201	1	PHI:201|AVR-Pita	evm.model.Contig9.688
PHI2016	1	PHI:2016|PTH2|MGG_01099|148305|Magnaporthe	evm.model.Contig10.605
PHI2017	1	PHI:2017|COM1|MGG_01215|148305|Magnaporthe	evm.model.Contig9.536
PHI2018	7	PHI:2018|MoPLC2|MGG_05332|148305|Magnaporthe	evm.model.Contig8.330;evm.model.Contig8.330;evm.model.Contig11.232;evm.model.Contig11.232;evm.model.Contig11.387;evm.model.Contig11.387;evm.model.Contig11.387
PHI2019	6	PHI:2019|MoPLC3|MGG_08315|148305|Magnaporthe	evm.model.Contig8.330;evm.model.Contig11.232;evm.model.Contig11.232;evm.model.Contig11.387;evm.model.Contig11.387;evm.model.Contig11.387
PHI202	9	PHI:202|BcatrB|CAB52402|40559|Botrytis	evm.model.Contig1.202;evm.model.Contig1.790;evm.model.Contig3.617;evm.model.Contig6.310;evm.model.Contig6.78;evm.model.Contig7.323;evm.model.Contig16.327;evm.model.Contig16.327;evm.model.Contig19.70
PHI2020	182	PHI:2020|Tup1|XP_759427|5270|Ustilago	evm.model.Contig1.1145;evm.model.Contig1.14;evm.model.Contig1.14;evm.model.Contig1.14;evm.model.Contig1.158;evm.model.Contig1.158;evm.model.Contig1.158;evm.model.Contig1.51;evm.model.Contig1.51;evm.model.Contig1.522;evm.model.Contig1.522;evm.model.Contig1.522;evm.model.Contig1.522;evm.model.Contig1.522;evm.model.Contig1.623;evm.model.Contig1.623;evm.model.Contig1.623;evm.model.Contig1.623;evm.mod…
PHI2021	2	PHI:2021|Pac2|MGG_06564|5270|Ustilago	evm.model.Contig7.493;evm.model.Contig13.497
PHI2022	71	PHI:2022|BUF1|MGG_02252|148305|Magnaporthe	evm.model.Contig1.1127;evm.model.Contig1.1178;evm.model.Contig1.263;evm.model.Contig1.311;evm.model.Contig1.561;evm.model.Contig1.846;evm.model.Contig1.853;evm.model.Contig2.1048;evm.model.Contig2.1136;evm.model.Contig2.1137;evm.model.Contig2.222;evm.model.Contig2.323;evm.model.Contig2.542;evm.model.Contig2.572;evm.model.Contig2.694;evm.model.Contig2.796;evm.model.Contig2.993;evm.model.Contig3.31…
PHI2025	7	PHI:2025|HDL1|G4MQZ9|148305|Magnaporthe	evm.model.Contig4.69;evm.model.Contig4.944;evm.model.Contig7.365;evm.model.Contig11.730;evm.model.Contig12.619;evm.model.Contig16.316;evm.model.Contig18.25
PHI2027	2	PHI:2027|TGL1-1|G4NJL1|148305|Magnaporthe	evm.model.Contig2.279;evm.model.Contig5.199
PHI2028	4	PHI:2028|TGL1-2|G4NBI7|148305|Magnaporthe	evm.model.Contig2.279;evm.model.Contig5.199;evm.model.Contig5.199;evm.model.Contig5.199
PHI2029	1	PHI:2029|TGL2|G4NEK6|148305|Magnaporthe	evm.model.Contig9.392
PHI2030	3	PHI:2030|TGL3-1|G4N492|148305|Magnaporthe	evm.model.Contig1.944;evm.model.Contig5.390;evm.model.Contig8.453
PHI2032	43	PHI:2032|VTL1|G4NGA7|148305|Magnaporthe	evm.model.Contig1.343;evm.model.Contig1.476;evm.model.Contig1.599;evm.model.Contig1.815;evm.model.Contig2.1093;evm.model.Contig2.366;evm.model.Contig2.578;evm.model.Contig3.13;evm.model.Contig3.197;evm.model.Contig3.252;evm.model.Contig3.890;evm.model.Contig4.1014;evm.model.Contig4.211;evm.model.Contig4.689;evm.model.Contig4.939;evm.model.Contig4.944;evm.model.Contig5.169;evm.model.Contig5.257;ev…
PHI2033	27	PHI:2033|MgPex6|G4NBI6|148305|Magnaporthe	evm.model.Contig1.183;evm.model.Contig2.715;evm.model.Contig3.833;evm.model.Contig4.670;evm.model.Contig5.198;evm.model.Contig5.324;evm.model.Contig5.605;evm.model.Contig6.918;evm.model.Contig7.602;evm.model.Contig8.674;evm.model.Contig9.141;evm.model.Contig9.737;evm.model.Contig10.101;evm.model.Contig11.296;evm.model.Contig11.296;evm.model.Contig12.233;evm.model.Contig12.491;evm.model.Contig13.4…
PHI2034	48	PHI:2034|MFP1|G4MZY1|148305|Magnaporthe	evm.model.Contig1.1066;evm.model.Contig1.1124;evm.model.Contig2.222;evm.model.Contig2.222;evm.model.Contig2.431;evm.model.Contig2.637;evm.model.Contig2.637;evm.model.Contig3.552;evm.model.Contig3.796;evm.model.Contig4.545;evm.model.Contig4.545;evm.model.Contig4.67;evm.model.Contig4.729;evm.model.Contig4.79;evm.model.Contig5.375;evm.model.Contig5.384;evm.model.Contig6.101;evm.model.Contig6.732;evm…
PHI2035	1	PHI:2035|ATG1|Q52EB3|148305|Magnaporthe	evm.model.Contig6.143
PHI2036	1	PHI:2036|RGS1|Q2LD94|148305|Magnaporthe	evm.model.Contig12.559
PHI2037	1	PHI:2037|MoRic8|XP_001405357|148305|Magnaporthe	evm.model.Contig1.236
PHI2038	23	PHI:2038|Mir1|MGG_02370|148305|Magnaporthe	evm.model.Contig1.1177;evm.model.Contig1.1177;evm.model.Contig1.784;evm.model.Contig3.251;evm.model.Contig3.343;evm.model.Contig3.448;evm.model.Contig3.747;evm.model.Contig3.747;evm.model.Contig4.222;evm.model.Contig5.45;evm.model.Contig5.457;evm.model.Contig5.602;evm.model.Contig7.402;evm.model.Contig8.621;evm.model.Contig8.621;evm.model.Contig10.279;evm.model.Contig10.452;evm.model.Contig10.452…
PHI2039	1	PHI:2039|Con7p|Q069J4|148305|Magnaporthe	evm.model.Contig9.205
PHI204	6	PHI:204|CaCDC35|AAG18428|5476|Candida	evm.model.Contig2.681;evm.model.Contig2.681;evm.model.Contig4.238;evm.model.Contig4.238;evm.model.Contig4.238;evm.model.Contig11.501
PHI2042	78	PHI:2042|ABC3|Q3Y5V5|148305|Magnaporthe	evm.model.Contig1.1125;evm.model.Contig1.1125;evm.model.Contig1.551;evm.model.Contig1.551;evm.model.Contig1.551;evm.model.Contig1.551;evm.model.Contig1.745;evm.model.Contig2.145;evm.model.Contig2.145;evm.model.Contig2.539;evm.model.Contig2.539;evm.model.Contig2.539;evm.model.Contig2.539;evm.model.Contig2.799;evm.model.Contig2.799;evm.model.Contig2.799;evm.model.Contig2.799;evm.model.Contig2.948;e…
PHI2043	3	PHI:2043|XYL-6|Q8NJ73|148305|Magnaporthe	evm.model.Contig9.44;evm.model.Contig10.530;evm.model.Contig16.231
PHI2044	3	PHI:2044|MoSOM1|XP_362263|148305|Magnaporthe	evm.model.Contig1.2;evm.model.Contig2.527;evm.model.Contig20.57
PHI2046	1	PHI:2046|MoMSB2|XP_369431.2|148305|Magnaporthe	evm.model.Contig12.235
PHI2048	2	PHI:2048|MoCRZ1|MGG_05133|148305|Magnaporthe	evm.model.Contig1.384;evm.model.Contig10.144
PHI205	1	PHI:205|CaCHS1|CAA21947|5476|Candida	evm.model.Contig12.173
PHI2050	2	PHI:2050|OMO1|BK005770|148305|Magnaporthe	evm.model.Contig1.550;evm.model.Contig9.728
PHI2051	2	PHI:2051|COS1|MGG_03977|148305|Magnaporthe	evm.model.Contig5.389;evm.model.Contig7.441
PHI2052	3	PHI:2052|Cdc42|Q9P8I4|148305|Magnaporthe	evm.model.Contig2.631;evm.model.Contig3.127;evm.model.Contig9.251
PHI2053	1	PHI:2053|Mstu1|0|148305|Magnaporthe	evm.model.Contig2.1003
PHI2054	9	PHI:2054|Rac1|A0SXQ7|148305|Magnaporthe	evm.model.Contig2.631;evm.model.Contig5.712;evm.model.Contig5.797;evm.model.Contig9.251;evm.model.Contig9.346;evm.model.Contig10.195;evm.model.Contig11.352;evm.model.Contig17.287;evm.model.Contig20.47
PHI2055	1	PHI:2055|PPT1|Q1L5B8|31870|Colletotrichum	evm.model.Contig2.582
PHI2057	6	PHI:2057|MoPLC1|0|148305|Magnaporthe	evm.model.Contig8.330;evm.model.Contig8.330;evm.model.Contig8.330;evm.model.Contig11.232;evm.model.Contig11.232;evm.model.Contig11.387
PHI2058	9	PHI:2058|LHS1|MGG_06648.5|148305|Magnaporthe	evm.model.Contig1.139;evm.model.Contig3.686;evm.model.Contig3.686;evm.model.Contig5.21;evm.model.Contig5.431;evm.model.Contig7.215;evm.model.Contig10.617;evm.model.Contig12.539;evm.model.Contig16.54
PHI2059	3	PHI:2059|MgCRZ1|MGG_05133.5|148305|Magnaporthe	evm.model.Contig1.384;evm.model.Contig10.144;evm.model.Contig18.235
PHI206	1	PHI:206|CaNAG1|BAB43821|5476|Candida	evm.model.Contig9.352
PHI2060	4	PHI:2060|MgLig4|B6ZH51|148305|Magnaporthe	evm.model.Contig1.887;evm.model.Contig11.463;evm.model.Contig14.233;evm.model.Contig16.253
PHI2061	1	PHI:2061|ATG8|MGG_01062.6	evm.model.Contig4.257
PHI2062	1	PHI:2062|Gph1|XP_363893|148305|Magnaporthe	evm.model.Contig7.185
PHI2063	5	PHI:2063|MCNA|G4N168|148305|Magnaporthe	evm.model.Contig1.1083;evm.model.Contig1.1083;evm.model.Contig3.559;evm.model.Contig17.302;evm.model.Contig17.316
PHI2065	2	PHI:2065|MSTU1|Q4R1B9|148305|Magnaporthe	evm.model.Contig2.1003;evm.model.Contig7.657
PHI2066	1	PHI:2066|MgAtg9|Q51WZ9|148305|Magnaporthe	evm.model.Contig13.311
PHI2067	31	PHI:2067|ABC4|MGG_00937|148305|Magnaporthe	evm.model.Contig1.745;evm.model.Contig1.865;evm.model.Contig2.539;evm.model.Contig2.799;evm.model.Contig2.799;evm.model.Contig2.799;evm.model.Contig2.948;evm.model.Contig2.951;evm.model.Contig4.198;evm.model.Contig5.593;evm.model.Contig5.593;evm.model.Contig6.275;evm.model.Contig6.608;evm.model.Contig6.608;evm.model.Contig7.102;evm.model.Contig7.102;evm.model.Contig7.102;evm.model.Contig7.303;evm…
PHI2068	1	PHI:2068|DES1|XP_361689|148305|Magnaporthe	evm.model.Contig18.283
PHI2069	1	PHI:2069|Moatg1|MGG_06393|148305|Magnaporthe	evm.model.Contig6.143
PHI207	2	PHI:207|CaNAG2|BAB43813|5476|Candida	evm.model.Contig9.347;evm.model.Contig12.485
PHI2072	1	PHI:2072|Moatg4|MGG_03580|148305|Magnaporthe	evm.model.Contig14.8
PHI2073	1	PHI:2073|Moatg5|MGG_09262|148305|Magnaporthe	evm.model.Contig6.45
PHI2074	1	PHI:2074|Moatg6|MGG_03694|148305|Magnaporthe	evm.model.Contig8.201
PHI2075	1	PHI:2075|Moatg7|MGG_07297|148305|Magnaporthe	evm.model.Contig2.999
PHI2076	1	PHI:2076|Moatg8|MGG_01062|148305|Magnaporthe	evm.model.Contig4.257
PHI2077	1	PHI:2077|Moatg9|MGG_09559|148305|Magnaporthe	evm.model.Contig13.311
PHI2078	1	PHI:2078|Moatg10|MGG_14737|148305|Magnaporthe	evm.model.Contig6.220
PHI2079	1	PHI:2079|Moatg12|MGG_00598|148305|Magnaporthe	evm.model.Contig1.208
PHI208	5	PHI:208|CaNAG5|BAB43816|5476|Candida	evm.model.Contig4.64;evm.model.Contig6.317;evm.model.Contig9.350;evm.model.Contig10.400;evm.model.Contig18.90
PHI2080	2	PHI:2080|Moatg13|MGG_00454|148305|Magnaporthe	evm.model.Contig1.261;evm.model.Contig1.261
PHI2081	2	PHI:2081|Moatg15|MGG_12828|148305|Magnaporthe	evm.model.Contig5.679;evm.model.Contig9.816
PHI2082	1	PHI:2082|Moatg16|MGG_05255|148305|Magnaporthe	evm.model.Contig11.487
PHI2083	1	PHI:2083|Moatg17|MGG_07667|148305|Magnaporthe	evm.model.Contig2.331
PHI2084	2	PHI:2084|Moatg18|MGG_03139|148305|Magnaporthe	evm.model.Contig2.237;evm.model.Contig18.232
PHI2085	3	PHI:2085|Moatg11|MGG_04486|148305|Magnaporthe	evm.model.Contig9.120;evm.model.Contig9.120;evm.model.Contig9.120
PHI2086	4	PHI:2086|Moatg24|MGG_03638|148305|Magnaporthe	evm.model.Contig5.339;evm.model.Contig5.448;evm.model.Contig8.173;evm.model.Contig11.277
PHI2087	5	PHI:2087|Moatg26|MGG_03459|148305|Magnaporthe	evm.model.Contig3.489;evm.model.Contig4.164;evm.model.Contig9.266;evm.model.Contig11.580;evm.model.Contig13.44
PHI2088	1	PHI:2088|Moatg27|MGG_02386|148305|Magnaporthe	evm.model.Contig3.378
PHI2089	1	PHI:2089|Moatg28|MGG_08061|148305|Magnaporthe	evm.model.Contig5.599
PHI2090	1	PHI:2090|Moatg29|MGG_02790|148305|Magnaporthe	evm.model.Contig5.468
PHI2091	1	PHI:2091|MgATG5|EF486491|148305|Magnaporthe	evm.model.Contig6.45
PHI2092	1	PHI:2092|Cch1|MGG_05643|148305|Magnaporthe	evm.model.Contig1.664
PHI2093	1	PHI:2093|Mid1|MGG_12128|148305|Magnaporthe	evm.model.Contig4.848
PHI2094	3	PHI:2094|Yvc1|MGG_09828|148305|Magnaporthe	evm.model.Contig7.85;evm.model.Contig14.488;evm.model.Contig18.49
PHI2095	23	PHI:2095|Calcium-transporting	evm.model.Contig1.259;evm.model.Contig1.3;evm.model.Contig1.703;evm.model.Contig3.92;evm.model.Contig4.34;evm.model.Contig4.544;evm.model.Contig4.826;evm.model.Contig4.826;evm.model.Contig4.934;evm.model.Contig4.934;evm.model.Contig4.980;evm.model.Contig5.769;evm.model.Contig6.719;evm.model.Contig7.662;evm.model.Contig9.30;evm.model.Contig9.30;evm.model.Contig9.372;evm.model.Contig11.43;evm.model…
PHI2096	24	PHI:2096|Calcium-transporting	evm.model.Contig1.259;evm.model.Contig1.3;evm.model.Contig1.703;evm.model.Contig4.34;evm.model.Contig4.544;evm.model.Contig4.826;evm.model.Contig4.826;evm.model.Contig4.934;evm.model.Contig4.934;evm.model.Contig4.980;evm.model.Contig5.769;evm.model.Contig6.719;evm.model.Contig7.423;evm.model.Contig7.662;evm.model.Contig8.664;evm.model.Contig8.664;evm.model.Contig9.30;evm.model.Contig9.30;evm.mode…
PHI2097	5	PHI:2097|Neo1|MGG_04066|148305|Magnaporthe	evm.model.Contig3.92;evm.model.Contig4.544;evm.model.Contig11.220;evm.model.Contig11.220;evm.model.Contig12.347
PHI2098	26	PHI:2098|Calcium-transporting	evm.model.Contig1.259;evm.model.Contig1.3;evm.model.Contig1.703;evm.model.Contig3.92;evm.model.Contig4.34;evm.model.Contig4.544;evm.model.Contig4.826;evm.model.Contig4.826;evm.model.Contig4.934;evm.model.Contig4.934;evm.model.Contig4.980;evm.model.Contig5.769;evm.model.Contig6.719;evm.model.Contig7.142;evm.model.Contig7.142;evm.model.Contig7.662;evm.model.Contig8.664;evm.model.Contig9.30;evm.mode…
PHI2099	20	PHI:2099|Pmc1|MGG_07971|148305|Magnaporthe	evm.model.Contig1.3;evm.model.Contig1.703;evm.model.Contig3.92;evm.model.Contig4.34;evm.model.Contig4.980;evm.model.Contig5.769;evm.model.Contig6.719;evm.model.Contig7.423;evm.model.Contig7.423;evm.model.Contig7.662;evm.model.Contig8.664;evm.model.Contig9.372;evm.model.Contig11.43;evm.model.Contig13.334;evm.model.Contig13.334;evm.model.Contig14.371;evm.model.Contig16.270;evm.model.Contig16.270;ev…
PHI210	1	PHI:210|CAP1|AAD42978|5476|Candida	evm.model.Contig7.168
PHI2100	4	PHI:2100|Spf1|MGG_12005|148305|Magnaporthe	evm.model.Contig7.142;evm.model.Contig7.423;evm.model.Contig7.423;evm.model.Contig11.220
PHI2101	10	PHI:2101|Vacuolar	evm.model.Contig1.387;evm.model.Contig4.666;evm.model.Contig4.666;evm.model.Contig6.375;evm.model.Contig6.375;evm.model.Contig8.723;evm.model.Contig9.140;evm.model.Contig9.140;evm.model.Contig12.121;evm.model.Contig18.182
PHI2103	14	PHI:2103|Vacuolar	evm.model.Contig1.387;evm.model.Contig1.387;evm.model.Contig4.666;evm.model.Contig4.666;evm.model.Contig6.375;evm.model.Contig6.375;evm.model.Contig8.723;evm.model.Contig8.723;evm.model.Contig9.140;evm.model.Contig9.140;evm.model.Contig12.121;evm.model.Contig12.121;evm.model.Contig18.182;evm.model.Contig18.182
PHI2104	11	PHI:2104|Vacuolar	evm.model.Contig1.387;evm.model.Contig1.387;evm.model.Contig4.666;evm.model.Contig4.666;evm.model.Contig6.375;evm.model.Contig6.375;evm.model.Contig8.723;evm.model.Contig8.723;evm.model.Contig9.140;evm.model.Contig12.121;evm.model.Contig18.182
PHI2105	9	PHI:2105|Calcium	evm.model.Contig1.387;evm.model.Contig1.387;evm.model.Contig4.666;evm.model.Contig6.375;evm.model.Contig8.723;evm.model.Contig9.140;evm.model.Contig12.121;evm.model.Contig12.121;evm.model.Contig18.182
PHI2106	7	PHI:2106|1-phosphatidylinositol-4,5-bisphosphate	evm.model.Contig8.330;evm.model.Contig8.330;evm.model.Contig11.232;evm.model.Contig11.232;evm.model.Contig11.387;evm.model.Contig11.387;evm.model.Contig11.387
PHI2107	7	PHI:2107|Zinc-regulated	evm.model.Contig2.319;evm.model.Contig2.319;evm.model.Contig4.293;evm.model.Contig5.151;evm.model.Contig5.151;evm.model.Contig5.403;evm.model.Contig16.22
PHI2109	2	PHI:2109|CNB|MGG_06933|148305|Magnaporthe	evm.model.Contig3.1014;evm.model.Contig3.94
PHI211	162	PHI:211|CaTUP1|AAB63195|5476|Candida	evm.model.Contig1.1145;evm.model.Contig1.1145;evm.model.Contig1.1145;evm.model.Contig1.14;evm.model.Contig1.14;evm.model.Contig1.14;evm.model.Contig1.158;evm.model.Contig1.158;evm.model.Contig1.158;evm.model.Contig1.51;evm.model.Contig1.522;evm.model.Contig1.522;evm.model.Contig1.522;evm.model.Contig1.522;evm.model.Contig1.623;evm.model.Contig1.623;evm.model.Contig2.1020;evm.model.Contig2.1020;ev…
PHI2110	6	PHI:2110|Serine/threonine-protein	evm.model.Contig1.1083;evm.model.Contig1.1083;evm.model.Contig3.559;evm.model.Contig4.846;evm.model.Contig17.302;evm.model.Contig17.316
PHI2112	5	PHI:2112|Tos3|MGG_06421|148305|Magnaporthe	evm.model.Contig3.1031;evm.model.Contig7.479;evm.model.Contig7.479;evm.model.Contig10.245;evm.model.Contig10.245
PHI2113	4	PHI:2113|Kin4|MGG_01196|148305|Magnaporthe	evm.model.Contig2.63;evm.model.Contig3.128;evm.model.Contig6.191;evm.model.Contig9.431
PHI2114	1	PHI:2114|Calnexin|MGG_01607|148305|Magnaporthe	evm.model.Contig8.147
PHI2115	2	PHI:2115|Annexin	evm.model.Contig2.451;evm.model.Contig5.890
PHI2116	1	PHI:2116|CHS7|B5M4A8|148305|Magnaporthe	evm.model.Contig7.880
PHI2117	10	PHI:2117|SPM1|P58371|148305|Magnaporthe	evm.model.Contig1.225;evm.model.Contig1.226;evm.model.Contig2.282;evm.model.Contig3.649;evm.model.Contig4.146;evm.model.Contig4.159;evm.model.Contig4.647;evm.model.Contig5.173;evm.model.Contig8.607;evm.model.Contig16.131
PHI2118	1	PHI:2118|MgSM1|MGG_05344|148305|Magnaporthe	evm.model.Contig3.711
PHI2119	5	PHI:2119|MST11p|MGG_14847|148305|Magnaporthe	evm.model.Contig8.494;evm.model.Contig9.563;evm.model.Contig12.352;evm.model.Contig14.152;evm.model.Contig15.34
PHI212	2	PHI:212|COS1/CHIK1|AAC23929|5476|Candida	evm.model.Contig5.266;evm.model.Contig5.266
PHI2120	3	PHI:2120|MST7p|MGG_00800|148305|Magnaporthe	evm.model.Contig2.491;evm.model.Contig2.499;evm.model.Contig3.1079
PHI2121	1	PHI:2121|MST50p|MGG_05199|148305|Magnaporthe	evm.model.Contig11.298
PHI2122	1	PHI:2122|MST12p|MGG_12958|148305|Magnaporthe	evm.model.Contig7.537
PHI2123	6	PHI:2123|MGSTE11p|C6KEF4|54734|Mycosphaerella	evm.model.Contig7.172;evm.model.Contig9.563;evm.model.Contig10.702;evm.model.Contig11.324;evm.model.Contig12.352;evm.model.Contig17.336
PHI2124	6	PHI:2124|MGSTE7p|C5MK57|54734|Mycosphaerella	evm.model.Contig2.491;evm.model.Contig2.499;evm.model.Contig3.1079;evm.model.Contig4.469;evm.model.Contig12.130;evm.model.Contig14.399
PHI2125	1	PHI:2125|MGSTE50p|C6K2F1|54734|Mycosphaerella	evm.model.Contig11.298
PHI2126	3	PHI:2126|MGSTE12p|C5J0G7|54734|Mycosphaerella	evm.model.Contig1.1173;evm.model.Contig1.828;evm.model.Contig6.179
PHI2127	1	PHI:2127|MGSTE20p|C6KEF5|54734|Mycosphaerella	evm.model.Contig3.1134
PHI2128	2	PHI:2128|MoHox1|MGG_04853|148305|Magnaporthe	evm.model.Contig9.630;evm.model.Contig11.584
PHI2129	2	PHI:2129|MoHox6|MGG_11712|148305|Magnaporthe	evm.model.Contig11.427;evm.model.Contig11.427
PHI213	10	PHI:213|CPA1|AAF69795|5207|Cryptococcus	evm.model.Contig1.640;evm.model.Contig2.505;evm.model.Contig5.163;evm.model.Contig6.115;evm.model.Contig6.31;evm.model.Contig6.494;evm.model.Contig11.25;evm.model.Contig12.463;evm.model.Contig20.37;evm.model.Contig23.22
PHI2130	5	PHI:2130|MoHox4|MGG_06285|148305|Magnaporthe	evm.model.Contig9.775;evm.model.Contig9.825;evm.model.Contig12.211;evm.model.Contig14.380;evm.model.Contig22.45
PHI2131	1	PHI:2131|MoHox7|MGG_12865|148305|Magnaporthe	evm.model.Contig2.274
PHI2132	2	PHI:2132|MoHox8|MGG_12958|148305|Magnaporthe	evm.model.Contig1.828;evm.model.Contig7.537
PHI2133	17	PHI:2133|MoHox3|MGG_01730|148305|Magnaporthe	evm.model.Contig1.289;evm.model.Contig1.73;evm.model.Contig1.73;evm.model.Contig1.73;evm.model.Contig2.274;evm.model.Contig4.178;evm.model.Contig4.315;evm.model.Contig5.49;evm.model.Contig5.51;evm.model.Contig5.65;evm.model.Contig9.652;evm.model.Contig10.297;evm.model.Contig13.72;evm.model.Contig14.174;evm.model.Contig14.174;evm.model.Contig14.174;evm.model.Contig17.124
PHI2134	3	PHI:2134|MoHox5|MGG_07437|148305|Magnaporthe	evm.model.Contig9.630;evm.model.Contig9.631;evm.model.Contig11.584
PHI2139	1	PHI:2139|ATG8|ACJ06588	evm.model.Contig4.257
PHI214	2	PHI:214|DAC1|AAF04335|5476|Candida	evm.model.Contig9.347;evm.model.Contig12.485
PHI2140	1	PHI:2140|MoVam7|XP_001907727.1|148305|Magnaporthe	evm.model.Contig4.656
PHI2141	3	PHI:2141|CDC15|XP_001406795|148305|Magnaporthe	evm.model.Contig2.830;evm.model.Contig2.830;evm.model.Contig2.830
PHI2147	8	PHI:2147|Erl1|G5EH97|148305|Magnaporthe	evm.model.Contig2.3;evm.model.Contig3.1191;evm.model.Contig3.1192;evm.model.Contig3.243;evm.model.Contig7.906;evm.model.Contig10.66;evm.model.Contig10.67;evm.model.Contig10.68
PHI2148	3	PHI:2148|7,8-LDS|MGG_13239|148305|Magnaporthe	evm.model.Contig1.65;evm.model.Contig6.148;evm.model.Contig10.656
PHI2150	1	PHI:2150|AVR-Pita1|C1KJI7|148305|Magnaporthe	evm.model.Contig9.688
PHI2153	1	PHI:2153|MoHyr1|MGG_07460|148305|Magnaporthe	evm.model.Contig11.372
PHI2154	1	PHI:2154|RBP35|MGG_02741|148305|Magnaporthe	evm.model.Contig5.625
PHI2155	4	PHI:2155|MoPEX7|B8Q8Z5|148305|Magnaporthe	evm.model.Contig1.749;evm.model.Contig3.567;evm.model.Contig6.57;evm.model.Contig13.5
PHI2156	2	PHI:2156|Moatf1|MGG_08212|148305|Magnaporthe	evm.model.Contig2.255;evm.model.Contig2.747
PHI2158	11	PHI:2158|MoCMK1|EU	evm.model.Contig1.217;evm.model.Contig5.155;evm.model.Contig6.589;evm.model.Contig7.362;evm.model.Contig8.227;evm.model.Contig8.275;evm.model.Contig8.344;evm.model.Contig10.308;evm.model.Contig12.130;evm.model.Contig14.129;evm.model.Contig17.336
PHI2159	1	PHI:2159|MoMSB2|MGG_06033|148305|Magnaporthe	evm.model.Contig12.235
PHI216	1	PHI:216|HDC1|AAK35180|5017|Cochliobolus	evm.model.Contig6.604
PHI2160	1	PHI:2160|MoSHO1|MGG_09125|148305|Magnaporthe	evm.model.Contig2.234
PHI2161	5	PHI:2161|37135|MGG_04100|148305|Magnaporthe	evm.model.Contig8.534;evm.model.Contig9.756;evm.model.Contig10.407;evm.model.Contig10.97;evm.model.Contig17.336
PHI2167	1	PHI:2167|EXP5|G4N1A3|148305|Magnaporthe	evm.model.Contig22.5
PHI2169	2	PHI:2169|Conserved	evm.model.Contig3.1098;evm.model.Contig10.272
PHI217	5	PHI:217|HXK1|EAK93243|5476|Candida	evm.model.Contig4.64;evm.model.Contig6.317;evm.model.Contig9.350;evm.model.Contig10.400;evm.model.Contig18.90
PHI2170	3	PHI:2170|Conserved	evm.model.Contig1.988;evm.model.Contig1.988;evm.model.Contig11.631
PHI2171	8	PHI:2171|Peroxisomal	evm.model.Contig5.723;evm.model.Contig7.402;evm.model.Contig7.451;evm.model.Contig7.651;evm.model.Contig10.337;evm.model.Contig13.81;evm.model.Contig16.338;evm.model.Contig17.171
PHI2172	3	PHI:2172|TPS1|MGG_03860|148305|Magnaporthe	evm.model.Contig6.253;evm.model.Contig13.129;evm.model.Contig13.184
PHI2173	6	PHI:2173|NMR1|MGG_10017|148305|Magnaporthe	evm.model.Contig2.655;evm.model.Contig9.380;evm.model.Contig9.810;evm.model.Contig11.719;evm.model.Contig12.633;evm.model.Contig16.259
PHI2174	13	PHI:2174|NMR2|MGG_02860|148305|Magnaporthe	evm.model.Contig2.655;evm.model.Contig2.664;evm.model.Contig3.1;evm.model.Contig6.17;evm.model.Contig7.14;evm.model.Contig9.380;evm.model.Contig9.810;evm.model.Contig10.724;evm.model.Contig11.719;evm.model.Contig12.633;evm.model.Contig15.44;evm.model.Contig16.259;evm.model.Contig16.73
PHI2175	10	PHI:2175|NMR3|MGG_09705|148305|Magnaporthe	evm.model.Contig2.655;evm.model.Contig6.17;evm.model.Contig7.14;evm.model.Contig9.380;evm.model.Contig9.810;evm.model.Contig10.724;evm.model.Contig11.719;evm.model.Contig12.633;evm.model.Contig15.41;evm.model.Contig16.259
PHI2176	3	PHI:2176|ASD4|MGG_06050|148305|Magnaporthe	evm.model.Contig7.275;evm.model.Contig18.114;evm.model.Contig18.114
PHI2177	16	PHI:2177|PAS1|MGG_09299|148305|Magnaporthe	evm.model.Contig1.183;evm.model.Contig4.670;evm.model.Contig5.198;evm.model.Contig5.324;evm.model.Contig6.117;evm.model.Contig6.918;evm.model.Contig9.622;evm.model.Contig9.737;evm.model.Contig9.737;evm.model.Contig11.296;evm.model.Contig11.296;evm.model.Contig13.423;evm.model.Contig17.201;evm.model.Contig17.201;evm.model.Contig20.51;evm.model.Contig22.24
PHI2178	1	PHI:2178|MoSFl1|MGG_06971|148305|Magnaporthe	evm.model.Contig2.730
PHI2179	6	PHI:2179|Moplaa|F8SM03|148305|Magnaporthe	evm.model.Contig1.158;evm.model.Contig1.158;evm.model.Contig2.321;evm.model.Contig4.853;evm.model.Contig6.830;evm.model.Contig6.830
PHI218	1	PHI:218|IPC1|AAD28749|5207|Cryptococcus	evm.model.Contig13.153
PHI2180	4	PHI:2180|MoTea4|G4N7A0|148305|Magnaporthe	evm.model.Contig11.287;evm.model.Contig11.287;evm.model.Contig11.287;evm.model.Contig11.287
PHI2181	1	PHI:2181|MoDUO1|XP_365782|148305|Magnaporthe	evm.model.Contig9.258
PHI2182	1	PHI:2182|MoAtg4|B6VCT6|148305|Magnaporthe	evm.model.Contig14.8
PHI2183	2	PHI:2183|CPXB|EHA48040.1|148305|Magnaporthe	evm.model.Contig8.828;evm.model.Contig19.88
PHI2184	2	PHI:2184|HTF1|MGG_00184|148305|Magnaporthe	evm.model.Contig1.658;evm.model.Contig11.584
PHI2186	1	PHI:2186|PIC5|EHA49812	evm.model.Contig8.468
PHI2187	3	PHI:2187|MST12|G4N3L5|148305|Magnaporthe	evm.model.Contig1.828;evm.model.Contig3.1052;evm.model.Contig7.537
PHI2188	2	PHI:2188|MoMCM1|G4NJ14|148305|Magnaporthe	evm.model.Contig8.668;evm.model.Contig12.344
PHI2189	5	PHI:2189|MoGIS2|G4MRA3|148305|Magnaporthe	evm.model.Contig2.753;evm.model.Contig2.753;evm.model.Contig2.753;evm.model.Contig4.86;evm.model.Contig9.560
PHI219	4	PHI:219|LIG4|CAA64457|5476|Candida	evm.model.Contig1.887;evm.model.Contig11.463;evm.model.Contig14.233;evm.model.Contig16.253
PHI2190	30	PHI:2190|MoCYP51A|G4MRP8|148305|Magnaporthe	evm.model.Contig1.1079;evm.model.Contig1.1158;evm.model.Contig1.819;evm.model.Contig1.844;evm.model.Contig1.98;evm.model.Contig2.474;evm.model.Contig3.26;evm.model.Contig3.485;evm.model.Contig4.468;evm.model.Contig5.4;evm.model.Contig7.100;evm.model.Contig7.100;evm.model.Contig8.116;evm.model.Contig9.146;evm.model.Contig9.682;evm.model.Contig10.19;evm.model.Contig10.507;evm.model.Contig10.556;evm…
PHI2191	33	PHI:2191|MoCYP51B	evm.model.Contig1.1202;evm.model.Contig1.447;evm.model.Contig1.819;evm.model.Contig1.844;evm.model.Contig2.385;evm.model.Contig2.467;evm.model.Contig2.557;evm.model.Contig2.559;evm.model.Contig3.207;evm.model.Contig3.485;evm.model.Contig3.605;evm.model.Contig4.195;evm.model.Contig5.499;evm.model.Contig5.871;evm.model.Contig6.457;evm.model.Contig6.879;evm.model.Contig7.100;evm.model.Contig7.100;ev…
PHI2192	1	PHI:2192|MoRgs1||148305|Magnaporthe	evm.model.Contig12.559
PHI2193	1	PHI:2193|MoRgs2|XP_361183|148305|Magnaporthe	evm.model.Contig10.290
PHI2194	1	PHI:2194|MoRgs3|XP_360603|148305|Magnaporthe	evm.model.Contig9.533
PHI2195	2	PHI:2195|MoRgs4|XP_368254|148305|Magnaporthe	evm.model.Contig1.635;evm.model.Contig4.349
PHI2196	3	PHI:2196|MoRgs5|XP_363151|148305|Magnaporthe	evm.model.Contig1.860;evm.model.Contig8.471;evm.model.Contig14.304
PHI2197	1	PHI:2197|MoRgs6|XP_364773|148305|Magnaporthe	evm.model.Contig10.557
PHI2198	3	PHI:2198|MoRgs7|XP_001411659|148305|Magnaporthe	evm.model.Contig1.428;evm.model.Contig3.982;evm.model.Contig23.26
PHI2199	3	PHI:2199|MoRgs8|XP_001405673|148305|Magnaporthe	evm.model.Contig1.428;evm.model.Contig3.982;evm.model.Contig23.26
PHI22	13	PHI:22|UAC1|AAA57469|5270|Ustilago	evm.model.Contig1.876;evm.model.Contig4.238;evm.model.Contig4.238;evm.model.Contig4.238;evm.model.Contig4.238;evm.model.Contig10.294;evm.model.Contig10.294;evm.model.Contig10.294;evm.model.Contig10.294;evm.model.Contig10.294;evm.model.Contig11.501;evm.model.Contig14.205;evm.model.Contig14.205
PHI220	2	PHI:220|MAN1|AAG10203|5207|Cryptococcus	evm.model.Contig10.592;evm.model.Contig11.361
PHI2200	1	PHI:2200|MoSLN1|G4MV04|148305|Magnaporthe	evm.model.Contig9.263
PHI2201	2	PHI:2201|PdeL|D0ERY8|148305|Magnaporthe	evm.model.Contig3.974;evm.model.Contig3.974
PHI2202	1	PHI:2202|PdeH|D0ERY7|148305|Magnaporthe	evm.model.Contig5.410
PHI2203	5	PHI:2203|Transcription	evm.model.Contig1.834;evm.model.Contig1.920;evm.model.Contig4.603;evm.model.Contig9.509;evm.model.Contig12.4
PHI2204	5	PHI:2204|endo-1,4-beta-xylanase	evm.model.Contig4.878;evm.model.Contig6.295;evm.model.Contig6.459;evm.model.Contig9.44;evm.model.Contig16.231
PHI2205	4	PHI:2205|JmjC	evm.model.Contig1.1005;evm.model.Contig1.359;evm.model.Contig1.359;evm.model.Contig11.461
PHI2206	3	PHI:2206|endo-1,4-beta-xylanase	evm.model.Contig4.878;evm.model.Contig6.295;evm.model.Contig6.459
PHI2207	6	PHI:2207|endo-1,4-beta-xylanase	evm.model.Contig3.808;evm.model.Contig4.878;evm.model.Contig9.44;evm.model.Contig10.530;evm.model.Contig16.171;evm.model.Contig16.231
PHI2208	3	PHI:2208|endo-1,4-beta-xylanase	evm.model.Contig4.878;evm.model.Contig6.295;evm.model.Contig6.459
PHI2209	3	PHI:2209|endo-1,4-beta-xylanase	evm.model.Contig4.878;evm.model.Contig6.295;evm.model.Contig6.459
PHI221	1	PHI:221|NAG1|AAF04334|5476|Candida	evm.model.Contig9.352
PHI2210	1	PHI:2210|endo-1,4-beta-xylanase	evm.model.Contig16.337
PHI2211	2	PHI:2211|endo-1,4-beta-xylanase	evm.model.Contig3.173;evm.model.Contig18.57
PHI2213	2	PHI:2213|endo-1,4-beta-xylanase	evm.model.Contig13.444;evm.model.Contig18.57
PHI2214	4	PHI:2214|endo-1,4-beta-xylanase	evm.model.Contig3.173;evm.model.Contig13.444;evm.model.Contig16.337;evm.model.Contig18.57
PHI2215	2	PHI:2215|BIM1|G4N983|148305|Magnaporthe	evm.model.Contig14.356;evm.model.Contig14.356
PHI2216	1	PHI:2216|PemG1|A0N0D1|148305|Magnaporthe	evm.model.Contig4.378
PHI2218	1	PHI:2218|drf1|XP_757288|5270|Ustilago	evm.model.Contig4.920
PHI2219	5	PHI:2219|don1|XP_758565|5270|Ustilago	evm.model.Contig2.79;evm.model.Contig3.1026;evm.model.Contig3.1227;evm.model.Contig5.317;evm.model.Contig6.793
PHI222	12	PHI:222|PELB|AAD09857|5457|Colletotrichum	evm.model.Contig2.148;evm.model.Contig2.159;evm.model.Contig3.1190;evm.model.Contig4.226;evm.model.Contig4.283;evm.model.Contig5.750;evm.model.Contig7.120;evm.model.Contig9.608;evm.model.Contig10.44;evm.model.Contig18.27;evm.model.Contig19.174;evm.model.Contig23.1
PHI2220	5	PHI:2220|don3|XP_761690|5270|Ustilago	evm.model.Contig3.597;evm.model.Contig4.527;evm.model.Contig5.160;evm.model.Contig6.513;evm.model.Contig22.83
PHI2222	2	PHI:2222|Sho1|XP_759303|5270|Ustilago	evm.model.Contig2.234;evm.model.Contig16.148
PHI2223	2	PHI:2223|rok1|XP_759848|5270|Ustilago	evm.model.Contig4.400;evm.model.Contig18.230
PHI2224	2	PHI:2224|fuz7|Q99078|5270|Ustilago	evm.model.Contig4.469;evm.model.Contig9.756
PHI2226	6	PHI:2226|Mcs1|XP_759351|5270|Ustilago	evm.model.Contig2.26;evm.model.Contig2.424;evm.model.Contig5.130;evm.model.Contig5.130;evm.model.Contig8.227;evm.model.Contig23.53
PHI2227	7	PHI:2227|pao|D4III8|5270|Ustilago	evm.model.Contig1.1105;evm.model.Contig2.17;evm.model.Contig2.587;evm.model.Contig6.817;evm.model.Contig8.206;evm.model.Contig11.396;evm.model.Contig14.231
PHI2228	1	PHI:2228|odc|O14439|5270|Ustilago	evm.model.Contig6.168
PHI2229	2	PHI:2229|rok1|XP_759848|5270|Ustilago	evm.model.Contig4.400;evm.model.Contig18.230
PHI2233	4	PHI:2233|Smu1|Q4P5N0|5270|Ustilago	evm.model.Contig2.1112;evm.model.Contig3.1134;evm.model.Contig3.1134;evm.model.Contig13.41
PHI2235	7	PHI:2235|Pit1|Q4P9P1|5270|Ustilago	evm.model.Contig1.45;evm.model.Contig1.45;evm.model.Contig1.45;evm.model.Contig7.251;evm.model.Contig7.441;evm.model.Contig7.441;evm.model.Contig12.651
PHI2236	11	PHI:2236|Pit2|Q4P9P1|5270|Ustilago	evm.model.Contig1.45;evm.model.Contig1.45;evm.model.Contig1.45;evm.model.Contig1.735;evm.model.Contig1.735;evm.model.Contig5.389;evm.model.Contig7.251;evm.model.Contig7.441;evm.model.Contig7.441;evm.model.Contig12.523;evm.model.Contig12.651
PHI2237	11	PHI:2237|Rbf1|Q4P9P1|5270|Ustilago	evm.model.Contig1.45;evm.model.Contig1.45;evm.model.Contig1.45;evm.model.Contig1.735;evm.model.Contig1.735;evm.model.Contig5.389;evm.model.Contig7.251;evm.model.Contig7.441;evm.model.Contig7.441;evm.model.Contig12.523;evm.model.Contig12.651
PHI2239	2	PHI:2239|Spe-Sdh|Q4P245|5270|Ustilago	evm.model.Contig7.502;evm.model.Contig11.400
PHI2240	116	PHI:2240|Srt1|Q4PBY9|5270|Ustilago	evm.model.Contig1.466;evm.model.Contig1.646;evm.model.Contig1.796;evm.model.Contig1.824;evm.model.Contig2.147;evm.model.Contig2.173;evm.model.Contig2.198;evm.model.Contig2.292;evm.model.Contig2.327;evm.model.Contig2.415;evm.model.Contig2.613;evm.model.Contig2.644;evm.model.Contig2.738;evm.model.Contig2.741;evm.model.Contig2.75;evm.model.Contig2.867;evm.model.Contig2.924;evm.model.Contig2.932;evm.…
PHI2244	6	PHI:2244|37865|gi|46099354|5270|Ustilago	evm.model.Contig2.238;evm.model.Contig3.536;evm.model.Contig7.188;evm.model.Contig8.762;evm.model.Contig8.762;evm.model.Contig10.112
PHI2246	6	PHI:2246|Aga1|XM_751538.1|5270|Ustilago	evm.model.Contig1.199;evm.model.Contig1.686;evm.model.Contig1.722;evm.model.Contig9.475;evm.model.Contig12.334;evm.model.Contig12.564
PHI2247	35	PHI:2247|Sch1|EAT82552|13684|Phaeosphaeria	evm.model.Contig1.1145;evm.model.Contig1.1165;evm.model.Contig1.462;evm.model.Contig1.580;evm.model.Contig2.222;evm.model.Contig3.470;evm.model.Contig3.492;evm.model.Contig3.960;evm.model.Contig5.139;evm.model.Contig5.375;evm.model.Contig5.823;evm.model.Contig6.454;evm.model.Contig6.862;evm.model.Contig7.615;evm.model.Contig7.786;evm.model.Contig8.346;evm.model.Contig8.423;evm.model.Contig8.475;e…
PHI2248	4	PHI:2248|Als1|Q1L2E2|13684|Phaeosphaeria	evm.model.Contig7.612;evm.model.Contig11.583;evm.model.Contig14.261;evm.model.Contig17.270
PHI2249	1	PHI:2249|Mpd1|Q0U6E8|13684|Phaeosphaeria	evm.model.Contig12.205
PHI225	4	PHI:225|PEP5|AAK16922|140110|Nectria	evm.model.Contig1.219;evm.model.Contig4.562;evm.model.Contig7.592;evm.model.Contig12.194
PHI2251	3	PHI:2251|Gox1|Q696X2|13684|Phaeosphaeria	evm.model.Contig6.312;evm.model.Contig16.96;evm.model.Contig16.96
PHI2252	3	PHI:2252|Fhk1|D0ES97|5507|Fusarium	evm.model.Contig3.827;evm.model.Contig3.827;evm.model.Contig23.49
PHI2255	23	PHI:2255|Abd1|Q0U2A0|13684|Phaeosphaeria	evm.model.Contig2.492;evm.model.Contig3.142;evm.model.Contig3.83;evm.model.Contig4.723;evm.model.Contig6.545;evm.model.Contig8.711;evm.model.Contig9.150;evm.model.Contig9.274;evm.model.Contig9.38;evm.model.Contig9.39;evm.model.Contig9.419;evm.model.Contig9.523;evm.model.Contig10.716;evm.model.Contig11.24;evm.model.Contig11.642;evm.model.Contig12.351;evm.model.Contig12.464;evm.model.Contig12.514;e…
PHI2256	39	PHI:2256|Xdh1|Q0UA24|13684|Phaeosphaeria	evm.model.Contig2.1040;evm.model.Contig2.492;evm.model.Contig2.666;evm.model.Contig3.142;evm.model.Contig3.83;evm.model.Contig4.723;evm.model.Contig5.76;evm.model.Contig5.825;evm.model.Contig6.20;evm.model.Contig6.545;evm.model.Contig6.723;evm.model.Contig6.735;evm.model.Contig8.711;evm.model.Contig9.150;evm.model.Contig9.274;evm.model.Contig9.38;evm.model.Contig9.39;evm.model.Contig9.419;evm.mod…
PHI2257	1	PHI:2257|Pbl1|Q0UHM8|13684|Phaeosphaeria	evm.model.Contig18.99
PHI2258	1	PHI:2258|PPT1|G8DNT2|45130|Cochliobolus	evm.model.Contig2.582
PHI2259	8	PHI:2259|AAR1|G8DNT1|45130|Cochliobolus	evm.model.Contig1.908;evm.model.Contig1.952;evm.model.Contig3.205;evm.model.Contig6.66;evm.model.Contig11.32;evm.model.Contig12.610;evm.model.Contig13.318;evm.model.Contig16.236
PHI226	28	PHI:226|PEX6|AAK16738|5462|Colletotrichum	evm.model.Contig1.183;evm.model.Contig2.715;evm.model.Contig3.833;evm.model.Contig4.670;evm.model.Contig5.198;evm.model.Contig5.324;evm.model.Contig5.605;evm.model.Contig6.117;evm.model.Contig6.918;evm.model.Contig7.602;evm.model.Contig8.674;evm.model.Contig9.141;evm.model.Contig9.622;evm.model.Contig9.737;evm.model.Contig10.101;evm.model.Contig11.296;evm.model.Contig11.296;evm.model.Contig12.491…
PHI2260	16	PHI:2260|PKS1|G8DNT0|45130|Cochliobolus	evm.model.Contig1.933;evm.model.Contig4.1012;evm.model.Contig4.458;evm.model.Contig4.608;evm.model.Contig4.608;evm.model.Contig4.810;evm.model.Contig4.810;evm.model.Contig4.810;evm.model.Contig9.679;evm.model.Contig10.2;evm.model.Contig10.2;evm.model.Contig11.169;evm.model.Contig11.633;evm.model.Contig11.675;evm.model.Contig14.289;evm.model.Contig14.475
PHI2261	6	PHI:2261|NPS6|G8DNS9|45130|Cochliobolus	evm.model.Contig1.553;evm.model.Contig6.95;evm.model.Contig6.95;evm.model.Contig6.95;evm.model.Contig6.95;evm.model.Contig6.95
PHI2262	3	PHI:2262|Mrg1|B5G4W2|13684|Phaeosphaeria	evm.model.Contig1.834;evm.model.Contig1.834;evm.model.Contig14.479
PHI2263	1	PHI:2263|StuA|Q0U086|13684|Phaeosphaeria	evm.model.Contig2.1003
PHI2265	2	PHI:2265|Tps1|Q0UF61|13684|Phaeosphaeria	evm.model.Contig13.129;evm.model.Contig13.184
PHI2266	11	PHI:2266|Ptr2|0|13684|Phaeosphaeria	evm.model.Contig1.1148;evm.model.Contig3.805;evm.model.Contig4.122;evm.model.Contig5.182;evm.model.Contig8.792;evm.model.Contig11.468;evm.model.Contig13.411;evm.model.Contig14.164;evm.model.Contig14.431;evm.model.Contig17.157;evm.model.Contig18.328
PHI2267	1	PHI:2267|Mls1|0|13684|Phaeosphaeria	evm.model.Contig10.481
PHI2268	1	PHI:2268|Mak2|0|13684|Phaeosphaeria	evm.model.Contig13.360
PHI2269	54	PHI:2269|Mdh1|0|13684|Phaeosphaeria	evm.model.Contig1.263;evm.model.Contig1.297;evm.model.Contig1.502;evm.model.Contig1.69;evm.model.Contig1.846;evm.model.Contig1.872;evm.model.Contig1.895;evm.model.Contig2.1126;evm.model.Contig2.1136;evm.model.Contig2.362;evm.model.Contig2.40;evm.model.Contig2.611;evm.model.Contig2.637;evm.model.Contig2.694;evm.model.Contig2.993;evm.model.Contig3.420;evm.model.Contig3.470;evm.model.Contig3.724;evm…
PHI227	1	PHI:227|PKA1|AAG30145|5207|Cryptococcus	evm.model.Contig12.446
PHI2270	1	PHI:2270|Mpd1|Q0U6E8|13684|Phaeosphaeria	evm.model.Contig12.205
PHI2271	8	PHI:2271|CpkA|Q00LS5|13684|Phaeosphaeria	evm.model.Contig2.262;evm.model.Contig6.589;evm.model.Contig6.704;evm.model.Contig7.362;evm.model.Contig8.275;evm.model.Contig12.130;evm.model.Contig12.564;evm.model.Contig14.129
PHI2272	2	PHI:2272|CpkB|A9Z1V6|13684|Phaeosphaeria	evm.model.Contig5.155;evm.model.Contig14.129
PHI2274	1	PHI:2274|Mid1|C6GZ42|5111|Claviceps	evm.model.Contig4.848
PHI2275	2	PHI:2275|ku70|A3KLI8|5111|Claviceps	evm.model.Contig3.65;evm.model.Contig4.367
PHI2278	1	PHI:2278|MeaB|J9MHC1|5507|Fusarium	evm.model.Contig4.377
PHI2279	6	PHI:2279|Conserved	evm.model.Contig2.1032;evm.model.Contig3.312;evm.model.Contig4.494;evm.model.Contig7.144;evm.model.Contig9.415;evm.model.Contig14.1
PHI228	2	PHI:228|PLB1|AAF65220|5207|Cryptococcus	evm.model.Contig1.306;evm.model.Contig7.190
PHI2280	2	PHI:2280|Velvet	evm.model.Contig1.99;evm.model.Contig6.53
PHI2282	1	PHI:2282|MeaB|J9MHC1|5507|Fusarium	evm.model.Contig4.377
PHI2283	2	PHI:2283|AreA|J9MJU9|5507|Fusarium	evm.model.Contig7.275;evm.model.Contig12.469
PHI2284	1	PHI:2284|Msb2|J9N257|5507|Fusarium	evm.model.Contig12.235
PHI2288	5	PHI:2288|abnik1|I2DB61|29001|Alternaria	evm.model.Contig1.701;evm.model.Contig1.749;evm.model.Contig5.623;evm.model.Contig5.623;evm.model.Contig11.210
PHI2289	16	PHI:2289|BcBOA2|I2DB61|40559|Botrytis	evm.model.Contig1.701;evm.model.Contig1.749;evm.model.Contig1.843;evm.model.Contig2.330;evm.model.Contig2.330;evm.model.Contig2.330;evm.model.Contig3.816;evm.model.Contig4.105;evm.model.Contig4.105;evm.model.Contig4.105;evm.model.Contig5.623;evm.model.Contig5.623;evm.model.Contig11.210;evm.model.Contig11.544;evm.model.Contig14.283;evm.model.Contig16.331
PHI2290	20	PHI:2290|BcBOA6|B1GVX7|40559|Botrytis	evm.model.Contig2.670;evm.model.Contig3.806;evm.model.Contig3.806;evm.model.Contig4.607;evm.model.Contig4.607;evm.model.Contig5.668;evm.model.Contig6.102;evm.model.Contig6.102;evm.model.Contig6.329;evm.model.Contig6.329;evm.model.Contig6.9;evm.model.Contig6.9;evm.model.Contig8.99;evm.model.Contig8.99;evm.model.Contig19.73;evm.model.Contig19.73;evm.model.Contig19.73;evm.model.Contig21.51;evm.model…
PHI2292	1	PHI:2292|aoxA|B0XVF7|746128|Aspergillus	evm.model.Contig13.469
PHI2293	1	PHI:2293|cycA|B0XTA5|746128|Aspergillus	evm.model.Contig10.570
PHI2294	1	PHI:2294|FgFRP1|I1RCK7|5518|Gibberella	evm.model.Contig14.112
PHI2296	3	PHI:2296|tmpL|ABW87261.1	evm.model.Contig2.761;evm.model.Contig4.14;evm.model.Contig6.415
PHI2297	8	PHI:2297|tmpL|B0YAP6|746128|Aspergillus	evm.model.Contig1.197;evm.model.Contig2.761;evm.model.Contig3.205;evm.model.Contig4.14;evm.model.Contig6.415;evm.model.Contig10.350;evm.model.Contig11.377;evm.model.Contig12.51
PHI2299	1	PHI:2299|CHS1|G4XVB6|148305|Magnaporthe	evm.model.Contig17.153
PHI23	1	PHI:23|UBC1|P49605|5270|Ustilago	evm.model.Contig2.520
PHI230	1	PHI:230|PTK1|AAK52840|53485|Pyrenophora	evm.model.Contig13.360
PHI2300	2	PHI:2300|CHS6|G4XVC1|148305|Magnaporthe	evm.model.Contig2.424;evm.model.Contig7.873
PHI2301	1	PHI:2301|CHS7|B5M4A8|148305|Magnaporthe	evm.model.Contig7.880
PHI2302	1	PHI:2302|CHS5|G4XVC0|148305|Magnaporthe	evm.model.Contig7.872
PHI2304	2	PHI:2304|BCFHG1|CAP74387|40559|Botrytis	evm.model.Contig1.46;evm.model.Contig12.56
PHI2305	4	PHI:2305|BcFKBP12||40559|Botrytis	evm.model.Contig2.974;evm.model.Contig8.362;evm.model.Contig12.252;evm.model.Contig13.96
PHI2307	8	PHI:2307|ftf1	evm.model.Contig3.414;evm.model.Contig3.414;evm.model.Contig3.574;evm.model.Contig3.574;evm.model.Contig3.936;evm.model.Contig4.489;evm.model.Contig4.991;evm.model.Contig10.209
PHI2309	16	PHI:2309|BcatrB|Q9UW03|40559|Botrytis	evm.model.Contig1.202;evm.model.Contig1.790;evm.model.Contig3.617;evm.model.Contig5.583;evm.model.Contig5.583;evm.model.Contig6.275;evm.model.Contig6.310;evm.model.Contig6.78;evm.model.Contig7.323;evm.model.Contig12.311;evm.model.Contig16.170;evm.model.Contig16.327;evm.model.Contig16.327;evm.model.Contig18.206;evm.model.Contig18.206;evm.model.Contig19.70
PHI231	2	PHI:231|RPK1|AAK31209|5462|Colletotrichum	evm.model.Contig2.520;evm.model.Contig6.397
PHI2310	41	PHI:2310|VGB|I2DB61|27337|Verticillium	evm.model.Contig1.14;evm.model.Contig1.701;evm.model.Contig1.749;evm.model.Contig1.843;evm.model.Contig2.1020;evm.model.Contig2.1020;evm.model.Contig2.330;evm.model.Contig2.330;evm.model.Contig2.330;evm.model.Contig2.373;evm.model.Contig3.816;evm.model.Contig4.105;evm.model.Contig4.105;evm.model.Contig4.105;evm.model.Contig5.1;evm.model.Contig5.1;evm.model.Contig5.1;evm.model.Contig5.623;evm.mode…
PHI2311	9	PHI:2311|PKS|F8R4Y0|5530|Metarhizium	evm.model.Contig4.1012;evm.model.Contig5.27;evm.model.Contig9.679;evm.model.Contig9.779;evm.model.Contig11.633;evm.model.Contig11.675;evm.model.Contig14.289;evm.model.Contig14.289;evm.model.Contig14.289
PHI2312	80	PHI:2312|THR|O93802|5530|Metarhizium	evm.model.Contig1.1127;evm.model.Contig1.171;evm.model.Contig1.311;evm.model.Contig1.561;evm.model.Contig1.580;evm.model.Contig1.616;evm.model.Contig1.853;evm.model.Contig2.1038;evm.model.Contig2.1048;evm.model.Contig2.1137;evm.model.Contig2.323;evm.model.Contig2.362;evm.model.Contig2.479;evm.model.Contig2.542;evm.model.Contig2.572;evm.model.Contig2.611;evm.model.Contig2.694;evm.model.Contig2.796…
PHI2313	2	PHI:2313|SCD|F8R4X8|5530|Metarhizium	evm.model.Contig9.89;evm.model.Contig11.260
PHI2314	1	PHI:2314|Sssod1|A7E5X4|5180|Sclerotinia	evm.model.Contig2.429
PHI2315	17	PHI:2315|ChLae1|G4XKY9|5016|Cochliobolus	evm.model.Contig2.329;evm.model.Contig3.1124;evm.model.Contig3.1265;evm.model.Contig3.850;evm.model.Contig4.126;evm.model.Contig5.5;evm.model.Contig5.819;evm.model.Contig6.606;evm.model.Contig7.413;evm.model.Contig7.413;evm.model.Contig8.597;evm.model.Contig9.316;evm.model.Contig9.545;evm.model.Contig12.315;evm.model.Contig12.82;evm.model.Contig14.235;evm.model.Contig19.146
PHI2316	4	PHI:2316|ChVel1|G4XKY8|5016|Cochliobolus	evm.model.Contig1.99;evm.model.Contig3.776;evm.model.Contig4.852;evm.model.Contig4.852
PHI2317	2	PHI:2317|aapk1|B0LW64|5599|Alternaria	evm.model.Contig3.161;evm.model.Contig15.34
PHI2318	3	PHI:2318|AaSLT2|D3J127|5599|Alternaria	evm.model.Contig2.783;evm.model.Contig9.229;evm.model.Contig18.285
PHI2320	1	PHI:2320|RLAP1|C0LD25|5599|Alternaria	evm.model.Contig1.488
PHI2321	28	PHI:2321|SidI|Q4WR83|746128|Aspergillus	evm.model.Contig1.197;evm.model.Contig1.548;evm.model.Contig1.648;evm.model.Contig1.981;evm.model.Contig2.228;evm.model.Contig2.39;evm.model.Contig4.407;evm.model.Contig4.850;evm.model.Contig5.248;evm.model.Contig5.327;evm.model.Contig5.354;evm.model.Contig5.652;evm.model.Contig5.83;evm.model.Contig6.184;evm.model.Contig6.730;evm.model.Contig6.94;evm.model.Contig9.111;evm.model.Contig10.271;evm.m…
PHI2322	12	PHI:2322|SidH|Q4WF54|746128|Aspergillus	evm.model.Contig1.521;evm.model.Contig1.536;evm.model.Contig5.249;evm.model.Contig5.353;evm.model.Contig5.805;evm.model.Contig6.414;evm.model.Contig9.106;evm.model.Contig9.624;evm.model.Contig9.63;evm.model.Contig11.250;evm.model.Contig14.65;evm.model.Contig21.56
PHI2323	4	PHI:2323|mhk1|E9F082|568076|Metarhizium	evm.model.Contig3.827;evm.model.Contig3.827;evm.model.Contig13.95;evm.model.Contig13.95
PHI2324	1	PHI:2324|ZIF1|G4N9G2|148305|Magnaporthe	evm.model.Contig3.373
PHI2325	1	PHI:2325|TEP1|I1RM09|5518|Gibberella	evm.model.Contig7.205
PHI2326	4	PHI:2326|PTC1|I1RJS9|5518|Gibberella	evm.model.Contig3.1096;evm.model.Contig11.501;evm.model.Contig19.188;evm.model.Contig19.206
PHI2327	1	PHI:2327|HOG1|P0C431|5518|Gibberella	evm.model.Contig7.864
PHI2329	64	PHI:2329|CTB4|A0ST42|29003|Cercospora	evm.model.Contig1.1052;evm.model.Contig1.652;evm.model.Contig1.838;evm.model.Contig2.1125;evm.model.Contig2.250;evm.model.Contig2.285;evm.model.Contig2.304;evm.model.Contig2.305;evm.model.Contig2.309;evm.model.Contig3.1067;evm.model.Contig3.1136;evm.model.Contig3.15;evm.model.Contig3.183;evm.model.Contig3.230;evm.model.Contig3.421;evm.model.Contig3.503;evm.model.Contig3.807;evm.model.Contig3.934;…
PHI233	8	PHI:233|TOXE|AAD13811|5017|Cochliobolus	evm.model.Contig2.873;evm.model.Contig5.120;evm.model.Contig5.120;evm.model.Contig8.113;evm.model.Contig10.123;evm.model.Contig10.734;evm.model.Contig13.351;evm.model.Contig23.9
PHI2334	1	PHI:2334|BcNma|E2GL14|40559|Botrytis	evm.model.Contig13.76
PHI2336	21	PHI:2336|NIA1|O00101|13684|Stagonospora	evm.model.Contig1.113;evm.model.Contig1.113;evm.model.Contig2.573;evm.model.Contig2.918;evm.model.Contig3.1141;evm.model.Contig3.648;evm.model.Contig4.768;evm.model.Contig5.280;evm.model.Contig7.129;evm.model.Contig8.220;evm.model.Contig8.560;evm.model.Contig8.781;evm.model.Contig8.788;evm.model.Contig9.345;evm.model.Contig9.592;evm.model.Contig10.462;evm.model.Contig10.723;evm.model.Contig13.384…
PHI2337	1	PHI:2337|SUR7|Q5A4M8|5476|Candida	evm.model.Contig5.464
PHI2338	4	PHI:2338|UhCna1|I2G6S4|120017|Ustilago	evm.model.Contig3.559;evm.model.Contig4.846;evm.model.Contig5.361;evm.model.Contig8.487
PHI2339	4	PHI:2339|UhCnb1|I2G5N7|120017|Ustilago	evm.model.Contig3.1014;evm.model.Contig3.94;evm.model.Contig3.94;evm.model.Contig13.448
PHI2340	2	PHI:2340|aiiA|Q9L8R8|337|Burkholderia	evm.model.Contig8.302;evm.model.Contig24.92
PHI2341	2	PHI:2341|BeNEP1|Q0E7H5|278938|Botrytis	evm.model.Contig6.491;evm.model.Contig8.59
PHI2342	3	PHI:2342|BeNEP2|Q0E7H7|278938|Botrytis	evm.model.Contig6.491;evm.model.Contig6.510;evm.model.Contig8.59
PHI2343	1	PHI:2343|Pcipg2|Q0ZJ79|4784|Phytophthora	evm.model.Contig6.650
PHI2345	1	PHI:2345|FSR1|Q2TJF8|117187|Gibberella	evm.model.Contig7.565
PHI2349	4	PHI:2349|VE1	evm.model.Contig1.99;evm.model.Contig3.776;evm.model.Contig6.53;evm.model.Contig6.53
PHI235	1	PHI:235|VPH1|AAK81705|5207|Cryptococcus	evm.model.Contig1.404
PHI2350	1	PHI:2350|MID1|I1RTB7|5518|Gibberella	evm.model.Contig4.848
PHI2351	2	PHI:2351|AMT1|XP_381310|5518|Gibberella	evm.model.Contig1.423;evm.model.Contig9.327
PHI2352	2	PHI:2352|AMT2|XP_390894|5518|Gibberella	evm.model.Contig1.423;evm.model.Contig9.327
PHI2353	1	PHI:2353|AMT1|XP_381310|5518|Gibberella	evm.model.Contig1.569
PHI2354	2	PHI:2354|AMT2|XP_390894|5518|Gibberella	evm.model.Contig1.423;evm.model.Contig9.327
PHI2356	1	PHI:2356|MoHYR1|G4N178|148305|Magnaporthe	evm.model.Contig11.372
PHI2357	97	PHI:2357|CYP52X1|E2EAF6|475271|Beauveria	evm.model.Contig1.1019;evm.model.Contig1.114;evm.model.Contig1.1158;evm.model.Contig1.1194;evm.model.Contig1.447;evm.model.Contig1.604;evm.model.Contig1.798;evm.model.Contig1.847;evm.model.Contig1.98;evm.model.Contig2.1030;evm.model.Contig2.1045;evm.model.Contig2.1057;evm.model.Contig2.328;evm.model.Contig2.557;evm.model.Contig2.785;evm.model.Contig2.824;evm.model.Contig3.1139;evm.model.Contig3.4…
PHI2358	9	PHI:2358|PLD|Q4WZL4|746128|Aspergillus	evm.model.Contig2.513;evm.model.Contig2.513;evm.model.Contig2.513;evm.model.Contig2.513;evm.model.Contig7.769;evm.model.Contig7.769;evm.model.Contig11.507;evm.model.Contig11.507;evm.model.Contig11.507
PHI2359	2	PHI:2359|Bcchs3a|Q8TG14|40559|Botrytis	evm.model.Contig1.493;evm.model.Contig17.153
PHI236	2	PHI:236|WdCHS2|AAC34496|5970|Wangiella	evm.model.Contig2.754;evm.model.Contig12.173
PHI2361	3	PHI:2361|cna1|Q0H744|5180|Sclerotinia	evm.model.Contig3.559;evm.model.Contig4.846;evm.model.Contig17.316
PHI2362	2	PHI:2362|XlnR|A8QJI7	evm.model.Contig4.426;evm.model.Contig18.98
PHI2363	2	PHI:2363|Ubc2|Q96X32|5270|Ustilago	evm.model.Contig11.298;evm.model.Contig11.298
PHI2365	3	PHI:2365|Hog1|Q4W6D3|5016|Cochliobolus	evm.model.Contig7.474;evm.model.Contig7.864;evm.model.Contig9.729
PHI2366	1	PHI:2366|Chk1|Q9UVN7	evm.model.Contig13.360
PHI2367	3	PHI:2367|Mps1|A3QYW5|5016|Cochliobolus	evm.model.Contig2.783;evm.model.Contig14.372;evm.model.Contig18.285
PHI2368	7	PHI:2368|bac|Q9P880|40559|Botrytis	evm.model.Contig1.876;evm.model.Contig10.294;evm.model.Contig10.294;evm.model.Contig13.110;evm.model.Contig13.110;evm.model.Contig14.205;evm.model.Contig14.205
PHI237	1	PHI:237|WdCHS3|AAC35278|5970|Wangiella	evm.model.Contig1.493
PHI2370	2	PHI:2370|bcpka1|C0H5W3|40559|Botrytis	evm.model.Contig3.161;evm.model.Contig12.228
PHI2371	3	PHI:2371|bcpkaR|C0H5W5|40559|Botrytis	evm.model.Contig2.520;evm.model.Contig2.646;evm.model.Contig6.397
PHI2373	1	PHI:2373|YAP1|B9V258|5599|Alternaria	evm.model.Contig1.488
PHI2374	4	PHI:2374|Bap1|D2T177|40559|Botrytis	evm.model.Contig1.488;evm.model.Contig1.488;evm.model.Contig3.487;evm.model.Contig11.535
PHI2375	1	PHI:2375|DEP1|D2E9W6|29001|Alternaria	evm.model.Contig8.840
PHI2376	13	PHI:2376|DEP2|D2E9W7|29001|Alternaria	evm.model.Contig2.205;evm.model.Contig2.337;evm.model.Contig3.886;evm.model.Contig4.601;evm.model.Contig8.512;evm.model.Contig9.784;evm.model.Contig11.500;evm.model.Contig12.177;evm.model.Contig14.476;evm.model.Contig15.47;evm.model.Contig16.113;evm.model.Contig16.57;evm.model.Contig17.245
PHI2377	13	PHI:2377|DEP3|D2E9W8|29001|Alternaria	evm.model.Contig1.13;evm.model.Contig3.856;evm.model.Contig4.513;evm.model.Contig5.205;evm.model.Contig6.372;evm.model.Contig6.538;evm.model.Contig6.542;evm.model.Contig6.573;evm.model.Contig8.14;evm.model.Contig8.149;evm.model.Contig8.841;evm.model.Contig10.706;evm.model.Contig13.245
PHI2378	15	PHI:2378|DEP4|D2E9W9|29001|Alternaria	evm.model.Contig2.691;evm.model.Contig2.868;evm.model.Contig3.222;evm.model.Contig3.636;evm.model.Contig4.622;evm.model.Contig6.512;evm.model.Contig6.729;evm.model.Contig8.447;evm.model.Contig9.472;evm.model.Contig9.640;evm.model.Contig9.718;evm.model.Contig13.450;evm.model.Contig14.190;evm.model.Contig17.127;evm.model.Contig22.54
PHI2379	25	PHI:2379|DEP5|D2E9X0|29001|Alternaria	evm.model.Contig1.1121;evm.model.Contig1.1121;evm.model.Contig1.1128;evm.model.Contig1.1128;evm.model.Contig2.1143;evm.model.Contig2.670;evm.model.Contig2.670;evm.model.Contig4.607;evm.model.Contig4.607;evm.model.Contig4.764;evm.model.Contig4.764;evm.model.Contig4.809;evm.model.Contig4.809;evm.model.Contig6.102;evm.model.Contig8.119;evm.model.Contig8.843;evm.model.Contig8.99;evm.model.Contig8.99;…
PHI238	2	PHI:238|WdPKS1|AAD31436|5970|Wangiella	evm.model.Contig1.933;evm.model.Contig10.256
PHI2380	1	PHI:2380|DEP6|D2E9X1|29001|Alternaria	evm.model.Contig7.877
PHI2381	7	PHI:2381|Ucn1|Q4PG27|5270|Ustilago	evm.model.Contig3.559;evm.model.Contig4.846;evm.model.Contig5.361;evm.model.Contig8.487;evm.model.Contig17.302;evm.model.Contig18.287;evm.model.Contig18.287
PHI2382	8	PHI:2382|Upa2|Q6QIY0|5270|Ustilago	evm.model.Contig1.1083;evm.model.Contig1.1083;evm.model.Contig5.361;evm.model.Contig8.487;evm.model.Contig17.302;evm.model.Contig17.316;evm.model.Contig18.287;evm.model.Contig18.287
PHI2383	6	PHI:2383	evm.model.Contig2.410;evm.model.Contig3.679;evm.model.Contig5.847;evm.model.Contig6.287;evm.model.Contig10.419;evm.model.Contig12.21
PHI2385	2	PHI:2385|MYT2|I1RTN5|5518|Gibberella	evm.model.Contig4.741;evm.model.Contig5.414
PHI2386	2	PHI:2386|ACL1|I1S7N4|5518|Gibberella	evm.model.Contig1.1072;evm.model.Contig1.1072
PHI2387	1	PHI:2387|ACL2|I1RPR1|5518|Gibberella	evm.model.Contig1.1071
PHI2388	4	PHI:2388|Chi2|0|5530|Metarhizium	evm.model.Contig5.400;evm.model.Contig18.276;evm.model.Contig22.93;evm.model.Contig24.8
PHI2392	2	PHI:2392|Gat2|Q5ALK1|5476|Candida	evm.model.Contig9.447;evm.model.Contig11.440
PHI2393	95	PHI:2393|Related	evm.model.Contig1.1019;evm.model.Contig1.1202;evm.model.Contig1.246;evm.model.Contig1.447;evm.model.Contig1.573;evm.model.Contig1.819;evm.model.Contig1.844;evm.model.Contig1.848;evm.model.Contig2.1045;evm.model.Contig2.385;evm.model.Contig2.557;evm.model.Contig2.569;evm.model.Contig2.749;evm.model.Contig2.785;evm.model.Contig2.836;evm.model.Contig2.837;evm.model.Contig3.1183;evm.model.Contig3.207…
PHI2394	1	PHI:2394|Conserved	evm.model.Contig1.603
PHI2395	3	PHI:2395|GzSYN1|I1RBM2|5518|Gibberella	evm.model.Contig3.95;evm.model.Contig5.265;evm.model.Contig11.147
PHI2396	2	PHI:2396|GzSYN2|I1RZS5|5518|Gibberella	evm.model.Contig5.265;evm.model.Contig11.147
PHI2397	5	PHI:2397|ChSte11|C6L683|5016|Cochliobolus	evm.model.Contig2.273;evm.model.Contig5.733;evm.model.Contig9.501;evm.model.Contig11.324;evm.model.Contig12.352
PHI2398	1	PHI:2398|Chk1|Q9UVN7|5016|Cochliobolus	evm.model.Contig13.360
PHI2399	2	PHI:2399|Fgp1|I1S5P3|5518|Gibberella	evm.model.Contig7.493;evm.model.Contig13.497
PHI24	43	PHI:24|Avenacinase	evm.model.Contig2.643;evm.model.Contig2.643;evm.model.Contig2.76;evm.model.Contig2.76;evm.model.Contig3.125;evm.model.Contig4.384;evm.model.Contig4.384;evm.model.Contig4.58;evm.model.Contig4.58;evm.model.Contig5.416;evm.model.Contig5.643;evm.model.Contig5.643;evm.model.Contig5.651;evm.model.Contig5.651;evm.model.Contig5.670;evm.model.Contig5.670;evm.model.Contig5.745;evm.model.Contig5.745;evm.mod…
PHI240	7	PHI:240|BAC|CAB77164|40559|Botrytis	evm.model.Contig1.876;evm.model.Contig10.294;evm.model.Contig10.294;evm.model.Contig13.110;evm.model.Contig13.110;evm.model.Contig14.205;evm.model.Contig14.205
PHI2400	2	PHI:2400|Fgp2|I1S215|5518|Gibberella	evm.model.Contig7.493;evm.model.Contig13.497
PHI2401	3	PHI:2401|CaRING1|G0T3B3|456327|Xanthomonas	evm.model.Contig5.164;evm.model.Contig7.81;evm.model.Contig9.139
PHI2405	2	PHI:2405|MoSSK1|G5EH08|148305|Magnaporthe	evm.model.Contig1.541;evm.model.Contig2.69
PHI2406	3	PHI:2406|MoSKN7|G4N7Y2|148305|Magnaporthe	evm.model.Contig2.730;evm.model.Contig7.556;evm.model.Contig13.205
PHI2407	1	PHI:2407|MoRIM15|G4NCR0|148305|Magnaporthe	evm.model.Contig8.33
PHI241	9	PHI:241|CAC1|AAG60619|5207|Cryptococcus	evm.model.Contig2.681;evm.model.Contig2.681;evm.model.Contig4.238;evm.model.Contig4.238;evm.model.Contig4.238;evm.model.Contig4.238;evm.model.Contig10.294;evm.model.Contig10.294;evm.model.Contig10.294
PHI2411	2	PHI:2411|Ss-ggt1|A7F946|5180|Sclerotinia	evm.model.Contig6.107;evm.model.Contig6.107
PHI2412	1	PHI:2412|lipA|B9VSG8|339|Xanthomonas	evm.model.Contig16.174
PHI2413	1	PHI:2413|Cgg1|B2Z3E2|31870|Colletotrichum	evm.model.Contig5.134
PHI2414	2	PHI:2414|AaGa1|D2X3B5|5599|Alternaria	evm.model.Contig11.381;evm.model.Contig11.609
PHI2418	1	PHI:2418|CID1|I1RKF3|5518|Gibberella	evm.model.Contig1.783
PHI2419	1	PHI:2419|CID1|I1RKF3|5518|Gibberella	evm.model.Contig1.783
PHI242	2	PHI:242|CaTPS2|CAC17748|5476|Candida	evm.model.Contig6.253;evm.model.Contig13.129
PHI2425	7	PHI:2425|PKS2|Q6RKG2|5016|Cochliobolus	evm.model.Contig1.1128;evm.model.Contig4.193;evm.model.Contig9.382;evm.model.Contig10.667;evm.model.Contig17.194;evm.model.Contig18.308;evm.model.Contig27.4
PHI2427	1	PHI:2427|FgVELB|I1RCN9|5518|Gibberella	evm.model.Contig6.53
PHI2428	1	PHI:2428|ypd1|F8UWJ7|5207|Cryptococcus	evm.model.Contig10.588
PHI2429	1	PHI:2429|Bbslt2|G9DDS6|475271|Beauveria	evm.model.Contig18.285
PHI243	7	PHI:243|CHIP6|AAD00894|5457|Colletotrichum	evm.model.Contig3.489;evm.model.Contig3.489;evm.model.Contig4.164;evm.model.Contig4.164;evm.model.Contig9.266;evm.model.Contig11.580;evm.model.Contig13.44
PHI2430	2	PHI:2430|areA|I1RWG5|5518|Gibberella	evm.model.Contig7.275;evm.model.Contig12.469
PHI2431	1	PHI:2431|ACTT2|C9K1M7|5599|Alternaria	evm.model.Contig1.1042
PHI2432	1	PHI:2432|FgRgsA|I1RKA4|5518|Gibberella	evm.model.Contig10.290
PHI2433	1	PHI:2433|FgRgsB|I1RD16|5518|Gibberella	evm.model.Contig9.533
PHI2434	1	PHI:2434|FgFlbA|I1RQ89|5518|Gibberella	evm.model.Contig12.559
PHI244	14	PHI:244|CLAP1|AAN62846|290576|Colletotrichum	evm.model.Contig1.259;evm.model.Contig4.12;evm.model.Contig4.12;evm.model.Contig4.12;evm.model.Contig4.12;evm.model.Contig4.826;evm.model.Contig4.934;evm.model.Contig7.423;evm.model.Contig7.662;evm.model.Contig8.664;evm.model.Contig8.664;evm.model.Contig9.30;evm.model.Contig9.30;evm.model.Contig11.43
PHI2441	1	PHI:2441|MgAlg2|F9XJV5|1047171|Mycosphaerella	evm.model.Contig18.284
PHI2448	3	PHI:2448|AaNoxA|H9AWW9|5599|Alternaria	evm.model.Contig4.716;evm.model.Contig9.526;evm.model.Contig16.246
PHI2451	5	PHI:2451|FAEB1|I1S3N8|5518|Gibberella	evm.model.Contig3.1019;evm.model.Contig3.624;evm.model.Contig4.474;evm.model.Contig9.645;evm.model.Contig10.599
PHI2452	5	PHI:2452|FAED1|I1S2N6|5518|Gibberella	evm.model.Contig3.624;evm.model.Contig7.588;evm.model.Contig8.90;evm.model.Contig11.528;evm.model.Contig16.121
PHI2453	2	PHI:2453|Snt2|D9J222|61369|Fusarium	evm.model.Contig8.233;evm.model.Contig8.460
PHI2455	2	PHI:2455|CRE1|J9MZK9|59765|Fusarium	evm.model.Contig1.1004;evm.model.Contig12.270
PHI2474	1	PHI:2474|imd1|E3P6S0|5207|Cryptococcus	evm.model.Contig6.638
PHI2476	7	PHI:2476|CcpelA|G8AA67|27358|Colletotrichum	evm.model.Contig2.148;evm.model.Contig3.1190;evm.model.Contig4.226;evm.model.Contig5.750;evm.model.Contig18.27;evm.model.Contig19.174;evm.model.Contig23.1
PHI2477	10	PHI:2477|CYP1|B8QZV4|5116|Cryphonectria	evm.model.Contig1.640;evm.model.Contig2.505;evm.model.Contig5.163;evm.model.Contig6.115;evm.model.Contig6.31;evm.model.Contig6.494;evm.model.Contig11.25;evm.model.Contig12.463;evm.model.Contig20.37;evm.model.Contig23.22
PHI2482	15	PHI:2482|AlHK1|Q09JB7|160389|Alternaria	evm.model.Contig1.346;evm.model.Contig1.346;evm.model.Contig2.69;evm.model.Contig3.1137;evm.model.Contig3.1137;evm.model.Contig5.266;evm.model.Contig5.266;evm.model.Contig5.739;evm.model.Contig5.739;evm.model.Contig5.739;evm.model.Contig7.355;evm.model.Contig7.355;evm.model.Contig9.398;evm.model.Contig9.398;evm.model.Contig20.32
PHI2484	7	PHI:2484|Ste11|B6VCT9|40559|Botrytis	evm.model.Contig1.1078;evm.model.Contig2.273;evm.model.Contig10.308;evm.model.Contig10.702;evm.model.Contig11.324;evm.model.Contig12.352;evm.model.Contig17.29
PHI2487	1	PHI:2487|ste12|B6VCT8|40559|Botrytis	evm.model.Contig7.537
PHI2488	12	PHI:2488|Man1|G4ND25|148305|Magnaporthe	evm.model.Contig1.131;evm.model.Contig1.651;evm.model.Contig2.149;evm.model.Contig3.39;evm.model.Contig4.410;evm.model.Contig6.820;evm.model.Contig6.895;evm.model.Contig12.32;evm.model.Contig12.547;evm.model.Contig14.35;evm.model.Contig14.35;evm.model.Contig14.407
PHI249	10	PHI:249|CYP1|AAG13968|318829|Magnaporthe	evm.model.Contig1.640;evm.model.Contig2.505;evm.model.Contig5.163;evm.model.Contig6.115;evm.model.Contig6.31;evm.model.Contig6.494;evm.model.Contig11.25;evm.model.Contig12.463;evm.model.Contig20.37;evm.model.Contig23.22
PHI2490	3	PHI:2490|MCA|E9B636|5665|Leishmania	evm.model.Contig6.612;evm.model.Contig14.99;evm.model.Contig15.19
PHI2491	4	PHI:2491|FgPTC1|I1RJS9|5518|Gibberella	evm.model.Contig3.1096;evm.model.Contig11.501;evm.model.Contig19.188;evm.model.Contig19.206
PHI2497	1	PHI:2497|atg8|Q4P2U6|5270|Ustilago	evm.model.Contig4.257
PHI2498	4	PHI:2498|atg1|Q4P0K0|5270|Ustilago	evm.model.Contig1.1089;evm.model.Contig6.143;evm.model.Contig6.143;evm.model.Contig14.399
PHI250	1	PHI:250|37226|AAM88291|5016|Cochliobolus	evm.model.Contig1.1122
PHI2500	5	PHI:2500|rcsC|D4I7B7|552|Erwinia	evm.model.Contig6.718;evm.model.Contig6.718;evm.model.Contig9.263;evm.model.Contig9.263;evm.model.Contig23.49
PHI2502	1	PHI:2502|FgTep1p|I1RM09	evm.model.Contig7.205
PHI2503	1	PHI:2503|AGS1|Q96UQ6|746128|Aspergillus	evm.model.Contig1.560
PHI2506	9	PHI:2506|Amr1|G3F820|29001|Alternaria	evm.model.Contig3.502;evm.model.Contig3.502;evm.model.Contig3.887;evm.model.Contig7.877;evm.model.Contig8.103;evm.model.Contig12.280;evm.model.Contig13.374;evm.model.Contig13.374;evm.model.Contig14.288
PHI2509	3	PHI:2509|CrzA|Q4WJ81|746128|Aspergillus	evm.model.Contig1.384;evm.model.Contig10.144;evm.model.Contig22.68
PHI251	2	PHI:251|FGA1|BAB69488|5507|Fusarium	evm.model.Contig5.134;evm.model.Contig11.609
PHI2510	14	PHI:2510|msdS/AfmsdC|Q6PWQ1|746128|Aspergillus	evm.model.Contig1.131;evm.model.Contig1.651;evm.model.Contig2.149;evm.model.Contig3.39;evm.model.Contig4.410;evm.model.Contig6.820;evm.model.Contig6.820;evm.model.Contig6.895;evm.model.Contig12.32;evm.model.Contig12.547;evm.model.Contig14.35;evm.model.Contig14.35;evm.model.Contig14.35;evm.model.Contig14.407
PHI2511	95	PHI:2511|Pes1|Q4WT66|746128|Aspergillus	evm.model.Contig2.538;evm.model.Contig2.538;evm.model.Contig2.538;evm.model.Contig2.538;evm.model.Contig2.538;evm.model.Contig2.538;evm.model.Contig2.538;evm.model.Contig2.538;evm.model.Contig2.538;evm.model.Contig2.538;evm.model.Contig2.538;evm.model.Contig2.538;evm.model.Contig2.538;evm.model.Contig2.538;evm.model.Contig2.538;evm.model.Contig2.538;evm.model.Contig2.538;evm.model.Contig2.538;evm…
PHI2512	1	PHI:2512|HapX|Q4WER3	evm.model.Contig3.487
PHI2513	1	PHI:2513|GFA1|E9R5E2|746128|Aspergillus	evm.model.Contig6.451
PHI2514	26	PHI:2514|PFS2|Q4X1Y0|746128|Aspergillus	evm.model.Contig3.23;evm.model.Contig3.305;evm.model.Contig4.177;evm.model.Contig4.177;evm.model.Contig5.213;evm.model.Contig5.213;evm.model.Contig5.833;evm.model.Contig6.57;evm.model.Contig6.609;evm.model.Contig10.423;evm.model.Contig11.286;evm.model.Contig11.353;evm.model.Contig11.353;evm.model.Contig11.66;evm.model.Contig12.588;evm.model.Contig12.588;evm.model.Contig13.242;evm.model.Contig13.2…
PHI2515	1	PHI:2515|ALG7|Q4X146|746128|Aspergillus	evm.model.Contig12.45
PHI2516	1	PHI:2516|HIS3|Q4WDG8|746128|Aspergillus	evm.model.Contig4.964
PHI2517	1	PHI:2517|TRPS|Q4X0J6|746128|Aspergillus	evm.model.Contig10.671
PHI2518	1	PHI:2518|MET16|Q4WWN9|746128|Aspergillus	evm.model.Contig5.698
PHI2519	1	PHI:2519|LYS9|Q4WQ27|746128|Aspergillus	evm.model.Contig7.502
PHI252	5	PHI:252|FKH2|EAK98810|5476|Candida	evm.model.Contig2.301;evm.model.Contig4.383;evm.model.Contig4.383;evm.model.Contig4.962;evm.model.Contig6.649
PHI2520	6	PHI:2520|LYS4|Q4WUL6	evm.model.Contig1.512;evm.model.Contig2.171;evm.model.Contig7.821;evm.model.Contig10.287;evm.model.Contig12.44;evm.model.Contig14.82
PHI2521	3	PHI:2521|GUS1|Q4WEM7|746128|Aspergillus	evm.model.Contig7.140;evm.model.Contig11.489;evm.model.Contig16.267
PHI2522	1	PHI:2522|SPE2|Q4WEN8|746128|Aspergillus	evm.model.Contig3.556
PHI2524	1	PHI:2524|nudC|Q70ZY8|746128|Aspergillus	evm.model.Contig5.539
PHI2525	1	PHI:2525|TOM40|Q4WDL0|746128|Aspergillus	evm.model.Contig11.453
PHI2526	1	PHI:2526|LUC7|Q4WMR3|746128|Aspergillus	evm.model.Contig16.180
PHI2527	9	PHI:2527|SEC31|Q4X0M4|746128|Aspergillus	evm.model.Contig3.567;evm.model.Contig3.567;evm.model.Contig5.213;evm.model.Contig5.575;evm.model.Contig6.609;evm.model.Contig10.423;evm.model.Contig10.423;evm.model.Contig11.353;evm.model.Contig20.93
PHI2528	4	PHI:2528|SLY1|Q4WYU7|746128|Aspergillus	evm.model.Contig1.378;evm.model.Contig5.9;evm.model.Contig7.621;evm.model.Contig18.71
PHI2529	6	PHI:2529|ERG10|Q4WCL5|746128|Aspergillus	evm.model.Contig1.130;evm.model.Contig1.72;evm.model.Contig7.694;evm.model.Contig8.182;evm.model.Contig8.625;evm.model.Contig9.169
PHI253	6	PHI:253|FOS1|AAK27436|5085|Aspergillus	evm.model.Contig2.884;evm.model.Contig3.827;evm.model.Contig7.355;evm.model.Contig9.398;evm.model.Contig9.442;evm.model.Contig13.356
PHI2530	4	PHI:2530|TUB1|Q4WKG5|746128|Aspergillus	evm.model.Contig1.772;evm.model.Contig4.819;evm.model.Contig8.651;evm.model.Contig11.397
PHI2531	1	PHI:2531|PRI1|Q4WXC5|746128|Aspergillus	evm.model.Contig13.480
PHI2532	1	PHI:2532|HEM15|Q4WUA3|746128|Aspergillus	evm.model.Contig3.64
PHI2533	1	PHI:2533|FKS1|Q4WLT4|746128|Aspergillus	evm.model.Contig14.262
PHI2534	22	PHI:2534|ERG11A|Q4WNT5|746128|Aspergillus	evm.model.Contig1.114;evm.model.Contig1.1202;evm.model.Contig1.98;evm.model.Contig2.1001;evm.model.Contig2.474;evm.model.Contig2.559;evm.model.Contig2.569;evm.model.Contig3.881;evm.model.Contig4.356;evm.model.Contig5.707;evm.model.Contig6.362;evm.model.Contig7.100;evm.model.Contig7.100;evm.model.Contig7.228;evm.model.Contig8.186;evm.model.Contig8.648;evm.model.Contig9.317;evm.model.Contig9.712;ev…
PHI2535	39	PHI:2535|ERG11B	evm.model.Contig1.114;evm.model.Contig1.604;evm.model.Contig1.844;evm.model.Contig2.1001;evm.model.Contig2.1030;evm.model.Contig2.290;evm.model.Contig2.385;evm.model.Contig2.474;evm.model.Contig2.559;evm.model.Contig3.26;evm.model.Contig3.670;evm.model.Contig4.468;evm.model.Contig4.814;evm.model.Contig5.206;evm.model.Contig5.38;evm.model.Contig5.891;evm.model.Contig6.219;evm.model.Contig7.100;evm…
PHI2536	4	PHI:2536|MET2|Q4WU51|746128|Aspergillus	evm.model.Contig3.49;evm.model.Contig3.67;evm.model.Contig3.957;evm.model.Contig4.929
PHI2537	1	PHI:2537|TRR1|Q4WQJ0|746128|Aspergillus	evm.model.Contig8.641
PHI2538	1	PHI:2538|AUR1|Q4WXL8|746128|Aspergillus	evm.model.Contig13.153
PHI2539	1	PHI:2539|CDS1|Q4WJ71|746128|Aspergillus	evm.model.Contig7.207
PHI254	4	PHI:254|FOW1|BAB85760|5507|Fusarium	evm.model.Contig4.537;evm.model.Contig5.77;evm.model.Contig7.402;evm.model.Contig10.452
PHI2540	2	PHI:2540|IPP1|Q4WX65|746128|Aspergillus	evm.model.Contig3.208;evm.model.Contig5.125
PHI2541	3	PHI:2541|OLE1|Q4WGR1|746128|Aspergillus	evm.model.Contig3.1099;evm.model.Contig12.224;evm.model.Contig14.225
PHI2542	2	PHI:2542|ERG12|Q4WP25|746128|Aspergillus	evm.model.Contig6.212;evm.model.Contig16.62
PHI2543	2	PHI:2543|GCD6|Q4WLS1|746128|Aspergillus	evm.model.Contig1.249;evm.model.Contig13.206
PHI2544	30	PHI:2544|PAB1|Q4WK03|746128|Aspergillus	evm.model.Contig1.28;evm.model.Contig1.28;evm.model.Contig2.1131;evm.model.Contig2.244;evm.model.Contig2.584;evm.model.Contig3.1098;evm.model.Contig3.1098;evm.model.Contig4.175;evm.model.Contig5.127;evm.model.Contig6.536;evm.model.Contig7.508;evm.model.Contig7.508;evm.model.Contig7.508;evm.model.Contig7.508;evm.model.Contig8.459;evm.model.Contig8.684;evm.model.Contig8.684;evm.model.Contig8.684;ev…
PHI2545	7	PHI:2545|TIF35|Q4X1I3|746128|Aspergillus	evm.model.Contig1.28;evm.model.Contig2.1131;evm.model.Contig5.127;evm.model.Contig6.536;evm.model.Contig11.112;evm.model.Contig12.261;evm.model.Contig13.329
PHI2546	1	PHI:2546|BRX1|Q4WKJ9|746128|Aspergillus	evm.model.Contig7.560
PHI2547	1	PHI:2547|ESF1|Q4WHH1|746128|Aspergillus	evm.model.Contig18.351
PHI2548	1	PHI:2548|KRR1|O42766	evm.model.Contig1.592
PHI2549	28	PHI:2549|MAK5|Q4WMS3|746128|Aspergillus	evm.model.Contig1.1049;evm.model.Contig1.1049;evm.model.Contig1.351;evm.model.Contig1.365;evm.model.Contig1.992;evm.model.Contig1.995;evm.model.Contig2.444;evm.model.Contig2.702;evm.model.Contig2.789;evm.model.Contig3.1073;evm.model.Contig3.953;evm.model.Contig4.342;evm.model.Contig4.969;evm.model.Contig5.300;evm.model.Contig6.30;evm.model.Contig6.424;evm.model.Contig8.175;evm.model.Contig9.204;e…
PHI255	32	PHI:255|FUM1	evm.model.Contig1.1121;evm.model.Contig1.12;evm.model.Contig2.1143;evm.model.Contig2.670;evm.model.Contig3.806;evm.model.Contig4.193;evm.model.Contig4.193;evm.model.Contig4.444;evm.model.Contig4.764;evm.model.Contig4.764;evm.model.Contig4.809;evm.model.Contig4.809;evm.model.Contig5.824;evm.model.Contig6.102;evm.model.Contig6.102;evm.model.Contig6.9;evm.model.Contig8.119;evm.model.Contig8.119;evm.…
PHI2550	1	PHI:2550|NOB1|Q4WES1|746128|Aspergillus	evm.model.Contig3.593
PHI2551	1	PHI:2551|NOC3|CNAG_00193.2|746128|Aspergillus	evm.model.Contig3.98
PHI2552	23	PHI:2552|NOP4|Q4WNM3|746128|Aspergillus	evm.model.Contig1.28;evm.model.Contig2.1131;evm.model.Contig3.1098;evm.model.Contig3.739;evm.model.Contig4.372;evm.model.Contig5.127;evm.model.Contig7.508;evm.model.Contig7.508;evm.model.Contig8.459;evm.model.Contig8.684;evm.model.Contig9.90;evm.model.Contig9.95;evm.model.Contig11.112;evm.model.Contig11.112;evm.model.Contig11.348;evm.model.Contig12.261;evm.model.Contig13.150;evm.model.Contig13.26…
PHI2553	10	PHI:2553|VPS4|Q5AG40|5476|Candida	evm.model.Contig5.605;evm.model.Contig5.686;evm.model.Contig6.117;evm.model.Contig7.602;evm.model.Contig8.674;evm.model.Contig9.622;evm.model.Contig12.233;evm.model.Contig14.10;evm.model.Contig14.327;evm.model.Contig14.45
PHI2554	1	PHI:2554|Rck2|Q59Z32|5476|Candida	evm.model.Contig6.589
PHI2557	4	PHI:2557|CaSch9p|Q5AHG6|5476|Candida	evm.model.Contig1.722;evm.model.Contig9.365;evm.model.Contig10.308;evm.model.Contig12.334
PHI2558	4	PHI:2558|DUR31|Q59P00|5476|Candida	evm.model.Contig5.449;evm.model.Contig6.316;evm.model.Contig7.676;evm.model.Contig9.267
PHI2559	3	PHI:2559|Slt2|Q6FPV9|5478|Candida	evm.model.Contig1.1109;evm.model.Contig5.155;evm.model.Contig9.229
PHI256	4	PHI:256|GAS1|AAK52794|318829|Magnaporthe	evm.model.Contig3.538;evm.model.Contig11.156;evm.model.Contig11.624;evm.model.Contig24.83
PHI2560	3	PHI:2560|CNB1|Q6FLU4|5478|Candida	evm.model.Contig3.1014;evm.model.Contig8.669;evm.model.Contig13.448
PHI2561	5	PHI:2561|Crz1|Q6FJF0|5478|Candida	evm.model.Contig5.506;evm.model.Contig7.400;evm.model.Contig7.400;evm.model.Contig13.501;evm.model.Contig22.68
PHI2562	3	PHI:2562|Cwt1|Q59M50|5476|Candida	evm.model.Contig1.993;evm.model.Contig12.504;evm.model.Contig12.504
PHI2563	5	PHI:2563|DPP3|Q5AH74|5476|Candida	evm.model.Contig1.841;evm.model.Contig3.666;evm.model.Contig5.563;evm.model.Contig7.842;evm.model.Contig9.735
PHI2564	3	PHI:2564|OLE1|G8BCQ2|5480|Candida	evm.model.Contig3.1141;evm.model.Contig12.224;evm.model.Contig14.225
PHI2565	1	PHI:2565|Q5APJ0|Q5APJ0|5476|Candida	evm.model.Contig7.556
PHI2566	1	PHI:2566|Skn7p|Q6FTT1|5478|Candida	evm.model.Contig7.556
PHI2567	1	PHI:2567|CaNdt80p|Q5ACU9|5476|Candida	evm.model.Contig12.637
PHI2568	1	PHI:2568|CAP2|Q5AMP9|5476|Candida	evm.model.Contig5.105
PHI2569	1	PHI:2569|SFL2|Q5AK51|5476|Candida	evm.model.Contig2.730
PHI257	6	PHI:257|GAS2|AAF74764|318829|Magnaporthe	evm.model.Contig3.538;evm.model.Contig11.156;evm.model.Contig11.156;evm.model.Contig11.624;evm.model.Contig11.624;evm.model.Contig24.83
PHI2570	22	PHI:2570|CYB2|Q6FM61|5478|Candida	evm.model.Contig1.113;evm.model.Contig1.169;evm.model.Contig2.918;evm.model.Contig3.1099;evm.model.Contig3.1141;evm.model.Contig4.768;evm.model.Contig5.191;evm.model.Contig5.263;evm.model.Contig5.280;evm.model.Contig8.220;evm.model.Contig8.788;evm.model.Contig8.836;evm.model.Contig9.137;evm.model.Contig9.345;evm.model.Contig10.34;evm.model.Contig10.462;evm.model.Contig12.415;evm.model.Contig13.38…
PHI2571	2	PHI:2571|ZCF13|Q59QS7|5476|Candida	evm.model.Contig7.203;evm.model.Contig12.504
PHI2574	4	PHI:2574|Tc52|D3JLB9|5693|Trypanosoma	evm.model.Contig1.918;evm.model.Contig1.918;evm.model.Contig14.311;evm.model.Contig14.311
PHI258	12	PHI:258|GPABC1|CAC40023|5128|Gibberella	evm.model.Contig1.52;evm.model.Contig1.984;evm.model.Contig5.583;evm.model.Contig5.583;evm.model.Contig7.711;evm.model.Contig8.850;evm.model.Contig10.375;evm.model.Contig13.514;evm.model.Contig13.84;evm.model.Contig13.84;evm.model.Contig13.84;evm.model.Contig16.6
PHI2583	1	PHI:2583|Rim13|Q4PCT8|5270|Ustilago	evm.model.Contig14.449
PHI2585	1	PHI:2585|SKN7|I3QHH8|5599|Alternaria	evm.model.Contig13.205
PHI2586	2	PHI:2586|Pmt4|Q4P380|5270|Ustilago	evm.model.Contig8.681;evm.model.Contig8.774
PHI2587	14	PHI:2587|ACRTS2|F8R4Y0|5599|Alternaria	evm.model.Contig4.1012;evm.model.Contig4.608;evm.model.Contig4.608;evm.model.Contig4.810;evm.model.Contig4.810;evm.model.Contig4.810;evm.model.Contig5.27;evm.model.Contig9.679;evm.model.Contig9.779;evm.model.Contig11.633;evm.model.Contig11.675;evm.model.Contig14.289;evm.model.Contig14.289;evm.model.Contig14.289
PHI2588	2	PHI:2588|VEA1|B2CQJ9|5037|Histoplasma	evm.model.Contig3.776;evm.model.Contig4.852
PHI259	3	PHI:259|GPI7|AAL83897|5476|Candida	evm.model.Contig4.801;evm.model.Contig7.48;evm.model.Contig12.241
PHI2590	2	PHI:2590|CMLE|H9C592|59765|Fusarium	evm.model.Contig2.217;evm.model.Contig7.425
PHI2594	1	PHI:2594|SET3|Q59ZX1|746128|Aspergillus	evm.model.Contig12.218
PHI2595	4	PHI:2595|Tc52|D3JLB9|5693|Trypanosoma	evm.model.Contig1.918;evm.model.Contig1.918;evm.model.Contig14.311;evm.model.Contig14.311
PHI2597	4	PHI:2597|Pir32|Q59PW0	evm.model.Contig3.49;evm.model.Contig3.67;evm.model.Contig3.957;evm.model.Contig4.929
PHI2598	3	PHI:2598|Cas5|Q5AMH6|746128|Aspergillus	evm.model.Contig7.250;evm.model.Contig7.825;evm.model.Contig8.210
PHI26	44	PHI:26|CaMDR1|CAA37820|5476|Candida	evm.model.Contig1.441;evm.model.Contig1.838;evm.model.Contig2.250;evm.model.Contig2.285;evm.model.Contig2.304;evm.model.Contig2.305;evm.model.Contig2.309;evm.model.Contig2.418;evm.model.Contig3.1067;evm.model.Contig3.1136;evm.model.Contig3.15;evm.model.Contig3.230;evm.model.Contig3.421;evm.model.Contig3.807;evm.model.Contig4.812;evm.model.Contig4.835;evm.model.Contig4.879;evm.model.Contig5.171;ev…
PHI260	2	PHI:260|HDA1|AAM15960|5270|Ustilago	evm.model.Contig6.521;evm.model.Contig6.604
PHI2600	1	PHI:2600|GAT1|Q4WZG4|746128|Aspergillus	evm.model.Contig3.98
PHI2601	94	PHI:2601|Asc1|P83774|746128|Aspergillus	evm.model.Contig1.14;evm.model.Contig1.14;evm.model.Contig1.14;evm.model.Contig1.158;evm.model.Contig1.158;evm.model.Contig1.158;evm.model.Contig1.522;evm.model.Contig1.701;evm.model.Contig1.701;evm.model.Contig2.143;evm.model.Contig2.143;evm.model.Contig2.143;evm.model.Contig2.321;evm.model.Contig3.1244;evm.model.Contig3.23;evm.model.Contig3.23;evm.model.Contig3.592;evm.model.Contig3.69;evm.mode…
PHI2604	1	PHI:2604|Rim13|Q4PCT8|5270|Ustilago	evm.model.Contig14.449
PHI2605	3	PHI:2605|hgc1|Q5ABE2	evm.model.Contig3.1099;evm.model.Contig12.224;evm.model.Contig14.225
PHI2606	2	PHI:2606|SKN7|I3QHH8|5599|Alternaria	evm.model.Contig2.730;evm.model.Contig13.205
PHI2607	4	PHI:2607|DVRA|Q4WXK4|746128|Aspergillus	evm.model.Contig8.681;evm.model.Contig8.774;evm.model.Contig12.279;evm.model.Contig13.304
PHI2608	15	PHI:2608|ACRTS2|F8R4Y0|5599|Alternaria	evm.model.Contig4.1012;evm.model.Contig4.608;evm.model.Contig4.608;evm.model.Contig4.810;evm.model.Contig4.810;evm.model.Contig4.810;evm.model.Contig5.27;evm.model.Contig9.679;evm.model.Contig9.779;evm.model.Contig11.169;evm.model.Contig11.633;evm.model.Contig11.675;evm.model.Contig14.289;evm.model.Contig14.289;evm.model.Contig14.289
PHI2609	3	PHI:2609|VEA1|B2CQJ9|5037|Histoplasma	evm.model.Contig1.592;evm.model.Contig3.776;evm.model.Contig4.852
PHI261	6	PHI:261|ICL1|AAM89498|5022|Leptosphaeria	evm.model.Contig1.1009;evm.model.Contig1.510;evm.model.Contig2.532;evm.model.Contig3.1252;evm.model.Contig11.403;evm.model.Contig12.453
PHI2611	2	PHI:2611|CMLE|H9C592|59765|Fusarium	evm.model.Contig2.217;evm.model.Contig7.425
PHI2616	12	PHI:2616|InlA|Q2L8G9|1639|Listeria	evm.model.Contig1.876;evm.model.Contig1.876;evm.model.Contig1.876;evm.model.Contig1.876;evm.model.Contig3.34;evm.model.Contig3.34;evm.model.Contig3.34;evm.model.Contig3.34;evm.model.Contig3.34;evm.model.Contig3.34;evm.model.Contig5.362;evm.model.Contig5.362
PHI2617	6	PHI:2617|SEF1|Q59UY7|5476|Candida	evm.model.Contig2.926;evm.model.Contig5.53;evm.model.Contig6.514;evm.model.Contig6.798;evm.model.Contig11.402;evm.model.Contig23.81
PHI2618	2	PHI:2618|SFU1|Q5AP95|5476|Candida	evm.model.Contig18.114;evm.model.Contig18.114
PHI262	1	PHI:262|MAD2|EAK94586|5476|Candida	evm.model.Contig2.413
PHI2624	1	PHI:2624|aroA|P07637|90371|Salmonella	evm.model.Contig2.408
PHI2625	1	PHI:2625|purA|P65882|90371|Salmonella	evm.model.Contig14.299
PHI263	2	PHI:263|MAF1|AAL50116|5462|Colletotrichum	evm.model.Contig2.783;evm.model.Contig13.256
PHI2632	1	PHI:2632|argH|Q2FIB5|1280|Staphylococcus	evm.model.Contig12.405
PHI2633	1	PHI:2633|argB|Q2FK80|1280|Staphylococcus	evm.model.Contig10.511
PHI2634	2	PHI:2634|argF|Q2FHR8|1280|Staphylococcus	evm.model.Contig10.286;evm.model.Contig18.50
PHI2638	3	PHI:2638|Ilv3A|Q4X099|746128|Aspergillus	evm.model.Contig2.20;evm.model.Contig3.721;evm.model.Contig6.784
PHI2639	3	PHI:2639|Ilv3B|Q4WK65|746128|Aspergillus	evm.model.Contig2.20;evm.model.Contig3.721;evm.model.Contig6.784
PHI2640	4	PHI:2640|CNB1|C4XXN5|36911|Candida	evm.model.Contig3.1014;evm.model.Contig3.94;evm.model.Contig8.669;evm.model.Contig13.448
PHI2641	3	PHI:2641|CRZ1|C4Y985|36911|Candida	evm.model.Contig8.210;evm.model.Contig10.144;evm.model.Contig18.235
PHI2643	4	PHI:2643|CFAS|A4HTK3|5671|Leishmania	evm.model.Contig1.123;evm.model.Contig7.38;evm.model.Contig18.348;evm.model.Contig22.80
PHI2644	9	PHI:2644|thioredoxin	evm.model.Contig2.881;evm.model.Contig5.11;evm.model.Contig11.540;evm.model.Contig11.541;evm.model.Contig11.541;evm.model.Contig12.277;evm.model.Contig14.315;evm.model.Contig14.315;evm.model.Contig18.271
PHI2645	2	PHI:2645|ClpV|Q7WP75|518|Bordetella	evm.model.Contig1.837;evm.model.Contig3.1106
PHI265	2	PHI:265|MET3|AAL92174|5207|Cryptococcus	evm.model.Contig1.649;evm.model.Contig5.699
PHI2651	1	PHI:2651|yedX|Q8ZQ52|90371|Salmonella	evm.model.Contig2.743
PHI2653	1	PHI:2653|bcvel1|G2Y3E7|40559|Botrytis	evm.model.Contig4.852
PHI2654	40	PHI:2654|DUR1,2|Q59VF3|5476|Candida	evm.model.Contig1.1209;evm.model.Contig1.452;evm.model.Contig2.1039;evm.model.Contig2.225;evm.model.Contig2.357;evm.model.Contig2.560;evm.model.Contig2.852;evm.model.Contig2.95;evm.model.Contig2.95;evm.model.Contig3.1195;evm.model.Contig3.384;evm.model.Contig3.400;evm.model.Contig4.46;evm.model.Contig4.886;evm.model.Contig4.970;evm.model.Contig5.596;evm.model.Contig5.708;evm.model.Contig5.861;evm…
PHI2655	2	PHI:2655|lon|K1C7N5|287|Pseudomonas	evm.model.Contig12.128;evm.model.Contig18.326
PHI2656	2	PHI:2656|pmrF|D0ZPP5|90371|Salmonella	evm.model.Contig3.247;evm.model.Contig9.177
PHI266	1	PHI:266|MGV1|AAM13670|5518|Fusarium	evm.model.Contig5.41
PHI2661	1	PHI:2661|MedA|Q4X0J5|746128|Aspergillus	evm.model.Contig7.317
PHI2668	1	PHI:2668|bcvel1|G2Y3E7|40559|Botrytis	evm.model.Contig4.852
PHI267	80	PHI:267|MLT1|AAD51594|5476|Candida	evm.model.Contig1.1125;evm.model.Contig1.1125;evm.model.Contig1.1125;evm.model.Contig1.1125;evm.model.Contig1.551;evm.model.Contig1.551;evm.model.Contig1.551;evm.model.Contig2.145;evm.model.Contig2.145;evm.model.Contig2.539;evm.model.Contig2.539;evm.model.Contig2.799;evm.model.Contig2.799;evm.model.Contig2.799;evm.model.Contig2.799;evm.model.Contig2.948;evm.model.Contig2.948;evm.model.Contig2.948…
PHI2676	3	PHI:2676|ssrA	evm.model.Contig1.346;evm.model.Contig1.346;evm.model.Contig5.396
PHI268	1	PHI:268|MST12|AAL27626|318829|Magnaporthe	evm.model.Contig7.537
PHI269	13	PHI:269|RAS2|AAO19639|5270|Ustilago	evm.model.Contig2.590;evm.model.Contig4.230;evm.model.Contig4.449;evm.model.Contig4.710;evm.model.Contig4.892;evm.model.Contig8.390;evm.model.Contig9.340;evm.model.Contig11.165;evm.model.Contig13.317;evm.model.Contig14.303;evm.model.Contig18.221;evm.model.Contig18.289;evm.model.Contig23.58
PHI2691	3	PHI:2691|IRE1|Q6FUI3|5478|Candida	evm.model.Contig1.1089;evm.model.Contig6.704;evm.model.Contig6.704
PHI2693	13	PHI:2693|GcABC-G1|F0XP73|226899|Grosmannia	evm.model.Contig1.52;evm.model.Contig1.984;evm.model.Contig2.145;evm.model.Contig5.18;evm.model.Contig5.583;evm.model.Contig5.583;evm.model.Contig7.711;evm.model.Contig8.850;evm.model.Contig10.375;evm.model.Contig13.514;evm.model.Contig13.8;evm.model.Contig16.6;evm.model.Contig16.6
PHI2694	3	PHI:2694	evm.model.Contig1.347;evm.model.Contig3.1091;evm.model.Contig23.37
PHI2699	2	PHI:2699|HrpM|Q8PPR7|611301|Xanthomonas	evm.model.Contig2.412;evm.model.Contig12.636
PHI27	1	PHI:27|CAP20|AAA77678|5457|Colletotrichum	evm.model.Contig2.1022
PHI270	11	PHI:270|RHO1|BAA24262|5476|Candida	evm.model.Contig2.631;evm.model.Contig4.449;evm.model.Contig4.710;evm.model.Contig4.892;evm.model.Contig5.797;evm.model.Contig8.390;evm.model.Contig9.251;evm.model.Contig10.195;evm.model.Contig11.352;evm.model.Contig17.287;evm.model.Contig18.221
PHI2700	28	PHI:2700|lac2|J7MF98|5465|Colletotrichum	evm.model.Contig1.1020;evm.model.Contig1.1020;evm.model.Contig1.17;evm.model.Contig1.17;evm.model.Contig1.224;evm.model.Contig1.224;evm.model.Contig1.433;evm.model.Contig1.925;evm.model.Contig3.1030;evm.model.Contig3.1030;evm.model.Contig3.1060;evm.model.Contig4.142;evm.model.Contig5.412;evm.model.Contig5.412;evm.model.Contig6.657;evm.model.Contig6.657;evm.model.Contig9.16;evm.model.Contig9.16;ev…
PHI2704	11	PHI:2704|Tri12|F6MFB4|5518|Fusarium	evm.model.Contig1.219;evm.model.Contig2.241;evm.model.Contig6.538;evm.model.Contig6.789;evm.model.Contig7.15;evm.model.Contig7.592;evm.model.Contig7.768;evm.model.Contig9.698;evm.model.Contig12.194;evm.model.Contig13.485;evm.model.Contig17.143
PHI271	1	PHI:271|SOD1|AAC12872|5476|Candida	evm.model.Contig2.429
PHI2710	5	PHI:2710|mepB	evm.model.Contig1.1182;evm.model.Contig7.246;evm.model.Contig13.139;evm.model.Contig18.145;evm.model.Contig19.234
PHI2712	2	PHI:2712|NLP2|G2WWK9|27337|Verticillium	evm.model.Contig6.510;evm.model.Contig8.59
PHI2714	1	PHI:2714|PEX5|I1RC71|5518|Fusarium	evm.model.Contig8.685
PHI2715	14	PHI:2715|PEX6	evm.model.Contig5.198;evm.model.Contig5.198;evm.model.Contig5.324;evm.model.Contig6.117;evm.model.Contig6.918;evm.model.Contig9.141;evm.model.Contig9.737;evm.model.Contig10.101;evm.model.Contig11.296;evm.model.Contig11.296;evm.model.Contig15.116;evm.model.Contig15.124;evm.model.Contig17.201;evm.model.Contig17.201
PHI2716	1	PHI:2716|PEX7	evm.model.Contig13.5
PHI2728	2	PHI:2728|FgERG4|I1RZZ3|5518|Fusarium	evm.model.Contig4.223;evm.model.Contig5.788
PHI273	1	PHI:273|SPT3|AAD33888|5476|Candida	evm.model.Contig13.427
PHI2731	58	PHI:2731|VdSge1|G2XD29|27337|Verticillium	evm.model.Contig1.1205;evm.model.Contig1.344;evm.model.Contig1.459;evm.model.Contig1.738;evm.model.Contig1.759;evm.model.Contig1.923;evm.model.Contig2.1034;evm.model.Contig2.493;evm.model.Contig2.549;evm.model.Contig2.633;evm.model.Contig3.1240;evm.model.Contig3.136;evm.model.Contig3.856;evm.model.Contig3.878;evm.model.Contig3.916;evm.model.Contig4.167;evm.model.Contig4.513;evm.model.Contig4.600;…
PHI2733	1	PHI:2733	evm.model.Contig10.48
PHI2734	2	PHI:2734	evm.model.Contig12.658;evm.model.Contig16.290
PHI2735	1	PHI:2735|RsmA|D0KML5|55208|Pectobacterium	evm.model.Contig13.488
PHI274	4	PHI:274|USX1|AAM22494|5207|Cryptococcus	evm.model.Contig8.42;evm.model.Contig8.819;evm.model.Contig14.414;evm.model.Contig18.224
PHI2745	3	PHI:2745|treY|Q02LV5|287|Pseudomonas	evm.model.Contig1.560;evm.model.Contig2.500;evm.model.Contig18.45
PHI2746	3	PHI:2746|treZ|Q02LV7|287|Pseudomonas	evm.model.Contig1.560;evm.model.Contig4.794;evm.model.Contig9.642
PHI2747	1	PHI:2747|Cnt|A8YZD7|1280|Staphylococcus	evm.model.Contig9.268
PHI2748	2	PHI:2748|snf1|Q4PF20|5270|Ustilago	evm.model.Contig2.607;evm.model.Contig10.433
PHI275	1	PHI:275|AOX1|AAM22475|5207|Cryptococcus	evm.model.Contig13.469
PHI277	10	PHI:277|BCP1|AAQ16572|40559|Botrytis	evm.model.Contig1.640;evm.model.Contig2.505;evm.model.Contig5.163;evm.model.Contig6.115;evm.model.Contig6.31;evm.model.Contig6.494;evm.model.Contig11.25;evm.model.Contig12.463;evm.model.Contig20.37;evm.model.Contig23.22
PHI278	5	PHI:278|BCPME1|CAC29255|40559|Botrytis	evm.model.Contig2.170;evm.model.Contig7.719;evm.model.Contig7.721;evm.model.Contig9.119;evm.model.Contig10.358
PHI279	1	PHI:279|CaSPA2|EAK92427|5476|Candida	evm.model.Contig6.519
PHI280	7	PHI:280|CCN1|AAG36938|5207|Cryptococcus	evm.model.Contig1.755;evm.model.Contig2.985;evm.model.Contig6.108;evm.model.Contig11.285;evm.model.Contig14.197;evm.model.Contig14.197;evm.model.Contig18.65
PHI2802	72	PHI:2802|3hnr|B2ZRQ4|93612|Setosphaeria	evm.model.Contig1.1127;evm.model.Contig1.171;evm.model.Contig1.561;evm.model.Contig1.580;evm.model.Contig1.616;evm.model.Contig1.853;evm.model.Contig1.895;evm.model.Contig2.1038;evm.model.Contig2.1048;evm.model.Contig2.1137;evm.model.Contig2.323;evm.model.Contig2.362;evm.model.Contig2.40;evm.model.Contig2.479;evm.model.Contig2.542;evm.model.Contig2.572;evm.model.Contig2.611;evm.model.Contig2.796;…
PHI2803	2	PHI:2803|lae1|Q2FKJ7|93612|Setosphaeria	evm.model.Contig10.286;evm.model.Contig18.50
PHI2804	2	PHI:2804|ecp6|Q2FDM5|93612|Setosphaeria	evm.model.Contig10.286;evm.model.Contig18.50
PHI2806	1	PHI:2806|SsSOD1|A7E5X4|5180|Sclerotinia	evm.model.Contig2.429
PHI2807	6	PHI:2807|Ss-Sl2|A7EKS0|5180|Sclerotinia	evm.model.Contig3.359;evm.model.Contig11.447;evm.model.Contig11.657;evm.model.Contig11.658;evm.model.Contig12.275;evm.model.Contig17.77
PHI2808	8	PHI:2808|gas1|Q2KN79|59765|Fusarium	evm.model.Contig2.903;evm.model.Contig3.842;evm.model.Contig5.230;evm.model.Contig7.110;evm.model.Contig11.148;evm.model.Contig14.263;evm.model.Contig18.15;evm.model.Contig18.214
PHI281	4	PHI:281|CDC10|CAA81090|5476|Candida	evm.model.Contig2.238;evm.model.Contig3.536;evm.model.Contig7.188;evm.model.Contig10.112
PHI2814	1	PHI:2814|pdr1|P12383|4932|Saccharomyces	evm.model.Contig17.231
PHI2815	9	PHI:2815|pdr15|Q04182|4932|Saccharomyces	evm.model.Contig1.1125;evm.model.Contig1.1125;evm.model.Contig5.583;evm.model.Contig5.583;evm.model.Contig7.102;evm.model.Contig7.53;evm.model.Contig7.711;evm.model.Contig13.84;evm.model.Contig13.84
PHI2817	2	PHI:2817|Aapg1|Q9C4A0|5599|Alternaria	evm.model.Contig7.656;evm.model.Contig10.369
PHI2818	3	PHI:2818|Acpg1|Q9C4A1|135859|Alternaria	evm.model.Contig7.656;evm.model.Contig10.369;evm.model.Contig17.339
PHI2819	1	PHI:2819|CaEss1|G1UA02|5476|Candida	evm.model.Contig3.260
PHI282	6	PHI:282|CDC11|AAM51626|5476|Candida	evm.model.Contig2.238;evm.model.Contig3.536;evm.model.Contig5.636;evm.model.Contig7.188;evm.model.Contig8.762;evm.model.Contig10.112
PHI2820	1	PHI:2820|SWI1|Q59UR3|5476|Candida	evm.model.Contig14.328
PHI2821	42	PHI:2821|SNF2|Q5ALP9|5476|Candida	evm.model.Contig1.205;evm.model.Contig1.205;evm.model.Contig1.277;evm.model.Contig1.451;evm.model.Contig1.864;evm.model.Contig2.667;evm.model.Contig3.1039;evm.model.Contig4.395;evm.model.Contig6.387;evm.model.Contig6.387;evm.model.Contig6.395;evm.model.Contig6.80;evm.model.Contig6.80;evm.model.Contig7.256;evm.model.Contig7.256;evm.model.Contig7.399;evm.model.Contig7.399;evm.model.Contig7.429;evm.…
PHI2822	4	PHI:2822|Cxt1p|Q5K8R6|5207|Cryptococcus	evm.model.Contig2.432;evm.model.Contig4.354;evm.model.Contig12.135;evm.model.Contig13.432
PHI2823	1	PHI:2823|PES1|Q59X38|5476|Candida	evm.model.Contig8.797
PHI2825	8	PHI:2825|SET1|Q5ABG1|5476|Candida	evm.model.Contig1.673;evm.model.Contig4.858;evm.model.Contig5.494;evm.model.Contig5.729;evm.model.Contig6.453;evm.model.Contig6.453;evm.model.Contig7.469;evm.model.Contig9.136
PHI2826	30	PHI:2826|Fgb1|Q6XPX0|59765|Fusarium	evm.model.Contig1.51;evm.model.Contig2.373;evm.model.Contig3.537;evm.model.Contig3.537;evm.model.Contig3.537;evm.model.Contig3.537;evm.model.Contig3.69;evm.model.Contig4.177;evm.model.Contig4.177;evm.model.Contig5.320;evm.model.Contig5.320;evm.model.Contig6.830;evm.model.Contig6.830;evm.model.Contig6.89;evm.model.Contig6.89;evm.model.Contig8.536;evm.model.Contig8.536;evm.model.Contig10.158;evm.mo…
PHI2829	1	PHI:2829|AVR-Pita1JA|C1KJH7|148305|Magnaporthe	evm.model.Contig9.688
PHI283	2	PHI:283|CDC24|AAO25556|5476|Candida	evm.model.Contig1.50;evm.model.Contig2.79
PHI2830	1	PHI:2830|AVR-Pita1JB|C1KJG7|148305|Magnaporthe	evm.model.Contig9.688
PHI2831	6	PHI:2831|AKTR-1|Q9P4V0|5599|Alternaria	evm.model.Contig1.920;evm.model.Contig1.988;evm.model.Contig4.603;evm.model.Contig6.99;evm.model.Contig9.509;evm.model.Contig14.479
PHI2832	8	PHI:2832|AKT3-1|Q9P4U9|5599|Alternaria	evm.model.Contig1.521;evm.model.Contig5.249;evm.model.Contig5.353;evm.model.Contig6.414;evm.model.Contig9.106;evm.model.Contig9.624;evm.model.Contig9.63;evm.model.Contig11.250
PHI2833	2	PHI:2833|Cir1|Q09RL3|5207|Cryptococcus	evm.model.Contig18.114;evm.model.Contig18.114
PHI2834	5	PHI:2834|LAM1|C3PTB1|5016|Cochliobolus	evm.model.Contig1.112;evm.model.Contig1.1129;evm.model.Contig8.749;evm.model.Contig9.613;evm.model.Contig13.344
PHI2835	19	PHI:2835|RED2|C3JXE8|5016|Cochliobolus	evm.model.Contig1.1124;evm.model.Contig1.341;evm.model.Contig1.69;evm.model.Contig3.401;evm.model.Contig3.470;evm.model.Contig4.729;evm.model.Contig5.375;evm.model.Contig5.519;evm.model.Contig6.101;evm.model.Contig6.333;evm.model.Contig7.286;evm.model.Contig8.832;evm.model.Contig11.472;evm.model.Contig11.561;evm.model.Contig12.182;evm.model.Contig12.324;evm.model.Contig13.142;evm.model.Contig13.5…
PHI2836	11	PHI:2836|RED3|C3JXE9|5016|Cochliobolus	evm.model.Contig1.1124;evm.model.Contig1.341;evm.model.Contig1.69;evm.model.Contig4.729;evm.model.Contig6.101;evm.model.Contig6.333;evm.model.Contig11.472;evm.model.Contig12.182;evm.model.Contig12.324;evm.model.Contig13.513;evm.model.Contig13.78
PHI2837	25	PHI:2837|OXI1|D2SZX7|5016|Cochliobolus	evm.model.Contig1.1127;evm.model.Contig1.561;evm.model.Contig2.1038;evm.model.Contig2.1048;evm.model.Contig2.479;evm.model.Contig2.572;evm.model.Contig2.611;evm.model.Contig2.637;evm.model.Contig3.357;evm.model.Contig3.960;evm.model.Contig4.141;evm.model.Contig4.201;evm.model.Contig8.62;evm.model.Contig9.362;evm.model.Contig9.469;evm.model.Contig10.211;evm.model.Contig10.49;evm.model.Contig12.549…
PHI2838	3	PHI:2838|TOX9|D2SZX8|5016|Cochliobolus	evm.model.Contig1.1126;evm.model.Contig4.418;evm.model.Contig8.570
PHI2839	6	PHI:2839|RED1|Q8NJQ2|5016|Cochliobolus	evm.model.Contig3.902;evm.model.Contig5.507;evm.model.Contig7.227;evm.model.Contig8.327;evm.model.Contig9.85;evm.model.Contig14.310
PHI284	8	PHI:284|CHK1|O59892|5476|Candida	evm.model.Contig1.346;evm.model.Contig1.346;evm.model.Contig2.884;evm.model.Contig5.396;evm.model.Contig5.396;evm.model.Contig8.212;evm.model.Contig13.356;evm.model.Contig13.356
PHI2840	2	PHI:2840|CnSEC14-1|F6K8L5|5207|Cryptococcus	evm.model.Contig14.206;evm.model.Contig14.428
PHI2841	3	PHI:2841|CnSEC14-2|F6K8L6|5207|Cryptococcus	evm.model.Contig14.206;evm.model.Contig14.306;evm.model.Contig14.428
PHI2842	1	PHI:2842|CnSFH5|F6K8L7|5207|Cryptococcus	evm.model.Contig9.355
PHI2843	2	PHI:2843|CnPlb1|Q9P8P2|5207|Cryptococcus	evm.model.Contig1.306;evm.model.Contig7.190
PHI2844	96	PHI:2844|BRM2|O93802|5599|Alternaria	evm.model.Contig1.1127;evm.model.Contig1.171;evm.model.Contig1.311;evm.model.Contig1.502;evm.model.Contig1.561;evm.model.Contig1.580;evm.model.Contig1.616;evm.model.Contig1.853;evm.model.Contig1.872;evm.model.Contig2.1038;evm.model.Contig2.1048;evm.model.Contig2.1137;evm.model.Contig2.222;evm.model.Contig2.323;evm.model.Contig2.362;evm.model.Contig2.40;evm.model.Contig2.479;evm.model.Contig2.542;…
PHI2847	4	PHI:2847|BcPG1|A7X4J2|40559|Botrytis	evm.model.Contig6.650;evm.model.Contig7.720;evm.model.Contig9.413;evm.model.Contig22.99
PHI2849	6	PHI:2849|cutA|Q99174|70790|Fusarium	evm.model.Contig2.410;evm.model.Contig3.679;evm.model.Contig5.847;evm.model.Contig6.287;evm.model.Contig10.419;evm.model.Contig12.21
PHI285	4	PHI:285|CHSV|AAO49384|5507|Fusarium	evm.model.Contig2.424;evm.model.Contig7.873;evm.model.Contig17.274;evm.model.Contig23.53
PHI2850	1	PHI:2850|AVR-Pita1|C1KJH9|148305|Magnaporthe	evm.model.Contig9.688
PHI2858	3	PHI:2858|FvVE1	evm.model.Contig1.99;evm.model.Contig6.53;evm.model.Contig6.53
PHI286	6	PHI:286|CLC-A|AAO73005|5207|Cryptococcus	evm.model.Contig1.765;evm.model.Contig1.765;evm.model.Contig3.146;evm.model.Contig3.176;evm.model.Contig3.176;evm.model.Contig17.86
PHI2862	1	PHI:2862|Lys14|Q5AC02|5476|Candida	evm.model.Contig19.127
PHI2863	2	PHI:2863|Lys144|Q5A7T6|5476|Candida	evm.model.Contig17.82;evm.model.Contig22.97
PHI2865	2	PHI:2865|Tye7|Q5AL36|5476|Candida	evm.model.Contig9.543;evm.model.Contig11.442
PHI2866	3	PHI:2866|ORF19.3625|Q59Y24|5476|Candida	evm.model.Contig1.103;evm.model.Contig4.500;evm.model.Contig6.520
PHI287	1	PHI:287|CLNR1|AAN65464|290576|Colletotrichum	evm.model.Contig12.469
PHI2873	3	PHI:2873|hldD|D3FN03|197|Campylobacter	evm.model.Contig8.42;evm.model.Contig8.789;evm.model.Contig18.224
PHI288	2	PHI:288|CMP1|EAL00094|5476|Candida	evm.model.Contig18.287;evm.model.Contig18.287
PHI289	2	PHI:289|CNA1|EAK99989|5476|Candida	evm.model.Contig18.287;evm.model.Contig18.287
PHI2893	7	PHI:2893|F-avi5730|B9K1Q7|373|Agrobacterium	evm.model.Contig2.901;evm.model.Contig5.327;evm.model.Contig7.20;evm.model.Contig10.271;evm.model.Contig12.214;evm.model.Contig12.610;evm.model.Contig19.132
PHI2894	20	PHI:2894|F-avi3342|B9JZT5|373|Agrobacterium	evm.model.Contig1.548;evm.model.Contig1.908;evm.model.Contig1.981;evm.model.Contig2.39;evm.model.Contig2.901;evm.model.Contig5.327;evm.model.Contig6.184;evm.model.Contig6.5;evm.model.Contig6.730;evm.model.Contig10.350;evm.model.Contig11.471;evm.model.Contig12.442;evm.model.Contig12.488;evm.model.Contig12.610;evm.model.Contig16.289;evm.model.Contig21.49;evm.model.Contig21.49;evm.model.Contig21.49;…
PHI2895	19	PHI:2895|F-avi4330|B9JV05|373|Agrobacterium	evm.model.Contig1.12;evm.model.Contig1.431;evm.model.Contig1.558;evm.model.Contig3.1001;evm.model.Contig3.1246;evm.model.Contig3.731;evm.model.Contig3.902;evm.model.Contig5.507;evm.model.Contig5.824;evm.model.Contig5.865;evm.model.Contig9.396;evm.model.Contig9.85;evm.model.Contig10.256;evm.model.Contig13.510;evm.model.Contig17.194;evm.model.Contig17.62;evm.model.Contig18.213;evm.model.Contig18.30…
PHI2898	4	PHI:2896|BEC1005|CCU82697|62688|Blumeria	evm.model.Contig1.650;evm.model.Contig3.720;evm.model.Contig4.828;evm.model.Contig18.318
PHI2899	1	PHI:2901|BEC1040|CCU82707|62688|Blumeria	evm.model.Contig13.25
PHI290	2	PHI:290|CNB1|EAL03139|5476|Candida	evm.model.Contig3.94;evm.model.Contig13.448
PHI2903	1	PHI:2897|BEC1019|KJ571201.1|62688|Blumeria	evm.model.Contig2.318
PHI2905	1	PHI:2905|Me23|M1T210|13131|Macrosiphum	evm.model.Contig11.372
PHI2907	15	PHI:2907|Cyp51A|I6YDU0|5518|Fusarium	evm.model.Contig1.98;evm.model.Contig2.474;evm.model.Contig3.485;evm.model.Contig4.195;evm.model.Contig7.100;evm.model.Contig7.100;evm.model.Contig8.116;evm.model.Contig8.648;evm.model.Contig10.507;evm.model.Contig13.499;evm.model.Contig14.163;evm.model.Contig14.469;evm.model.Contig16.172;evm.model.Contig17.70;evm.model.Contig24.109
PHI2908	23	PHI:2908|CYP51B|I1RBR4|5518|Fusarium	evm.model.Contig1.114;evm.model.Contig1.1202;evm.model.Contig2.385;evm.model.Contig2.467;evm.model.Contig2.474;evm.model.Contig3.207;evm.model.Contig3.276;evm.model.Contig3.569;evm.model.Contig4.27;evm.model.Contig4.814;evm.model.Contig5.206;evm.model.Contig6.219;evm.model.Contig8.186;evm.model.Contig8.619;evm.model.Contig12.124;evm.model.Contig12.20;evm.model.Contig12.5;evm.model.Contig13.239;ev…
PHI2909	16	PHI:2909|CYP51C|I1S2M5|5518|Fusarium	evm.model.Contig1.798;evm.model.Contig2.559;evm.model.Contig3.1139;evm.model.Contig3.569;evm.model.Contig4.138;evm.model.Contig5.206;evm.model.Contig5.707;evm.model.Contig8.692;evm.model.Contig8.835;evm.model.Contig9.133;evm.model.Contig9.669;evm.model.Contig12.20;evm.model.Contig13.254;evm.model.Contig13.88;evm.model.Contig17.61;evm.model.Contig17.70
PHI291	7	PHI:291|CPPH1|CAD10781|5111|Claviceps	evm.model.Contig1.372;evm.model.Contig1.372;evm.model.Contig2.1070;evm.model.Contig2.1070;evm.model.Contig2.1070;evm.model.Contig2.1070;evm.model.Contig2.1070
PHI2910	6	PHI:2910|Shk1|A7F519|5180|Sclerotinia	evm.model.Contig3.1137;evm.model.Contig3.1137;evm.model.Contig5.739;evm.model.Contig5.739;evm.model.Contig5.739;evm.model.Contig20.32
PHI2911	2	PHI:2911|Ss-pth2|A7F6V9|5180|Sclerotinia	evm.model.Contig4.732;evm.model.Contig7.664
PHI2912	4	PHI:2912|AaNoxA|H9AWW9|5599|Alternaria	evm.model.Contig4.716;evm.model.Contig9.526;evm.model.Contig10.499;evm.model.Contig16.246
PHI2913	1	PHI:2913|AaNoxB|J7H173|5599|Alternaria	evm.model.Contig14.242
PHI2914	1	PHI:2914|AaNoxR|J7H6V8|5599|Alternaria	evm.model.Contig9.483
PHI2915	1	PHI:2915|Ppr1|W7LRW9|117187|Fusarium	evm.model.Contig8.681
PHI2916	1	PHI:2916|Ppr2|W7M5P0|117187|Fusarium	evm.model.Contig16.275
PHI292	1	PHI:292|CPRa|AAK31936|5207|Cryptococcus	evm.model.Contig7.363
PHI2920	20	PHI:2920|FET3-1|E3QRA4|31870|Colletotrichum	evm.model.Contig1.1020;evm.model.Contig1.17;evm.model.Contig1.224;evm.model.Contig1.433;evm.model.Contig1.433;evm.model.Contig1.925;evm.model.Contig3.1030;evm.model.Contig3.1060;evm.model.Contig4.142;evm.model.Contig5.412;evm.model.Contig6.657;evm.model.Contig9.16;evm.model.Contig12.12;evm.model.Contig12.13;evm.model.Contig13.508;evm.model.Contig13.64;evm.model.Contig14.473;evm.model.Contig14.473…
PHI2921	19	PHI:2921|FET3-2|E3Q7G1|31870|Colletotrichum	evm.model.Contig1.1020;evm.model.Contig1.17;evm.model.Contig1.224;evm.model.Contig1.433;evm.model.Contig1.925;evm.model.Contig3.1030;evm.model.Contig3.1060;evm.model.Contig4.142;evm.model.Contig5.412;evm.model.Contig6.657;evm.model.Contig9.16;evm.model.Contig12.12;evm.model.Contig12.13;evm.model.Contig13.508;evm.model.Contig13.64;evm.model.Contig14.473;evm.model.Contig14.473;evm.model.Contig16.33…
PHI2923	1	PHI:2923|AaNPS6|I6YWH2|5599|Alternaria	evm.model.Contig1.553
PHI2924	4	PHI:2924|lip1|J9MXG1|59765|Fusarium	evm.model.Contig1.449;evm.model.Contig3.156;evm.model.Contig5.514;evm.model.Contig6.254
PHI2925	1	PHI:2925|lip2|J9MBA2|59765|Fusarium	evm.model.Contig6.254
PHI2926	40	PHI:2926|lip3|J9NE50|59765|Fusarium	evm.model.Contig1.343;evm.model.Contig1.476;evm.model.Contig1.599;evm.model.Contig1.815;evm.model.Contig2.1093;evm.model.Contig2.366;evm.model.Contig2.578;evm.model.Contig3.13;evm.model.Contig3.197;evm.model.Contig3.252;evm.model.Contig3.890;evm.model.Contig4.1014;evm.model.Contig4.211;evm.model.Contig4.689;evm.model.Contig4.944;evm.model.Contig5.169;evm.model.Contig5.257;evm.model.Contig5.346;ev…
PHI2927	42	PHI:2927|lip5|J9N2Z8|59765|Fusarium	evm.model.Contig1.343;evm.model.Contig1.476;evm.model.Contig1.599;evm.model.Contig1.815;evm.model.Contig2.1093;evm.model.Contig2.366;evm.model.Contig2.578;evm.model.Contig3.13;evm.model.Contig3.197;evm.model.Contig3.252;evm.model.Contig3.890;evm.model.Contig4.1014;evm.model.Contig4.211;evm.model.Contig4.689;evm.model.Contig4.939;evm.model.Contig5.169;evm.model.Contig5.257;evm.model.Contig5.346;ev…
PHI2929	7	PHI:2929|ctf1|J9MMS5|59765|Fusarium	evm.model.Contig1.537;evm.model.Contig1.537;evm.model.Contig1.961;evm.model.Contig2.315;evm.model.Contig12.286;evm.model.Contig16.58;evm.model.Contig19.134
PHI293	1	PHI:293|CPS1|AAG53991|5016|Cochliobolus	evm.model.Contig3.444
PHI2930	11	PHI:2930|ctf2|J9MFF7|59765|Fusarium	evm.model.Contig1.115;evm.model.Contig1.537;evm.model.Contig1.961;evm.model.Contig2.692;evm.model.Contig2.74;evm.model.Contig2.816;evm.model.Contig7.576;evm.model.Contig8.69;evm.model.Contig9.719;evm.model.Contig14.178;evm.model.Contig16.58
PHI2932	4	PHI:2932|NoxA|F8WSC5|5599|Alternaria	evm.model.Contig4.716;evm.model.Contig9.526;evm.model.Contig10.499;evm.model.Contig16.246
PHI2933	2	PHI:2933|NoxB|J7H173|5599|Alternaria	evm.model.Contig10.348;evm.model.Contig14.242
PHI2938	1	PHI:2938|gumH|Q87BQ7|183190|Xylella	evm.model.Contig10.222
PHI294	1	PHI:294|CST1|BAC11803|5462|Colletotrichum	evm.model.Contig1.1173
PHI2940	5	PHI:2940|MoARK1|G4MV67|148305|Magnaporthe	evm.model.Contig4.215;evm.model.Contig4.414;evm.model.Contig4.527;evm.model.Contig5.215;evm.model.Contig5.215
PHI295	2	PHI:295|CvCPS1|AAP87099|40125|Cochliobolus	evm.model.Contig3.444;evm.model.Contig3.444
PHI2954	2	PHI:2954|TgNST1|B6KLD2|5811|Toxoplasma	evm.model.Contig1.394;evm.model.Contig1.394
PHI2955	5	PHI:2955|PKH2-02|J9VH94|178876|Cryptococcus	evm.model.Contig1.180;evm.model.Contig1.180;evm.model.Contig8.534;evm.model.Contig13.104;evm.model.Contig15.126
PHI2959	2	PHI:2959|mdh|C5BF98|67780|Edwardsiella	evm.model.Contig7.375;evm.model.Contig7.665
PHI296	6	PHI:296|CZK3|AAP72037|135779|Cercospora	evm.model.Contig1.1184;evm.model.Contig3.1031;evm.model.Contig3.602;evm.model.Contig8.494;evm.model.Contig9.690;evm.model.Contig10.128
PHI2960	3	PHI:2960|frdA|C5BDL7|67780|Edwardsiella	evm.model.Contig8.220;evm.model.Contig8.679;evm.model.Contig10.661
PHI2961	1	PHI:2961|gcvP|C5BAT0|67780|Edwardsiella	evm.model.Contig2.645
PHI2962	2	PHI:2962|glyA|C5BEV2|67780|Edwardsiella	evm.model.Contig13.339;evm.model.Contig14.57
PHI2964	2	PHI:2964|AsnB|G7TM01|129394|Xanthomonas	evm.model.Contig8.834;evm.model.Contig10.137
PHI2968	124	PHI:2968|Hxs1|J9VQA5|5207|Cryptococcus	evm.model.Contig1.466;evm.model.Contig1.646;evm.model.Contig1.796;evm.model.Contig1.824;evm.model.Contig2.10;evm.model.Contig2.147;evm.model.Contig2.173;evm.model.Contig2.198;evm.model.Contig2.272;evm.model.Contig2.292;evm.model.Contig2.327;evm.model.Contig2.415;evm.model.Contig2.613;evm.model.Contig2.644;evm.model.Contig2.738;evm.model.Contig2.741;evm.model.Contig2.75;evm.model.Contig2.867;evm.m…
PHI2969	1	PHI:2969|argEF|Q4WCZ1|746128|Aspergillus	evm.model.Contig10.511
PHI2970	2	PHI:2970|argB|Q4WNW5|746128|Aspergillus	evm.model.Contig10.286;evm.model.Contig18.50
PHI2976	4	PHI:2976|CgOPT1|C6ZRH8|29905|Colletotrichum	evm.model.Contig2.714;evm.model.Contig11.699;evm.model.Contig12.195;evm.model.Contig24.80
PHI2978	2	PHI:2978|MoCel12A|G4N5V2|148305|Magnaporthe	evm.model.Contig16.196;evm.model.Contig22.106
PHI2981	13	PHI:2981|Ctf1|A6N6J8|59765|Fusarium	evm.model.Contig1.115;evm.model.Contig1.537;evm.model.Contig1.537;evm.model.Contig1.961;evm.model.Contig2.315;evm.model.Contig2.692;evm.model.Contig2.692;evm.model.Contig2.816;evm.model.Contig8.633;evm.model.Contig8.69;evm.model.Contig12.286;evm.model.Contig16.58;evm.model.Contig19.134
PHI2983	5	PHI:2983|MGG_06279.6|G4N8E3|148305|Magnaporthe	evm.model.Contig1.1099;evm.model.Contig1.504;evm.model.Contig1.985;evm.model.Contig2.494;evm.model.Contig5.855
PHI2985	4	PHI:2985|MGG_04521.6|G4MSF2|148305|Magnaporthe	evm.model.Contig9.447;evm.model.Contig11.440;evm.model.Contig14.304;evm.model.Contig14.304
PHI2986	1	PHI:2986|MGG_06434.6|G4N7A6|148305|Magnaporthe	evm.model.Contig6.447
PHI2987	3	PHI:2987|MoAPS1|G4NID8|148305|Magnaporthe	evm.model.Contig7.657;evm.model.Contig11.375;evm.model.Contig11.375
PHI2988	4	PHI:2988|MoAPS2|G4NA99|148305|Magnaporthe	evm.model.Contig1.1117;evm.model.Contig7.657;evm.model.Contig7.657;evm.model.Contig11.375
PHI2989	17	PHI:2989|MGG_06243.6|G4N8I4|148305|Magnaporthe	evm.model.Contig2.774;evm.model.Contig3.414;evm.model.Contig3.414;evm.model.Contig3.574;evm.model.Contig3.574;evm.model.Contig3.936;evm.model.Contig4.489;evm.model.Contig4.991;evm.model.Contig5.109;evm.model.Contig8.752;evm.model.Contig9.107;evm.model.Contig9.422;evm.model.Contig9.562;evm.model.Contig10.209;evm.model.Contig12.4;evm.model.Contig16.26;evm.model.Contig19.158
PHI299	2	PHI:299|FER2|A1A652|5270|Ustilago	evm.model.Contig3.1059;evm.model.Contig3.1059
PHI2990	3	PHI:2990|MGG_02474.6|G4MRY7|148305|Magnaporthe	evm.model.Contig2.507;evm.model.Contig11.371;evm.model.Contig11.623
PHI2991	5	PHI:2991|MGG_01426.6|Q52G60|148305|Magnaporthe	evm.model.Contig1.713;evm.model.Contig5.724;evm.model.Contig7.248;evm.model.Contig7.331;evm.model.Contig7.331
PHI2992	1	PHI:2992|MGG_02755.6|Q01168|148305|Magnaporthe	evm.model.Contig12.469
PHI2994	7	PHI:2994|MGG_06355.6|G4N7V2|148305|Magnaporthe	evm.model.Contig5.633;evm.model.Contig5.722;evm.model.Contig8.12;evm.model.Contig8.12;evm.model.Contig13.116;evm.model.Contig19.248;evm.model.Contig19.251
PHI2995	3	PHI:2995|MGG_09263.6|G4MQ91|148305|Magnaporthe	evm.model.Contig13.238;evm.model.Contig14.494;evm.model.Contig22.109
PHI2996	3	PHI:2996|MGG_06507.6|G4N6W9|148305|Magnaporthe	evm.model.Contig1.45;evm.model.Contig1.735;evm.model.Contig1.735
PHI3	9	PHI:3|PGN1|AAA79885|5017|Cochliobolus	evm.model.Contig6.650;evm.model.Contig6.852;evm.model.Contig7.656;evm.model.Contig7.718;evm.model.Contig7.720;evm.model.Contig9.413;evm.model.Contig10.369;evm.model.Contig17.339;evm.model.Contig22.99
PHI300	20	PHI:300|FGB1|AAO91808|5507|Fusarium	evm.model.Contig1.51;evm.model.Contig2.373;evm.model.Contig3.537;evm.model.Contig3.537;evm.model.Contig3.537;evm.model.Contig3.537;evm.model.Contig5.320;evm.model.Contig5.320;evm.model.Contig8.536;evm.model.Contig8.536;evm.model.Contig10.158;evm.model.Contig11.544;evm.model.Contig12.234;evm.model.Contig13.157;evm.model.Contig13.157;evm.model.Contig18.368;evm.model.Contig18.368;evm.model.Contig20.…
PHI3004	1	PHI:3004|ClpX|A6QHK8|1280|Staphylococcus	evm.model.Contig4.795
PHI3005	1	PHI:3005|ClpP|P63786|1280|Staphylococcus	evm.model.Contig14.272
PHI301	4	PHI:301|foSNF1|AAN32715|5507|Fusarium	evm.model.Contig1.239;evm.model.Contig2.756;evm.model.Contig11.378;evm.model.Contig12.397
PHI3011	3	PHI:3011|rcsC11|P58662|90371|Salmonella	evm.model.Contig6.718;evm.model.Contig6.718;evm.model.Contig23.49
PHI3014	5		evm.model.Contig3.114;evm.model.Contig3.114;evm.model.Contig3.114;evm.model.Contig3.114;evm.model.Contig13.343
PHI3017	2		evm.model.Contig6.805;evm.model.Contig6.805
PHI3018	2		evm.model.Contig4.94;evm.model.Contig9.331
PHI3019	9		evm.model.Contig1.559;evm.model.Contig1.908;evm.model.Contig1.952;evm.model.Contig3.205;evm.model.Contig6.66;evm.model.Contig11.32;evm.model.Contig12.610;evm.model.Contig16.236;evm.model.Contig17.327
PHI3021	1		evm.model.Contig12.235
PHI3024	3		evm.model.Contig1.1097;evm.model.Contig5.568;evm.model.Contig11.123
PHI3025	7		evm.model.Contig1.933;evm.model.Contig4.458;evm.model.Contig4.608;evm.model.Contig4.608;evm.model.Contig10.2;evm.model.Contig11.675;evm.model.Contig14.289
PHI3028	7		evm.model.Contig2.405;evm.model.Contig3.1253;evm.model.Contig3.683;evm.model.Contig3.830;evm.model.Contig5.131;evm.model.Contig5.584;evm.model.Contig12.430
PHI3029	2		evm.model.Contig4.753;evm.model.Contig8.774
PHI3035	1		evm.model.Contig7.444
PHI3036	1		evm.model.Contig7.444
PHI3037	69		evm.model.Contig1.114;evm.model.Contig1.1194;evm.model.Contig1.1202;evm.model.Contig1.246;evm.model.Contig1.604;evm.model.Contig1.848;evm.model.Contig2.1030;evm.model.Contig2.1057;evm.model.Contig2.290;evm.model.Contig2.467;evm.model.Contig2.569;evm.model.Contig2.749;evm.model.Contig2.836;evm.model.Contig2.837;evm.model.Contig3.1183;evm.model.Contig3.971;evm.model.Contig4.124;evm.model.Contig4.12…
PHI3038	87		evm.model.Contig1.1019;evm.model.Contig1.1158;evm.model.Contig1.1194;evm.model.Contig1.246;evm.model.Contig1.447;evm.model.Contig1.848;evm.model.Contig2.1045;evm.model.Contig2.290;evm.model.Contig2.328;evm.model.Contig2.385;evm.model.Contig2.467;evm.model.Contig2.749;evm.model.Contig2.824;evm.model.Contig2.836;evm.model.Contig2.837;evm.model.Contig3.1139;evm.model.Contig3.1183;evm.model.Contig3.2…
PHI3039	3		evm.model.Contig6.519;evm.model.Contig6.519;evm.model.Contig6.519
PHI304	1	PHI:304|GzCPS1|AAP12366|5518|Fusarium	evm.model.Contig3.444
PHI3045	2		evm.model.Contig2.754;evm.model.Contig12.173
PHI3046	1		evm.model.Contig12.173
PHI3048	4		evm.model.Contig2.424;evm.model.Contig7.873;evm.model.Contig17.274;evm.model.Contig23.53
PHI3049	4		evm.model.Contig5.130;evm.model.Contig5.130;evm.model.Contig7.872;evm.model.Contig17.274
PHI305	6	PHI:305|ICL1|AAN28719|318829|Magnaporthe	evm.model.Contig1.1009;evm.model.Contig1.510;evm.model.Contig2.532;evm.model.Contig3.1252;evm.model.Contig11.403;evm.model.Contig12.453
PHI3050	3		evm.model.Contig2.26;evm.model.Contig5.130;evm.model.Contig7.880
PHI3052	1		evm.model.Contig8.715
PHI3053	3		evm.model.Contig1.667;evm.model.Contig8.191;evm.model.Contig9.364
PHI3054	3		evm.model.Contig3.181;evm.model.Contig7.374;evm.model.Contig17.93
PHI306	1	PHI:306|KEX2|AAB80929|5476|Candida	evm.model.Contig8.166
PHI3060	6		evm.model.Contig1.1100;evm.model.Contig5.453;evm.model.Contig7.327;evm.model.Contig8.131;evm.model.Contig11.603;evm.model.Contig11.603
PHI3061	6		evm.model.Contig5.453;evm.model.Contig6.33;evm.model.Contig6.389;evm.model.Contig7.327;evm.model.Contig8.131;evm.model.Contig11.740
PHI3062	4		evm.model.Contig6.33;evm.model.Contig6.389;evm.model.Contig11.740;evm.model.Contig19.190
PHI3063	7		evm.model.Contig5.453;evm.model.Contig5.453;evm.model.Contig6.33;evm.model.Contig6.389;evm.model.Contig7.327;evm.model.Contig8.131;evm.model.Contig11.740
PHI3064	2		evm.model.Contig2.830;evm.model.Contig6.126
PHI3065	5		evm.model.Contig5.453;evm.model.Contig6.33;evm.model.Contig6.389;evm.model.Contig7.327;evm.model.Contig11.740
PHI3066	7		evm.model.Contig5.453;evm.model.Contig6.33;evm.model.Contig6.33;evm.model.Contig6.389;evm.model.Contig7.327;evm.model.Contig8.131;evm.model.Contig11.740
PHI3068	15		evm.model.Contig2.681;evm.model.Contig2.681;evm.model.Contig2.681;evm.model.Contig2.681;evm.model.Contig2.681;evm.model.Contig4.238;evm.model.Contig4.238;evm.model.Contig4.238;evm.model.Contig4.238;evm.model.Contig4.238;evm.model.Contig6.272;evm.model.Contig11.501;evm.model.Contig14.205;evm.model.Contig14.205;evm.model.Contig19.206
PHI3069	13		evm.model.Contig2.681;evm.model.Contig2.681;evm.model.Contig2.681;evm.model.Contig4.238;evm.model.Contig4.238;evm.model.Contig4.238;evm.model.Contig6.272;evm.model.Contig10.294;evm.model.Contig10.294;evm.model.Contig10.294;evm.model.Contig10.294;evm.model.Contig10.294;evm.model.Contig10.294
PHI3071	2		evm.model.Contig7.347;evm.model.Contig10.295
PHI3072	5		evm.model.Contig2.884;evm.model.Contig3.827;evm.model.Contig6.718;evm.model.Contig9.398;evm.model.Contig9.442
PHI3075	1		evm.model.Contig7.872
PHI3078	1		evm.model.Contig7.258
PHI3084	3		evm.model.Contig1.191;evm.model.Contig6.69;evm.model.Contig8.808
PHI3087	1		evm.model.Contig12.228
PHI3088	1		evm.model.Contig2.77
PHI3089	7		evm.model.Contig1.876;evm.model.Contig1.876;evm.model.Contig1.876;evm.model.Contig2.681;evm.model.Contig2.681;evm.model.Contig2.681;evm.model.Contig13.110
PHI3090	25		evm.model.Contig1.908;evm.model.Contig1.981;evm.model.Contig2.228;evm.model.Contig2.39;evm.model.Contig2.901;evm.model.Contig3.205;evm.model.Contig3.731;evm.model.Contig4.407;evm.model.Contig5.327;evm.model.Contig5.652;evm.model.Contig6.415;evm.model.Contig6.730;evm.model.Contig7.20;evm.model.Contig9.111;evm.model.Contig10.271;evm.model.Contig11.377;evm.model.Contig11.471;evm.model.Contig12.442;e…
PHI3095	3		evm.model.Contig11.132;evm.model.Contig16.278;evm.model.Contig18.196
PHI3096	2		evm.model.Contig16.278;evm.model.Contig18.196
PHI3097	1		evm.model.Contig11.132
PHI3098	1		evm.model.Contig13.209
PHI31	2	PHI:31|CHS3|BAA02707|5476|Candida	evm.model.Contig5.130;evm.model.Contig7.880
PHI310	9	PHI:310|MgAtr4|AAK15314|54734|Mycosphaerella	evm.model.Contig7.322;evm.model.Contig7.711;evm.model.Contig8.586;evm.model.Contig8.586;evm.model.Contig10.375;evm.model.Contig13.84;evm.model.Contig13.84;evm.model.Contig16.327;evm.model.Contig16.327
PHI3101	2		evm.model.Contig1.251;evm.model.Contig3.63
PHI3102	2		evm.model.Contig1.251;evm.model.Contig3.63
PHI3109	2		evm.model.Contig13.205;evm.model.Contig13.205
PHI311	10	PHI:311|MGB1|BAC01165|318829|Magnaporthe	evm.model.Contig1.623;evm.model.Contig1.843;evm.model.Contig2.330;evm.model.Contig2.330;evm.model.Contig2.600;evm.model.Contig4.105;evm.model.Contig4.105;evm.model.Contig15.169;evm.model.Contig15.169;evm.model.Contig16.331
PHI3110	2		evm.model.Contig2.255;evm.model.Contig2.747
PHI3111	3		evm.model.Contig1.488;evm.model.Contig1.488;evm.model.Contig3.487
PHI3112	1		evm.model.Contig1.67
PHI3126	8		evm.model.Contig3.1070;evm.model.Contig4.715;evm.model.Contig4.857;evm.model.Contig5.293;evm.model.Contig8.385;evm.model.Contig12.616;evm.model.Contig12.616;evm.model.Contig22.23
PHI3127	1		evm.model.Contig3.711
PHI3131	2		evm.model.Contig9.365;evm.model.Contig12.564
PHI3132	5		evm.model.Contig1.199;evm.model.Contig1.686;evm.model.Contig1.722;evm.model.Contig9.365;evm.model.Contig12.334
PHI3134	1		evm.model.Contig5.271
PHI3138	1		evm.model.Contig7.462
PHI314	1	PHI:314|PAC1|AAF93178|5180|Sclerotinia	evm.model.Contig4.420
PHI3146	2		evm.model.Contig1.221;evm.model.Contig6.107
PHI315	1	PHI:315|PacC|AAM95700|5507|Fusarium	evm.model.Contig4.420
PHI316	54	PHI:316|PiGPB1|AAP55639|4787|Phytophthora	evm.model.Contig1.14;evm.model.Contig1.14;evm.model.Contig1.158;evm.model.Contig1.158;evm.model.Contig1.158;evm.model.Contig1.51;evm.model.Contig1.51;evm.model.Contig1.522;evm.model.Contig1.522;evm.model.Contig2.1020;evm.model.Contig2.143;evm.model.Contig2.143;evm.model.Contig2.143;evm.model.Contig2.373;evm.model.Contig3.305;evm.model.Contig3.305;evm.model.Contig4.177;evm.model.Contig5.1;evm.mode…
PHI3161	10		evm.model.Contig1.541;evm.model.Contig1.541;evm.model.Contig2.884;evm.model.Contig2.884;evm.model.Contig5.739;evm.model.Contig5.739;evm.model.Contig9.442;evm.model.Contig9.442;evm.model.Contig13.95;evm.model.Contig13.95
PHI3162	11		evm.model.Contig2.884;evm.model.Contig3.827;evm.model.Contig3.827;evm.model.Contig3.827;evm.model.Contig9.398;evm.model.Contig9.398;evm.model.Contig9.442;evm.model.Contig9.442;evm.model.Contig9.442;evm.model.Contig23.49;evm.model.Contig23.49
PHI3163	1		evm.model.Contig9.263
PHI3164	1		evm.model.Contig3.711
PHI317	7	PHI:317|RHBA|AAN17787|5085|Aspergillus	evm.model.Contig4.230;evm.model.Contig4.892;evm.model.Contig9.29;evm.model.Contig9.340;evm.model.Contig13.36;evm.model.Contig18.221;evm.model.Contig23.58
PHI3174	1		evm.model.Contig7.389
PHI3175	2		evm.model.Contig11.499;evm.model.Contig14.40
PHI3176	2		evm.model.Contig10.245;evm.model.Contig10.245
PHI3177	5		evm.model.Contig3.1031;evm.model.Contig7.479;evm.model.Contig7.479;evm.model.Contig10.245;evm.model.Contig10.245
PHI3178	3		evm.model.Contig1.889;evm.model.Contig8.344;evm.model.Contig11.548
PHI3179	3		evm.model.Contig1.889;evm.model.Contig8.344;evm.model.Contig11.548
PHI319	8	PHI:319|SQL2|AAO19638|5270|Ustilago	evm.model.Contig3.791;evm.model.Contig10.312;evm.model.Contig10.312;evm.model.Contig10.427;evm.model.Contig11.308;evm.model.Contig11.308;evm.model.Contig11.408;evm.model.Contig13.107
PHI32	3	PHI:32|OLE1|Q12619|5037|Histoplasma	evm.model.Contig3.1099;evm.model.Contig12.224;evm.model.Contig14.225
PHI320	3	PHI:320|SSN6|AAL54912|5476|Candida	evm.model.Contig3.476;evm.model.Contig10.551;evm.model.Contig10.551
PHI3205	1		evm.model.Contig4.848
PHI3206	1		evm.model.Contig1.664
PHI3207	3		evm.model.Contig7.85;evm.model.Contig14.488;evm.model.Contig18.49
PHI3208	1		evm.model.Contig12.235
PHI3209	1		evm.model.Contig3.711
PHI3213	1		evm.model.Contig10.439
PHI3214	3		evm.model.Contig1.628;evm.model.Contig5.863;evm.model.Contig6.11
PHI3216	35		evm.model.Contig1.323;evm.model.Contig2.167;evm.model.Contig3.366;evm.model.Contig3.534;evm.model.Contig3.68;evm.model.Contig3.808;evm.model.Contig4.662;evm.model.Contig4.74;evm.model.Contig4.767;evm.model.Contig4.935;evm.model.Contig5.137;evm.model.Contig5.275;evm.model.Contig5.50;evm.model.Contig5.551;evm.model.Contig5.744;evm.model.Contig6.319;evm.model.Contig6.786;evm.model.Contig6.857;evm.mo…
PHI322	2	PHI:322|TPS1|AAN46744|318829|Magnaporthe	evm.model.Contig6.253;evm.model.Contig13.184
PHI3225	5		evm.model.Contig3.1003;evm.model.Contig10.56;evm.model.Contig10.57;evm.model.Contig10.686;evm.model.Contig17.131
PHI3226	15		evm.model.Contig2.148;evm.model.Contig2.159;evm.model.Contig3.1190;evm.model.Contig4.226;evm.model.Contig4.283;evm.model.Contig5.750;evm.model.Contig7.120;evm.model.Contig7.882;evm.model.Contig8.820;evm.model.Contig9.608;evm.model.Contig10.44;evm.model.Contig12.172;evm.model.Contig16.171;evm.model.Contig19.174;evm.model.Contig23.1
PHI323	7	PHI:323|VFGLU1|AAO63562|93591|Verticillium	evm.model.Contig1.227;evm.model.Contig2.970;evm.model.Contig3.1239;evm.model.Contig3.360;evm.model.Contig6.485;evm.model.Contig9.82;evm.model.Contig18.379
PHI3234	2		evm.model.Contig12.498;evm.model.Contig18.142
PHI3236	5		evm.model.Contig3.660;evm.model.Contig3.798;evm.model.Contig5.683;evm.model.Contig12.414;evm.model.Contig20.23
PHI3237	2		evm.model.Contig10.412;evm.model.Contig17.226
PHI3238	4		evm.model.Contig2.969;evm.model.Contig6.478;evm.model.Contig8.221;evm.model.Contig10.412
PHI324	1	PHI:324|ACA1|AAU05130|5207|Cryptococcus	evm.model.Contig7.168
PHI3243	3		evm.model.Contig3.769;evm.model.Contig5.868;evm.model.Contig8.466
PHI325	21	PHI:325|ACE1|CAG28797|318829|Magnaporthe	evm.model.Contig1.559;evm.model.Contig3.806;evm.model.Contig3.806;evm.model.Contig5.668;evm.model.Contig6.329;evm.model.Contig6.329;evm.model.Contig6.66;evm.model.Contig6.9;evm.model.Contig6.9;evm.model.Contig8.819;evm.model.Contig8.99;evm.model.Contig8.99;evm.model.Contig11.32;evm.model.Contig17.327;evm.model.Contig21.49;evm.model.Contig21.49;evm.model.Contig21.49;evm.model.Contig21.51;evm.model…
PHI3257	7		evm.model.Contig5.638;evm.model.Contig6.445;evm.model.Contig8.831;evm.model.Contig21.57;evm.model.Contig22.120;evm.model.Contig27.2;evm.model.Contig27.5
PHI3258	34		evm.model.Contig1.573;evm.model.Contig1.604;evm.model.Contig1.819;evm.model.Contig2.1057;evm.model.Contig2.328;evm.model.Contig2.559;evm.model.Contig2.785;evm.model.Contig2.824;evm.model.Contig4.339;evm.model.Contig4.356;evm.model.Contig5.820;evm.model.Contig6.100;evm.model.Contig6.362;evm.model.Contig6.457;evm.model.Contig6.867;evm.model.Contig6.96;evm.model.Contig8.116;evm.model.Contig9.133;evm…
PHI326	2	PHI:326|ACE2|CAF34431|5478|Candida	evm.model.Contig3.415;evm.model.Contig13.501
PHI3263	8		evm.model.Contig1.239;evm.model.Contig2.756;evm.model.Contig3.128;evm.model.Contig4.314;evm.model.Contig6.191;evm.model.Contig9.431;evm.model.Contig12.397;evm.model.Contig12.560
PHI3270	2		evm.model.Contig6.161;evm.model.Contig20.28
PHI3271	2		evm.model.Contig6.161;evm.model.Contig20.28
PHI3272	1		evm.model.Contig10.292
PHI3274	48		evm.model.Contig1.197;evm.model.Contig1.908;evm.model.Contig1.908;evm.model.Contig1.981;evm.model.Contig2.901;evm.model.Contig3.584;evm.model.Contig4.407;evm.model.Contig4.407;evm.model.Contig5.248;evm.model.Contig5.248;evm.model.Contig5.536;evm.model.Contig5.652;evm.model.Contig5.652;evm.model.Contig5.83;evm.model.Contig6.184;evm.model.Contig6.184;evm.model.Contig6.415;evm.model.Contig6.415;evm.…
PHI3275	2		evm.model.Contig1.46;evm.model.Contig12.56
PHI3276	4		evm.model.Contig1.46;evm.model.Contig2.573;evm.model.Contig12.56;evm.model.Contig16.93
PHI3277	22		evm.model.Contig2.1040;evm.model.Contig3.83;evm.model.Contig4.723;evm.model.Contig5.76;evm.model.Contig6.735;evm.model.Contig9.212;evm.model.Contig9.38;evm.model.Contig9.39;evm.model.Contig9.419;evm.model.Contig9.523;evm.model.Contig9.657;evm.model.Contig10.716;evm.model.Contig11.24;evm.model.Contig11.642;evm.model.Contig11.74;evm.model.Contig12.351;evm.model.Contig13.314;evm.model.Contig13.62;ev…
PHI3278	2		evm.model.Contig2.537;evm.model.Contig13.20
PHI3279	5		evm.model.Contig8.390;evm.model.Contig11.165;evm.model.Contig13.317;evm.model.Contig14.303;evm.model.Contig18.289
PHI3280	12		evm.model.Contig2.590;evm.model.Contig3.29;evm.model.Contig4.230;evm.model.Contig4.710;evm.model.Contig8.390;evm.model.Contig9.29;evm.model.Contig9.340;evm.model.Contig13.317;evm.model.Contig14.303;evm.model.Contig18.221;evm.model.Contig18.289;evm.model.Contig23.58
PHI3281	6		evm.model.Contig6.119;evm.model.Contig6.152;evm.model.Contig8.42;evm.model.Contig16.71;evm.model.Contig18.224;evm.model.Contig20.45
PHI3286	1		evm.model.Contig18.285
PHI3287	4		evm.model.Contig3.765;evm.model.Contig3.793;evm.model.Contig3.793;evm.model.Contig6.708
PHI329	1	PHI:329|BcPLS1|CAD43406|40559|Botrytis	evm.model.Contig12.345
PHI3292	3		evm.model.Contig7.275;evm.model.Contig18.114;evm.model.Contig18.114
PHI3299	1		evm.model.Contig3.731
PHI33	8	PHI:33|PHR1|AAA68196|5476|Candida	evm.model.Contig2.903;evm.model.Contig3.842;evm.model.Contig5.230;evm.model.Contig7.110;evm.model.Contig11.148;evm.model.Contig14.263;evm.model.Contig18.15;evm.model.Contig18.214
PHI330	1	PHI:330|BcSOD1|CAD88591|40559|Botrytis	evm.model.Contig2.429
PHI3300	8		evm.model.Contig2.256;evm.model.Contig3.1100;evm.model.Contig3.140;evm.model.Contig6.247;evm.model.Contig6.795;evm.model.Contig8.412;evm.model.Contig14.144;evm.model.Contig19.26
PHI3301	18		evm.model.Contig1.263;evm.model.Contig1.616;evm.model.Contig1.895;evm.model.Contig3.357;evm.model.Contig3.406;evm.model.Contig3.726;evm.model.Contig7.234;evm.model.Contig7.849;evm.model.Contig9.362;evm.model.Contig9.8;evm.model.Contig10.255;evm.model.Contig11.344;evm.model.Contig11.42;evm.model.Contig12.374;evm.model.Contig13.515;evm.model.Contig16.70;evm.model.Contig17.192;evm.model.Contig24.104
PHI3307	1		evm.model.Contig4.292
PHI3308	2		evm.model.Contig12.443;evm.model.Contig12.527
PHI3309	1		evm.model.Contig13.238
PHI331	2	PHI:331|CaACE2|EAK93180|5476|Candida	evm.model.Contig7.251;evm.model.Contig13.501
PHI3310	5		evm.model.Contig2.642;evm.model.Contig5.405;evm.model.Contig9.641;evm.model.Contig13.46;evm.model.Contig18.36
PHI3311	5		evm.model.Contig3.1000;evm.model.Contig3.797;evm.model.Contig6.365;evm.model.Contig6.365;evm.model.Contig17.82
PHI3312	5		evm.model.Contig1.60;evm.model.Contig1.971;evm.model.Contig1.971;evm.model.Contig10.109;evm.model.Contig10.119
PHI3313	1		evm.model.Contig4.292
PHI3314	2		evm.model.Contig12.443;evm.model.Contig12.527
PHI3315	1		evm.model.Contig1.993
PHI3316	1		evm.model.Contig11.122
PHI332	2	PHI:332|CAC1|BAD04045|5462|Colletotrichum	evm.model.Contig13.110;evm.model.Contig19.206
PHI3323	3		evm.model.Contig1.1184;evm.model.Contig10.128;evm.model.Contig13.41
PHI3324	1		evm.model.Contig3.731
PHI3325	2		evm.model.Contig9.129;evm.model.Contig13.393
PHI3328	1		evm.model.Contig3.65
PHI3329	6		evm.model.Contig1.1009;evm.model.Contig1.510;evm.model.Contig2.532;evm.model.Contig3.1252;evm.model.Contig11.403;evm.model.Contig12.453
PHI3331	2		evm.model.Contig2.300;evm.model.Contig18.56
PHI3332	2		evm.model.Contig2.300;evm.model.Contig18.56
PHI334	47	PHI:334|CGB1|AAO25585|5016|Cochliobolus	evm.model.Contig1.522;evm.model.Contig1.522;evm.model.Contig1.623;evm.model.Contig1.623;evm.model.Contig1.843;evm.model.Contig2.1020;evm.model.Contig3.537;evm.model.Contig3.537;evm.model.Contig3.537;evm.model.Contig3.537;evm.model.Contig3.69;evm.model.Contig3.69;evm.model.Contig4.853;evm.model.Contig6.788;evm.model.Contig6.788;evm.model.Contig6.788;evm.model.Contig6.89;evm.model.Contig7.439;evm.m…
PHI3343	1		evm.model.Contig4.243
PHI3348	1		evm.model.Contig12.495
PHI3351	16		evm.model.Contig1.548;evm.model.Contig1.648;evm.model.Contig1.648;evm.model.Contig1.981;evm.model.Contig4.407;evm.model.Contig7.20;evm.model.Contig10.350;evm.model.Contig12.488;evm.model.Contig12.51;evm.model.Contig16.289;evm.model.Contig21.49;evm.model.Contig21.49;evm.model.Contig21.49;evm.model.Contig21.49;evm.model.Contig21.49;evm.model.Contig21.49
PHI3354	3		evm.model.Contig2.220;evm.model.Contig6.50;evm.model.Contig7.178
PHI3355	1		evm.model.Contig12.344
PHI3356	3		evm.model.Contig8.668;evm.model.Contig8.668;evm.model.Contig12.344
PHI336	2	PHI:336|CHS2|AAT77182|5507|Fusarium	evm.model.Contig2.754;evm.model.Contig12.173
PHI3362	3		evm.model.Contig9.543;evm.model.Contig10.748;evm.model.Contig11.442
PHI3364	3		evm.model.Contig7.449;evm.model.Contig10.438;evm.model.Contig11.469
PHI3369	1		evm.model.Contig1.404
PHI337	2	PHI:337|CHS7|AAT77184|5507|Fusarium	evm.model.Contig4.755;evm.model.Contig11.275
PHI3370	1		evm.model.Contig1.404
PHI3373	1		evm.model.Contig2.234
PHI3374	1		evm.model.Contig9.263
PHI3375	1		evm.model.Contig11.298
PHI3376	6		evm.model.Contig9.563;evm.model.Contig9.75;evm.model.Contig10.97;evm.model.Contig11.39;evm.model.Contig14.152;evm.model.Contig17.29
PHI3377	2		evm.model.Contig2.499;evm.model.Contig14.399
PHI3378	34		evm.model.Contig1.323;evm.model.Contig2.167;evm.model.Contig3.366;evm.model.Contig3.534;evm.model.Contig3.68;evm.model.Contig3.808;evm.model.Contig4.662;evm.model.Contig4.74;evm.model.Contig4.767;evm.model.Contig4.935;evm.model.Contig5.137;evm.model.Contig5.275;evm.model.Contig5.551;evm.model.Contig5.744;evm.model.Contig6.319;evm.model.Contig6.786;evm.model.Contig6.857;evm.model.Contig7.69;evm.mo…
PHI338	3	PHI:338|CLB2|AAP94020|5270|Ustilago	evm.model.Contig1.1097;evm.model.Contig5.568;evm.model.Contig11.123
PHI3380	2		evm.model.Contig7.576;evm.model.Contig8.69
PHI3381	65		evm.model.Contig1.1052;evm.model.Contig1.441;evm.model.Contig1.652;evm.model.Contig1.838;evm.model.Contig2.1125;evm.model.Contig2.285;evm.model.Contig2.304;evm.model.Contig2.305;evm.model.Contig2.418;evm.model.Contig3.1067;evm.model.Contig3.1136;evm.model.Contig3.15;evm.model.Contig3.183;evm.model.Contig3.230;evm.model.Contig3.421;evm.model.Contig3.503;evm.model.Contig3.807;evm.model.Contig3.934;…
PHI3382	2		evm.model.Contig3.102;evm.model.Contig11.631
PHI3383	11		evm.model.Contig1.169;evm.model.Contig2.918;evm.model.Contig4.768;evm.model.Contig6.740;evm.model.Contig8.788;evm.model.Contig9.137;evm.model.Contig9.345;evm.model.Contig10.34;evm.model.Contig12.415;evm.model.Contig17.229;evm.model.Contig19.205
PHI3384	12		evm.model.Contig1.559;evm.model.Contig1.952;evm.model.Contig3.205;evm.model.Contig5.17;evm.model.Contig5.665;evm.model.Contig6.66;evm.model.Contig11.32;evm.model.Contig12.64;evm.model.Contig16.236;evm.model.Contig17.327;evm.model.Contig19.99;evm.model.Contig24.43
PHI3385	5		evm.model.Contig4.851;evm.model.Contig4.927;evm.model.Contig6.493;evm.model.Contig8.644;evm.model.Contig12.537
PHI3386	8		evm.model.Contig1.431;evm.model.Contig3.1001;evm.model.Contig3.902;evm.model.Contig7.227;evm.model.Contig8.327;evm.model.Contig9.85;evm.model.Contig17.298;evm.model.Contig17.62
PHI3387	57		evm.model.Contig1.1121;evm.model.Contig1.1121;evm.model.Contig1.1128;evm.model.Contig1.1128;evm.model.Contig1.12;evm.model.Contig1.431;evm.model.Contig1.558;evm.model.Contig2.1143;evm.model.Contig2.670;evm.model.Contig2.670;evm.model.Contig3.1001;evm.model.Contig3.1246;evm.model.Contig3.806;evm.model.Contig3.806;evm.model.Contig4.193;evm.model.Contig4.193;evm.model.Contig4.607;evm.model.Contig4.6…
PHI3388	1		evm.model.Contig10.232
PHI3389	1		evm.model.Contig7.35
PHI339	17	PHI:339|CLPT1|CAC41973|290576|Colletotrichum	evm.model.Contig1.822;evm.model.Contig3.29;evm.model.Contig3.368;evm.model.Contig4.230;evm.model.Contig4.449;evm.model.Contig4.710;evm.model.Contig4.892;evm.model.Contig8.390;evm.model.Contig9.29;evm.model.Contig9.340;evm.model.Contig9.346;evm.model.Contig11.165;evm.model.Contig11.352;evm.model.Contig11.359;evm.model.Contig13.36;evm.model.Contig18.221;evm.model.Contig20.47
PHI3390	2		evm.model.Contig8.842;evm.model.Contig10.668
PHI3391	4		evm.model.Contig3.49;evm.model.Contig3.67;evm.model.Contig3.957;evm.model.Contig4.929
PHI340	1	PHI:340|CPCA|AAQ14858|5085|Aspergillus	evm.model.Contig1.986
PHI341	2	PHI:341|CPK1|BAD04044|5462|Colletotrichum	evm.model.Contig2.77;evm.model.Contig3.161
PHI3411	4		evm.model.Contig3.463;evm.model.Contig4.793;evm.model.Contig8.307;evm.model.Contig10.701
PHI3415	16		evm.model.Contig3.325;evm.model.Contig3.443;evm.model.Contig3.460;evm.model.Contig4.416;evm.model.Contig4.716;evm.model.Contig6.477;evm.model.Contig9.635;evm.model.Contig10.348;evm.model.Contig10.348;evm.model.Contig10.413;evm.model.Contig10.499;evm.model.Contig10.55;evm.model.Contig10.55;evm.model.Contig11.467;evm.model.Contig20.131;evm.model.Contig22.15
PHI3416	12		evm.model.Contig3.325;evm.model.Contig3.443;evm.model.Contig3.460;evm.model.Contig4.416;evm.model.Contig6.477;evm.model.Contig9.635;evm.model.Contig10.348;evm.model.Contig10.413;evm.model.Contig10.499;evm.model.Contig10.55;evm.model.Contig11.467;evm.model.Contig22.15
PHI3417	6		evm.model.Contig2.761;evm.model.Contig4.14;evm.model.Contig6.415;evm.model.Contig10.350;evm.model.Contig12.214;evm.model.Contig12.51
PHI342	2	PHI:342|CpMK1|AAO27796|5116|Cryphonectria	evm.model.Contig5.41;evm.model.Contig7.864
PHI343	1	PHI:343|CPRGS-1|AAT92283|5116|Cryphonectria	evm.model.Contig12.559
PHI344	3	PHI:344|CPTF1|CAD21519|5111|Claviceps	evm.model.Contig2.255;evm.model.Contig2.747;evm.model.Contig2.747
PHI3443	1		evm.model.Contig9.526
PHI3444	1		evm.model.Contig9.526
PHI3448	1		evm.model.Contig6.877
PHI3453	3		evm.model.Contig11.132;evm.model.Contig16.278;evm.model.Contig18.196
PHI3455	1		evm.model.Contig13.168
PHI3457	40		evm.model.Contig1.646;evm.model.Contig2.327;evm.model.Contig2.613;evm.model.Contig2.867;evm.model.Contig3.1258;evm.model.Contig3.409;evm.model.Contig3.672;evm.model.Contig4.199;evm.model.Contig4.358;evm.model.Contig4.754;evm.model.Contig5.287;evm.model.Contig5.477;evm.model.Contig5.832;evm.model.Contig6.300;evm.model.Contig6.367;evm.model.Contig6.575;evm.model.Contig6.690;evm.model.Contig6.741;ev…
PHI3458	1		evm.model.Contig3.232
PHI3459	2		evm.model.Contig11.216;evm.model.Contig17.297
PHI346	14	PHI:346|CRU1|AAN10186|5270|Ustilago	evm.model.Contig1.749;evm.model.Contig2.143;evm.model.Contig2.143;evm.model.Contig2.321;evm.model.Contig3.816;evm.model.Contig5.213;evm.model.Contig5.575;evm.model.Contig5.575;evm.model.Contig6.57;evm.model.Contig10.423;evm.model.Contig10.459;evm.model.Contig11.353;evm.model.Contig13.414;evm.model.Contig20.93
PHI3460	3		evm.model.Contig11.216;evm.model.Contig11.216;evm.model.Contig17.297
PHI3467	2		evm.model.Contig8.210;evm.model.Contig12.523
PHI3478	2		evm.model.Contig4.449;evm.model.Contig9.346
PHI3479	1		evm.model.Contig7.409
PHI348	1	PHI:348|CSH3|EAK92385|5476|Candida	evm.model.Contig6.829
PHI3485	1		evm.model.Contig11.215
PHI35	1	PHI:35|CON7|AAB69694|318829|Magnaporthe	evm.model.Contig9.205
PHI352	6	PHI:352|GLO1|CAD79488|5270|Ustilago	evm.model.Contig2.115;evm.model.Contig2.194;evm.model.Contig5.632;evm.model.Contig8.407;evm.model.Contig9.762;evm.model.Contig23.10
PHI354	2	PHI:354|GPAB|CAC81805|5085|Aspergillus	evm.model.Contig1.49;evm.model.Contig7.863
PHI355	4	PHI:355|GzmetE||5518|Fusarium	evm.model.Contig3.49;evm.model.Contig3.67;evm.model.Contig3.957;evm.model.Contig4.929
PHI356	2	PHI:356|HEX1|AAK98783|318829|Magnaporthe	evm.model.Contig2.22;evm.model.Contig7.314
PHI357	3	PHI:357|HGC1|EAL00089|5476|Candida	evm.model.Contig1.1097;evm.model.Contig5.568;evm.model.Contig11.123
PHI358	7	PHI:358|ILV2|AAR29084|5207|Cryptococcus	evm.model.Contig1.982;evm.model.Contig4.386;evm.model.Contig9.243;evm.model.Contig12.161;evm.model.Contig13.493;evm.model.Contig14.151;evm.model.Contig16.116
PHI3591	2		evm.model.Contig5.353;evm.model.Contig14.65
PHI3592	5		evm.model.Contig6.718;evm.model.Contig7.355;evm.model.Contig8.212;evm.model.Contig9.398;evm.model.Contig13.356
PHI3594	3		evm.model.Contig9.825;evm.model.Contig9.825;evm.model.Contig14.493
PHI3595	1		evm.model.Contig14.493
PHI36	4	PHI:36|CPKA|AAA93199|318829|Magnaporthe	evm.model.Contig2.77;evm.model.Contig3.161;evm.model.Contig9.475;evm.model.Contig12.228
PHI360	2	PHI:360|KIN1|AAW46354|5207|Cryptococcus	evm.model.Contig1.889;evm.model.Contig1.889
PHI3607	25		evm.model.Contig5.354;evm.model.Contig5.354;evm.model.Contig5.83;evm.model.Contig5.83;evm.model.Contig6.680;evm.model.Contig6.680;evm.model.Contig6.680;evm.model.Contig6.680;evm.model.Contig6.680;evm.model.Contig6.680;evm.model.Contig6.680;evm.model.Contig6.680;evm.model.Contig6.680;evm.model.Contig6.680;evm.model.Contig6.680;evm.model.Contig6.680;evm.model.Contig6.680;evm.model.Contig6.680;evm.m…
PHI361	2	PHI:361|KRE5|EAL01265|5476|Candida	evm.model.Contig13.240;evm.model.Contig13.240
PHI3610	2		evm.model.Contig1.550;evm.model.Contig9.728
PHI3613	2		evm.model.Contig6.110;evm.model.Contig17.115
PHI362	6	PHI:362|LYSF|CAC48042|5085|Aspergillus	evm.model.Contig1.512;evm.model.Contig2.171;evm.model.Contig7.821;evm.model.Contig10.287;evm.model.Contig12.44;evm.model.Contig14.82
PHI3623	5		evm.model.Contig3.127;evm.model.Contig4.230;evm.model.Contig4.449;evm.model.Contig5.712;evm.model.Contig5.797
PHI3629	4		evm.model.Contig3.759;evm.model.Contig11.55;evm.model.Contig13.22;evm.model.Contig18.364
PHI3630	3		evm.model.Contig4.259;evm.model.Contig6.141;evm.model.Contig12.290
PHI3633	4		evm.model.Contig1.123;evm.model.Contig7.38;evm.model.Contig18.348;evm.model.Contig22.80
PHI364	2	PHI:364|MIT1|EAK95175|5476|Candida	evm.model.Contig7.392;evm.model.Contig8.214
PHI365	1	PHI:365|MLS1|AAS91580|13684|Stagonospora	evm.model.Contig10.481
PHI3663	4		evm.model.Contig2.28;evm.model.Contig3.710;evm.model.Contig5.779;evm.model.Contig12.137
PHI367	1	PHI:367|MRB1|AAT81148|5270|Ustilago	evm.model.Contig14.76
PHI368	1	PHI:368|NOT4|AAF66693|5476|Candida	evm.model.Contig1.254
PHI369	1	PHI:369|PiGPA1|AAL11436|4787|Phytophthora	evm.model.Contig1.822
PHI371	1	PHI:371|PKAC1|CAC82611|5085|Aspergillus	evm.model.Contig3.161
PHI372	3	PHI:372|PKR1|AAG30146|5207|Cryptococcus	evm.model.Contig2.520;evm.model.Contig2.646;evm.model.Contig2.646
PHI373	9	PHI:373|PLD1|EAK93902|5476|Candida	evm.model.Contig2.513;evm.model.Contig2.513;evm.model.Contig2.513;evm.model.Contig2.513;evm.model.Contig7.769;evm.model.Contig7.769;evm.model.Contig11.507;evm.model.Contig11.507;evm.model.Contig11.507
PHI375	1	PHI:375|REN1|BAC55015|5507|Fusarium	evm.model.Contig7.317
PHI376	2	PHI:376|SCH9|AAM21494|5207|Cryptococcus	evm.model.Contig9.365;evm.model.Contig12.334
PHI377	2	PHI:377|SIDA|AAT84594|5085|Aspergillus	evm.model.Contig1.550;evm.model.Contig9.728
PHI378	8	PHI:378|SIT4|EAK91146|5476|Candida	evm.model.Contig1.1083;evm.model.Contig1.1083;evm.model.Contig5.361;evm.model.Contig8.487;evm.model.Contig17.302;evm.model.Contig17.316;evm.model.Contig18.287;evm.model.Contig18.287
PHI3786	1		evm.model.Contig2.108
PHI3793	1		evm.model.Contig13.489
PHI380	1	PHI:380|SKN7|EAK97884|5476|Candida	evm.model.Contig7.556
PHI3808	2		evm.model.Contig2.255;evm.model.Contig2.747
PHI382	3	PHI:382|SMU1|AAM97788|5270|Ustilago	evm.model.Contig3.1134;evm.model.Contig3.1134;evm.model.Contig13.41
PHI383	1	PHI:383|SOD5|EAL00626|5476|Candida	evm.model.Contig1.816
PHI384	2	PHI:384|SPE3-LYS9|AAS48112|5207|Cryptococcus	evm.model.Contig7.502;evm.model.Contig11.400
PHI386	3	PHI:386|TSA1|AAP68994|5207|Cryptococcus	evm.model.Contig3.769;evm.model.Contig5.868;evm.model.Contig8.466
PHI389	3	PHI:389|Umchs6|AAB84285|5270|Ustilago	evm.model.Contig7.872;evm.model.Contig7.880;evm.model.Contig17.274
PHI390	3	PHI:390|WdCHS5|AAL79830|5970|Wangiella	evm.model.Contig2.26;evm.model.Contig7.872;evm.model.Contig7.873
PHI391	11	PHI:391|ABC2|BAC67162|318829|Magnaporthe	evm.model.Contig1.1125;evm.model.Contig1.202;evm.model.Contig1.790;evm.model.Contig3.617;evm.model.Contig5.583;evm.model.Contig5.583;evm.model.Contig6.310;evm.model.Contig6.78;evm.model.Contig7.323;evm.model.Contig11.448;evm.model.Contig19.70
PHI392	3	PHI:392|CaMNT2|CAA61538|5476|Candida	evm.model.Contig11.132;evm.model.Contig16.278;evm.model.Contig18.196
PHI393	5	PHI:393|CpCOT1|CAH04535|5111|Claviceps	evm.model.Contig1.1038;evm.model.Contig2.978;evm.model.Contig8.33;evm.model.Contig8.33;evm.model.Contig12.446
PHI394	1	PHI:394|CRK1|AAM21640|5270|Ustilago	evm.model.Contig1.1109
PHI395	2	PHI:395|FGA2|BAD44729|5507|Fusarium	evm.model.Contig1.49;evm.model.Contig7.863
PHI397	18	PHI:397|LAC2|AAV64894|5207|Cryptococcus	evm.model.Contig1.1020;evm.model.Contig1.17;evm.model.Contig1.224;evm.model.Contig1.433;evm.model.Contig1.925;evm.model.Contig3.1030;evm.model.Contig3.1060;evm.model.Contig4.142;evm.model.Contig5.412;evm.model.Contig6.657;evm.model.Contig9.16;evm.model.Contig12.12;evm.model.Contig12.13;evm.model.Contig13.508;evm.model.Contig13.64;evm.model.Contig14.473;evm.model.Contig16.33;evm.model.Contig16.343
PHI398	1	PHI:398|PacC|CAA87390|162425|Aspergillus	evm.model.Contig4.420
PHI399	2	PHI:399|PMT4|EAK95207|5476|Candida	evm.model.Contig4.753;evm.model.Contig8.681
PHI40	6	PHI:40|PKS1|BAA18956|5462|Colletotrichum	evm.model.Contig4.458;evm.model.Contig4.810;evm.model.Contig4.810;evm.model.Contig4.810;evm.model.Contig10.256;evm.model.Contig14.475
PHI401	2	PHI:401|SOD2|AAB86583|5476|Candida	evm.model.Contig1.191;evm.model.Contig8.808
PHI404	148	PHI:404|PTH11|AAD30436|318829|Magnaporthe	evm.model.Contig1.11;evm.model.Contig1.332;evm.model.Contig1.457;evm.model.Contig1.562;evm.model.Contig1.579;evm.model.Contig1.585;evm.model.Contig1.602;evm.model.Contig1.830;evm.model.Contig1.907;evm.model.Contig2.1;evm.model.Contig2.101;evm.model.Contig2.1031;evm.model.Contig2.1068;evm.model.Contig2.1146;evm.model.Contig2.184;evm.model.Contig2.192;evm.model.Contig2.287;evm.model.Contig2.535;evm…
PHI405	10	PHI:405|PDE1|AAK07740|318829|Magnaporthe	evm.model.Contig3.92;evm.model.Contig3.92;evm.model.Contig3.92;evm.model.Contig4.544;evm.model.Contig4.544;evm.model.Contig7.142;evm.model.Contig11.220;evm.model.Contig12.347;evm.model.Contig12.347;evm.model.Contig12.347
PHI407	6	PHI:407|PBC1|CAB40372|76659|Pyrenopeziza	evm.model.Contig2.410;evm.model.Contig3.679;evm.model.Contig5.847;evm.model.Contig6.287;evm.model.Contig10.419;evm.model.Contig12.21
PHI410	2	PHI:410|SOD2|AAW56834|5207|Cryptococcus	evm.model.Contig1.191;evm.model.Contig8.808
PHI412	1	PHI:412|CHAP1|AAS64313|5016|Cochliobolus	evm.model.Contig1.488
PHI413	41	PHI:413|MPD1|AAT84078|13684|Stagonospora	evm.model.Contig1.905;evm.model.Contig2.1043;evm.model.Contig2.1052;evm.model.Contig2.337;evm.model.Contig2.546;evm.model.Contig2.570;evm.model.Contig2.825;evm.model.Contig3.20;evm.model.Contig3.504;evm.model.Contig3.795;evm.model.Contig3.886;evm.model.Contig3.998;evm.model.Contig4.593;evm.model.Contig4.601;evm.model.Contig5.641;evm.model.Contig6.439;evm.model.Contig6.696;evm.model.Contig7.487;ev…
PHI414	3	PHI:414|GOX1|AAT73077|13684|Stagonospora	evm.model.Contig6.312;evm.model.Contig16.96;evm.model.Contig16.96
PHI416	29	PHI:416|NPS6|AAX09988|5016|Cochliobolus	evm.model.Contig1.553;evm.model.Contig2.538;evm.model.Contig2.538;evm.model.Contig2.538;evm.model.Contig2.538;evm.model.Contig2.538;evm.model.Contig2.538;evm.model.Contig2.538;evm.model.Contig2.538;evm.model.Contig2.538;evm.model.Contig2.538;evm.model.Contig2.538;evm.model.Contig2.538;evm.model.Contig2.538;evm.model.Contig2.538;evm.model.Contig2.538;evm.model.Contig2.538;evm.model.Contig2.538;evm…
PHI417	3	PHI:417|MST7||318829|Magnaporthe	evm.model.Contig2.491;evm.model.Contig2.499;evm.model.Contig3.1079
PHI418	4	PHI:418|MST11||318829|Magnaporthe	evm.model.Contig8.494;evm.model.Contig9.563;evm.model.Contig14.152;evm.model.Contig15.34
PHI419	21	PHI:419|CSH1|AAP93915|5476|Candida	evm.model.Contig1.61;evm.model.Contig1.615;evm.model.Contig2.682;evm.model.Contig2.928;evm.model.Contig2.929;evm.model.Contig2.996;evm.model.Contig3.166;evm.model.Contig3.278;evm.model.Contig3.838;evm.model.Contig3.977;evm.model.Contig4.360;evm.model.Contig4.371;evm.model.Contig5.238;evm.model.Contig6.681;evm.model.Contig8.156;evm.model.Contig9.185;evm.model.Contig9.272;evm.model.Contig10.743;evm…
PHI4194	162		evm.model.Contig1.1019;evm.model.Contig1.1158;evm.model.Contig1.1194;evm.model.Contig1.246;evm.model.Contig1.573;evm.model.Contig1.798;evm.model.Contig1.847;evm.model.Contig1.954;evm.model.Contig2.1001;evm.model.Contig2.1030;evm.model.Contig2.1045;evm.model.Contig2.1057;evm.model.Contig2.290;evm.model.Contig2.328;evm.model.Contig2.557;evm.model.Contig2.569;evm.model.Contig2.6;evm.model.Contig2.74…
PHI420	2	PHI:420|SOD2|AAS19620|292817|Cryptococcus	evm.model.Contig1.191;evm.model.Contig8.808
PHI4200	21		evm.model.Contig1.346;evm.model.Contig1.346;evm.model.Contig1.541;evm.model.Contig1.541;evm.model.Contig5.266;evm.model.Contig5.266;evm.model.Contig5.396;evm.model.Contig5.396;evm.model.Contig5.739;evm.model.Contig5.739;evm.model.Contig7.355;evm.model.Contig7.355;evm.model.Contig8.212;evm.model.Contig8.212;evm.model.Contig9.442;evm.model.Contig9.442;evm.model.Contig13.356;evm.model.Contig13.356;e…
PHI4211	14		evm.model.Contig3.325;evm.model.Contig3.443;evm.model.Contig3.460;evm.model.Contig4.416;evm.model.Contig4.716;evm.model.Contig6.477;evm.model.Contig9.635;evm.model.Contig10.348;evm.model.Contig10.413;evm.model.Contig10.499;evm.model.Contig10.55;evm.model.Contig10.55;evm.model.Contig11.467;evm.model.Contig22.15
PHI423	28	PHI:423|VAD1|AAV41010|5207|Cryptococcus	evm.model.Contig1.1049;evm.model.Contig1.351;evm.model.Contig1.365;evm.model.Contig1.992;evm.model.Contig1.995;evm.model.Contig2.444;evm.model.Contig2.702;evm.model.Contig2.789;evm.model.Contig3.1073;evm.model.Contig3.1073;evm.model.Contig3.266;evm.model.Contig3.953;evm.model.Contig4.342;evm.model.Contig4.969;evm.model.Contig5.300;evm.model.Contig6.30;evm.model.Contig6.424;evm.model.Contig8.175;e…
PHI424	1	PHI:424|PCK1|EAL19243|5207|Cryptococcus	evm.model.Contig1.201
PHI427	2	PHI:427|TPK1|EAL04880|5476|Candida	evm.model.Contig1.180;evm.model.Contig5.357
PHI428	4	PHI:428|TPK2|AAF64072|5476|Candida	evm.model.Contig1.180;evm.model.Contig9.756;evm.model.Contig11.10;evm.model.Contig15.34
PHI429	1	PHI:429|ClPLS1|CAD43407|290576|Colletotrichum	evm.model.Contig12.345
PHI430	1	PHI:430|BWC1|AAW72937|5207|Cryptococcus	evm.model.Contig14.304
PHI431	2	PHI:431|BWC2|AAW72938|5207|Cryptococcus	evm.model.Contig9.447;evm.model.Contig11.440
PHI432	4	PHI:432|FGL1|AAQ23181|5518|Fusarium	evm.model.Contig1.449;evm.model.Contig3.156;evm.model.Contig5.514;evm.model.Contig6.254
PHI433	3	PHI:433|CTB1|AAT69682|29003|Cercospora	evm.model.Contig5.27;evm.model.Contig11.169;evm.model.Contig14.475
PHI434	8	PHI:434|GEL2|EAL88984|5085|Aspergillus	evm.model.Contig2.903;evm.model.Contig3.842;evm.model.Contig5.230;evm.model.Contig7.110;evm.model.Contig11.148;evm.model.Contig14.263;evm.model.Contig18.15;evm.model.Contig18.214
PHI435	1	PHI:435|VMA7|EAL02110|5476|Candida	evm.model.Contig12.187
PHI436	1	PHI:436|ESS1|AAN03477|5207|Cryptococcus	evm.model.Contig3.260
PHI437	2	PHI:437|CPPG2|CAA71247|5111|Claviceps	evm.model.Contig9.413;evm.model.Contig17.339
PHI438	172	PHI:438|BcBOT1	evm.model.Contig1.1019;evm.model.Contig1.1158;evm.model.Contig1.1194;evm.model.Contig1.246;evm.model.Contig1.447;evm.model.Contig1.573;evm.model.Contig1.798;evm.model.Contig1.819;evm.model.Contig1.844;evm.model.Contig1.847;evm.model.Contig1.848;evm.model.Contig1.954;evm.model.Contig1.98;evm.model.Contig2.1030;evm.model.Contig2.1045;evm.model.Contig2.1057;evm.model.Contig2.290;evm.model.Contig2.32…
PHI439	1	PHI:439|TRI6|BAA83722|5518|Fusarium	evm.model.Contig14.501
PHI44	1	PHI:44|TRI5|AAM90953|5518|Fusarium	evm.model.Contig1.603
PHI440	23	PHI:440|PMR1|CAB87245|5476|Candida	evm.model.Contig1.259;evm.model.Contig1.3;evm.model.Contig1.703;evm.model.Contig4.34;evm.model.Contig4.826;evm.model.Contig4.934;evm.model.Contig4.980;evm.model.Contig5.769;evm.model.Contig6.719;evm.model.Contig7.142;evm.model.Contig7.423;evm.model.Contig7.423;evm.model.Contig8.664;evm.model.Contig8.664;evm.model.Contig9.30;evm.model.Contig9.30;evm.model.Contig9.372;evm.model.Contig11.43;evm.mode…
PHI441	159	PHI:441|BTP1|CAE55153|40559|Botrytis	evm.model.Contig1.11;evm.model.Contig1.332;evm.model.Contig1.457;evm.model.Contig1.562;evm.model.Contig1.579;evm.model.Contig1.585;evm.model.Contig1.602;evm.model.Contig1.830;evm.model.Contig1.907;evm.model.Contig2.1;evm.model.Contig2.101;evm.model.Contig2.1031;evm.model.Contig2.1068;evm.model.Contig2.1146;evm.model.Contig2.192;evm.model.Contig2.287;evm.model.Contig2.389;evm.model.Contig2.535;evm…
PHI442	1	PHI:442|MSY1||5518|Fusarium	evm.model.Contig10.48
PHI443	6	PHI:443|CBL1||5518|Fusarium	evm.model.Contig4.851;evm.model.Contig4.927;evm.model.Contig6.493;evm.model.Contig8.644;evm.model.Contig12.537;evm.model.Contig14.349
PHI444	1	PHI:444|ZIF1||5518|Fusarium	evm.model.Contig3.373
PHI445	1	PHI:445|NOS1||5518|Fusarium	evm.model.Contig8.253
PHI446	1	PHI:446|TBL1||5518|Fusarium	evm.model.Contig10.758
PHI4468	2		evm.model.Contig4.469;evm.model.Contig5.733
PHI447	2	PHI:447|MCSA|CAI61947|5085|Aspergillus	evm.model.Contig4.539;evm.model.Contig12.454
PHI4477	1		evm.model.Contig5.353
PHI449	3	PHI:449|CDC42|CAI48090|5111|Claviceps	evm.model.Contig2.631;evm.model.Contig3.127;evm.model.Contig9.251
PHI4493	1		evm.model.Contig3.232
PHI4506	5		evm.model.Contig4.862;evm.model.Contig6.163;evm.model.Contig6.163;evm.model.Contig8.167;evm.model.Contig17.252
PHI451	3	PHI:451|PMT1|AAC31119|5476|Candida	evm.model.Contig4.753;evm.model.Contig8.681;evm.model.Contig8.774
PHI452	1	PHI:452|PMT6|AAF16867|5477|Candida	evm.model.Contig4.753
PHI453	1	PHI:453|PMT5|EAL00423|5476|Candida	evm.model.Contig8.774
PHI454	1	PHI:454|PMT2|EAL01044|5476|Candida	evm.model.Contig4.753
PHI455	3	PHI:455|CAP59|AAC13946|5207|Cryptococcus	evm.model.Contig3.284;evm.model.Contig7.521;evm.model.Contig11.57
PHI4559	3		evm.model.Contig1.837;evm.model.Contig3.1106;evm.model.Contig3.1106
PHI457	1	PHI:457|CHS2|EAK97437|5476|Candida	evm.model.Contig2.754
PHI4575	1		evm.model.Contig12.22
PHI458	2	PHI:458|MHP1|AAD18059|318829|Magnaporthe	evm.model.Contig1.372;evm.model.Contig2.1070
PHI461	1	PHI:461|CST20|AAB38875|5476|Candida	evm.model.Contig22.44
PHI4613	4		evm.model.Contig3.463;evm.model.Contig4.793;evm.model.Contig8.307;evm.model.Contig10.701
PHI4617	10		evm.model.Contig2.148;evm.model.Contig2.159;evm.model.Contig4.283;evm.model.Contig7.120;evm.model.Contig7.882;evm.model.Contig8.820;evm.model.Contig9.608;evm.model.Contig10.44;evm.model.Contig12.172;evm.model.Contig16.171
PHI4618	9		evm.model.Contig2.159;evm.model.Contig4.283;evm.model.Contig7.120;evm.model.Contig7.882;evm.model.Contig8.820;evm.model.Contig9.608;evm.model.Contig10.44;evm.model.Contig12.172;evm.model.Contig16.171
PHI4619	10		evm.model.Contig2.148;evm.model.Contig2.159;evm.model.Contig4.283;evm.model.Contig7.120;evm.model.Contig7.882;evm.model.Contig8.820;evm.model.Contig9.608;evm.model.Contig10.44;evm.model.Contig12.172;evm.model.Contig16.171
PHI4620	15		evm.model.Contig1.179;evm.model.Contig1.30;evm.model.Contig1.903;evm.model.Contig2.390;evm.model.Contig2.556;evm.model.Contig3.10;evm.model.Contig3.310;evm.model.Contig5.99;evm.model.Contig6.68;evm.model.Contig11.300;evm.model.Contig14.415;evm.model.Contig15.93;evm.model.Contig17.41;evm.model.Contig17.42;evm.model.Contig17.49
PHI463	3	PHI:463|HSP90|AAA02743|4932|Saccharomyces	evm.model.Contig4.525;evm.model.Contig5.553;evm.model.Contig5.553
PHI4637	1		evm.model.Contig13.76
PHI464	11	PHI:464|KIN1|AAB63336|5270|Ustilago	evm.model.Contig1.1133;evm.model.Contig1.354;evm.model.Contig2.1123;evm.model.Contig3.774;evm.model.Contig5.775;evm.model.Contig6.630;evm.model.Contig6.832;evm.model.Contig8.517;evm.model.Contig9.328;evm.model.Contig11.252;evm.model.Contig13.305
PHI465	12	PHI:465|KIN2|AAB63337|5270|Ustilago	evm.model.Contig1.1133;evm.model.Contig1.354;evm.model.Contig2.1123;evm.model.Contig2.1123;evm.model.Contig3.774;evm.model.Contig5.775;evm.model.Contig6.630;evm.model.Contig6.832;evm.model.Contig8.517;evm.model.Contig9.328;evm.model.Contig11.252;evm.model.Contig13.305
PHI467	1	PHI:467|CPC1|AAC16255|5116|Cryphonectria	evm.model.Contig1.986
PHI469	1	PHI:469|TOXG|AAD47837|5017|Cochliobolus	evm.model.Contig8.94
PHI470	3	PHI:470|STE12alpha|AAC01955|5207|Cryptococcus	evm.model.Contig3.1052;evm.model.Contig7.825;evm.model.Contig8.620
PHI471	2	PHI:471|CDC42|AAB69764|5476|Candida	evm.model.Contig3.127;evm.model.Contig17.287
PHI474	3	PHI:474|CNB1|AAG13937|5207|Cryptococcus	evm.model.Contig3.1014;evm.model.Contig3.94;evm.model.Contig13.448
PHI475	4	PHI:475|RFG1|AAK15315|5476|Candida	evm.model.Contig5.462;evm.model.Contig12.618;evm.model.Contig21.30;evm.model.Contig21.7
PHI476	5	PHI:476|STE11alpha|AAG30205|5207|Cryptococcus	evm.model.Contig7.172;evm.model.Contig7.59;evm.model.Contig7.59;evm.model.Contig11.324;evm.model.Contig15.126
PHI477	6	PHI:477|ICL1|EAK93039|5476|Candida	evm.model.Contig1.1009;evm.model.Contig1.510;evm.model.Contig2.532;evm.model.Contig3.1252;evm.model.Contig11.403;evm.model.Contig12.453
PHI479	5	PHI:479|MEP1|AAQ07436|199306|Coccidioides	evm.model.Contig2.916;evm.model.Contig3.119;evm.model.Contig4.262;evm.model.Contig5.669;evm.model.Contig11.77
PHI480	1	PHI:480|SAP7|EAK94461|5476|Candida	evm.model.Contig4.374
PHI481	2	PHI:481|KLAP1|AAX14039|27357|Colletotrichum	evm.model.Contig5.791;evm.model.Contig8.299
PHI482	18	PHI:482|LAEA|AAR01218|5085|Aspergillus	evm.model.Contig2.329;evm.model.Contig3.1124;evm.model.Contig3.1265;evm.model.Contig3.850;evm.model.Contig4.126;evm.model.Contig5.5;evm.model.Contig5.819;evm.model.Contig6.606;evm.model.Contig7.413;evm.model.Contig7.413;evm.model.Contig8.509;evm.model.Contig8.597;evm.model.Contig9.316;evm.model.Contig9.545;evm.model.Contig12.315;evm.model.Contig12.82;evm.model.Contig14.235;evm.model.Contig19.146
PHI484	2	PHI:484|CHS7|EAK99541|5476|Candida	evm.model.Contig4.755;evm.model.Contig11.275
PHI485	1	PHI:485|FTR1|AAF69680|5476|Candida	evm.model.Contig3.1059
PHI486	2	PHI:486|SIDA|AAX40989|5085|Aspergillus	evm.model.Contig1.550;evm.model.Contig9.728
PHI487	2	PHI:487|MHP1|O94196|148305|Magnaporthe	evm.model.Contig1.372;evm.model.Contig2.1070
PHI488	1	PHI:488|IRS4|EAK93583|5476|Candida	evm.model.Contig11.462
PHI489	1	PHI:489|TRX1|AAW46720|5207|Cryptococcus	evm.model.Contig22.1
PHI49	3	PHI:49|CPG1|AAA67706|5116|Cryphonectria	evm.model.Contig5.134;evm.model.Contig11.381;evm.model.Contig11.609
PHI490	1	PHI:490|FRP1|AAT85969|5507|Fusarium	evm.model.Contig14.112
PHI491	3	PHI:491|YVH1|EAK96144|5476|Candida	evm.model.Contig6.603;evm.model.Contig10.298;evm.model.Contig17.265
PHI492	1	PHI:492|BcPG2|AAV84614|40559|Botrytis	evm.model.Contig6.852
PHI493	3	PHI:493|STE11|AAT98628|5478|Candida	evm.model.Contig10.97;evm.model.Contig15.126;evm.model.Contig17.29
PHI494	3	PHI:494|PPOA|EAL89712|5085|Aspergillus	evm.model.Contig1.65;evm.model.Contig6.148;evm.model.Contig10.656
PHI496	3	PHI:496|PPOC|EAL92371|5085|Aspergillus	evm.model.Contig1.65;evm.model.Contig6.148;evm.model.Contig10.656
PHI497	2	PHI:497|HOG1|AAX08139|5207|Cryptococcus	evm.model.Contig1.1109;evm.model.Contig7.474
PHI500	6	PHI:500|YHB1|EAK91807|5476|Candida	evm.model.Contig1.113;evm.model.Contig1.46;evm.model.Contig2.573;evm.model.Contig9.592;evm.model.Contig10.723;evm.model.Contig12.56
PHI501	1	PHI:501|ADE2|CAA99327|4932|Saccharomyces	evm.model.Contig13.103
PHI502	1	PHI:502|ADE4|CAA89133|4932|Saccharomyces	evm.model.Contig10.508
PHI503	1	PHI:503|COX15|AAB64668|4932|Saccharomyces	evm.model.Contig3.1178
PHI504	8	PHI:504|LEU2|CAA42366|4932|Saccharomyces	evm.model.Contig1.512;evm.model.Contig1.893;evm.model.Contig3.945;evm.model.Contig6.886;evm.model.Contig7.158;evm.model.Contig7.159;evm.model.Contig8.356;evm.model.Contig19.164
PHI505	1	PHI:505|MIP1|AAA17543|4932|Saccharomyces	evm.model.Contig24.63
PHI506	2	PHI:506|URA3|AAA34824|4932|Saccharomyces	evm.model.Contig3.1061;evm.model.Contig3.1061
PHI507	9	PHI:507|CaRAS1|AAF03566|5476|Candida	evm.model.Contig2.590;evm.model.Contig4.892;evm.model.Contig9.29;evm.model.Contig9.340;evm.model.Contig11.165;evm.model.Contig13.317;evm.model.Contig14.303;evm.model.Contig18.289;evm.model.Contig23.58
PHI508	24	PHI:508|AFT1|BAB69076|5599|Alternaria	evm.model.Contig1.548;evm.model.Contig2.228;evm.model.Contig2.39;evm.model.Contig4.850;evm.model.Contig5.248;evm.model.Contig5.327;evm.model.Contig5.354;evm.model.Contig5.652;evm.model.Contig5.83;evm.model.Contig6.184;evm.model.Contig6.730;evm.model.Contig6.94;evm.model.Contig9.111;evm.model.Contig10.271;evm.model.Contig11.377;evm.model.Contig11.471;evm.model.Contig12.214;evm.model.Contig12.442;e…
PHI509	9	PHI:509|AFT3|BAB69078|5599|Alternaria	evm.model.Contig1.521;evm.model.Contig5.249;evm.model.Contig5.353;evm.model.Contig6.414;evm.model.Contig9.106;evm.model.Contig9.624;evm.model.Contig9.63;evm.model.Contig11.250;evm.model.Contig21.45
PHI510	58	PHI:510|CaNAG3|EAK93097|5476|Candida	evm.model.Contig1.1052;evm.model.Contig1.652;evm.model.Contig2.1125;evm.model.Contig2.250;evm.model.Contig2.304;evm.model.Contig2.305;evm.model.Contig2.309;evm.model.Contig2.309;evm.model.Contig2.418;evm.model.Contig3.1067;evm.model.Contig3.1136;evm.model.Contig3.15;evm.model.Contig3.183;evm.model.Contig3.221;evm.model.Contig3.230;evm.model.Contig3.421;evm.model.Contig3.503;evm.model.Contig3.807;…
PHI511	70	PHI:511|CaNAG4|EAK93098|5476|Candida	evm.model.Contig1.1052;evm.model.Contig1.441;evm.model.Contig1.652;evm.model.Contig1.838;evm.model.Contig2.1125;evm.model.Contig2.250;evm.model.Contig2.285;evm.model.Contig2.304;evm.model.Contig2.305;evm.model.Contig2.309;evm.model.Contig2.418;evm.model.Contig3.1067;evm.model.Contig3.1136;evm.model.Contig3.15;evm.model.Contig3.183;evm.model.Contig3.221;evm.model.Contig3.421;evm.model.Contig3.503;…
PHI512	1	PHI:512|CaNAG6|BAB43823|5476|Candida	evm.model.Contig4.232
PHI513	11	PHI:513|ARN1	evm.model.Contig1.1166;evm.model.Contig2.241;evm.model.Contig2.912;evm.model.Contig5.17;evm.model.Contig5.671;evm.model.Contig6.772;evm.model.Contig7.15;evm.model.Contig9.609;evm.model.Contig10.73;evm.model.Contig11.481;evm.model.Contig16.49
PHI518	6	PHI:518|MST20|AAP93639|318829|Magnaporthe	evm.model.Contig2.1112;evm.model.Contig3.1134;evm.model.Contig3.1134;evm.model.Contig3.597;evm.model.Contig5.160;evm.model.Contig22.83
PHI519	3	PHI:519|CHM1|AAL15449|318829|Magnaporthe	evm.model.Contig4.414;evm.model.Contig7.409;evm.model.Contig7.409
PHI520	2	PHI:520|NOT5|EAK98681|5476|Candida	evm.model.Contig2.508;evm.model.Contig2.508
PHI522	8	PHI:522|GAS1|AAX78216|5507|Fusarium	evm.model.Contig2.903;evm.model.Contig3.842;evm.model.Contig5.230;evm.model.Contig7.110;evm.model.Contig11.148;evm.model.Contig14.263;evm.model.Contig18.15;evm.model.Contig18.214
PHI524	3	PHI:524|CLN1|AAY42143|5270|Ustilago	evm.model.Contig1.1097;evm.model.Contig5.568;evm.model.Contig11.123
PHI526	14	PHI:526|GAS1|CAF05793|5270|Ustilago	evm.model.Contig1.327;evm.model.Contig1.327;evm.model.Contig2.938;evm.model.Contig3.638;evm.model.Contig4.216;evm.model.Contig7.283;evm.model.Contig7.381;evm.model.Contig8.104;evm.model.Contig9.428;evm.model.Contig9.428;evm.model.Contig11.365;evm.model.Contig11.746;evm.model.Contig11.746;evm.model.Contig16.285
PHI528	4	PHI:528|CLA4|AAT39367|5270|Ustilago	evm.model.Contig7.409;evm.model.Contig7.409;evm.model.Contig11.171;evm.model.Contig22.83
PHI538	120	PHI:538|FRT1|AAU87358|40559|Botrytis	evm.model.Contig1.466;evm.model.Contig1.646;evm.model.Contig1.824;evm.model.Contig2.10;evm.model.Contig2.147;evm.model.Contig2.173;evm.model.Contig2.198;evm.model.Contig2.272;evm.model.Contig2.292;evm.model.Contig2.327;evm.model.Contig2.415;evm.model.Contig2.613;evm.model.Contig2.644;evm.model.Contig2.738;evm.model.Contig2.741;evm.model.Contig2.75;evm.model.Contig2.867;evm.model.Contig2.924;evm.m…
PHI54	15	PHI:54|PELD|Q00845|140110|Nectria	evm.model.Contig1.179;evm.model.Contig1.30;evm.model.Contig1.903;evm.model.Contig2.390;evm.model.Contig2.556;evm.model.Contig3.10;evm.model.Contig3.310;evm.model.Contig5.99;evm.model.Contig6.68;evm.model.Contig11.300;evm.model.Contig14.415;evm.model.Contig15.93;evm.model.Contig17.41;evm.model.Contig17.42;evm.model.Contig17.49
PHI540	5	PHI:540|BCPME2|CAD21438|332648|Botrytis	evm.model.Contig2.170;evm.model.Contig7.719;evm.model.Contig7.721;evm.model.Contig9.119;evm.model.Contig10.358
PHI541	43	PHI:541|LIP1|AAU87359|332648|Botrytis	evm.model.Contig1.343;evm.model.Contig1.476;evm.model.Contig1.599;evm.model.Contig1.815;evm.model.Contig2.1093;evm.model.Contig2.366;evm.model.Contig2.578;evm.model.Contig3.13;evm.model.Contig3.197;evm.model.Contig3.252;evm.model.Contig3.890;evm.model.Contig4.1014;evm.model.Contig4.211;evm.model.Contig4.689;evm.model.Contig4.939;evm.model.Contig4.944;evm.model.Contig5.169;evm.model.Contig5.257;ev…
PHI542	6	PHI:542|BCCAT2|AAK77951|40559|Botrytis	evm.model.Contig2.352;evm.model.Contig2.439;evm.model.Contig8.436;evm.model.Contig9.70;evm.model.Contig11.240;evm.model.Contig13.301
PHI543	18	PHI:543|BCATRD|CAC41639|40559|Botrytis	evm.model.Contig1.52;evm.model.Contig1.551;evm.model.Contig1.984;evm.model.Contig2.145;evm.model.Contig2.799;evm.model.Contig2.799;evm.model.Contig2.948;evm.model.Contig2.951;evm.model.Contig4.191;evm.model.Contig5.18;evm.model.Contig6.608;evm.model.Contig7.322;evm.model.Contig7.53;evm.model.Contig7.711;evm.model.Contig8.850;evm.model.Contig10.375;evm.model.Contig13.514;evm.model.Contig16.6
PHI544	67	PHI:544|BCMFS1|AAF64435|332648|Botrytis	evm.model.Contig1.1205;evm.model.Contig1.219;evm.model.Contig1.344;evm.model.Contig1.459;evm.model.Contig1.738;evm.model.Contig1.759;evm.model.Contig1.923;evm.model.Contig2.1034;evm.model.Contig2.241;evm.model.Contig2.493;evm.model.Contig2.549;evm.model.Contig2.633;evm.model.Contig3.1240;evm.model.Contig3.136;evm.model.Contig3.856;evm.model.Contig3.878;evm.model.Contig3.916;evm.model.Contig4.167;…
PHI546	2	PHI:546|XYN11A|AAZ03776|332648|Botrytis	evm.model.Contig3.173;evm.model.Contig16.337
PHI547	2	PHI:547|CEL5A|AAT40313|40559|Botrytis	evm.model.Contig10.6;evm.model.Contig12.534
PHI548	4	PHI:548|BcPIC5|ABA25866|40559|Botrytis	evm.model.Contig2.974;evm.model.Contig8.362;evm.model.Contig12.252;evm.model.Contig13.96
PHI549	2	PHI:549|BCCHS3a|AAM14606|40559|Botrytis	evm.model.Contig1.493;evm.model.Contig17.153
PHI55	53	PHI:55|PKS1|AAB08104|5016|Cochliobolus	evm.model.Contig1.1121;evm.model.Contig1.1128;evm.model.Contig1.1128;evm.model.Contig1.1128;evm.model.Contig1.12;evm.model.Contig1.431;evm.model.Contig2.1143;evm.model.Contig2.670;evm.model.Contig2.670;evm.model.Contig3.1001;evm.model.Contig3.806;evm.model.Contig4.193;evm.model.Contig4.193;evm.model.Contig4.607;evm.model.Contig4.607;evm.model.Contig4.764;evm.model.Contig4.764;evm.model.Contig4.80…
PHI550	5	PHI:550|BOS1|AAL37947|40559|Botrytis	evm.model.Contig3.1137;evm.model.Contig3.1137;evm.model.Contig13.95;evm.model.Contig13.95;evm.model.Contig20.32
PHI551	3	PHI:551|HIK1|BAB40947|318829|Magnaporthe	evm.model.Contig7.355;evm.model.Contig7.355;evm.model.Contig20.32
PHI552	20	PHI:552|BcLCC2|AAK77953|40559|Botrytis	evm.model.Contig1.1020;evm.model.Contig1.17;evm.model.Contig1.224;evm.model.Contig1.433;evm.model.Contig1.925;evm.model.Contig3.1030;evm.model.Contig3.1060;evm.model.Contig4.142;evm.model.Contig5.412;evm.model.Contig6.657;evm.model.Contig8.389;evm.model.Contig9.16;evm.model.Contig12.12;evm.model.Contig12.13;evm.model.Contig13.508;evm.model.Contig13.64;evm.model.Contig14.473;evm.model.Contig16.33;…
PHI553	3	PHI:553|ssrA|AAL20316|90371|Salmonella	evm.model.Contig1.346;evm.model.Contig1.346;evm.model.Contig5.396
PHI565	2	PHI:565|chsG|CAA63928|5085|Aspergillus	evm.model.Contig1.493;evm.model.Contig17.153
PHI566	6	PHI:566|cel2|AAK19621|5017|Cochliobolus	evm.model.Contig3.590;evm.model.Contig3.642;evm.model.Contig7.115;evm.model.Contig18.59;evm.model.Contig22.13;evm.model.Contig22.19
PHI567	2	PHI:567|XYL1	evm.model.Contig13.444;evm.model.Contig18.57
PHI568	3	PHI:568|XYL2	evm.model.Contig6.459;evm.model.Contig9.44;evm.model.Contig16.231
PHI569	6	PHI:569|XYL3|AAC06239|5507|Fusarium	evm.model.Contig6.295;evm.model.Contig9.44;evm.model.Contig10.530;evm.model.Contig12.511;evm.model.Contig16.231;evm.model.Contig22.93
PHI57	3	PHI:57|PRF1|AAC32736|5270|Ustilago	evm.model.Contig12.618;evm.model.Contig21.30;evm.model.Contig27.14
PHI570	1	PHI:570|XYL4|AAK27975|5507|Fusarium	evm.model.Contig13.444
PHI571	4	PHI:571|XYL1|AAA33024|5017|Cochliobolus	evm.model.Contig3.173;evm.model.Contig13.444;evm.model.Contig16.337;evm.model.Contig18.57
PHI572	2	PHI:572|XYL2|AAC62815|5017|Cochliobolus	evm.model.Contig3.173;evm.model.Contig16.337
PHI574	2	PHI:574|BCG3|BAD93277|40559|Botrytis	evm.model.Contig1.49;evm.model.Contig7.863
PHI576	2	PHI:576|NoxA|BAE72680|35717|Epichloe	evm.model.Contig10.55;evm.model.Contig16.246
PHI577	1	PHI:577|NoxB|BAE72682|35717|Epichloe	evm.model.Contig14.242
PHI578	2	PHI:578|NoxR|BAF36501|35717|Epichloe	evm.model.Contig9.483;evm.model.Contig9.483
PHI58	2	PHI:58|SCD1|BAA13009|5462|Colletotrichum	evm.model.Contig9.89;evm.model.Contig11.260
PHI587	12	PHI:587|PSPTO0834|AAO54374|223283|Pseudomonas	evm.model.Contig3.142;evm.model.Contig3.83;evm.model.Contig5.76;evm.model.Contig9.39;evm.model.Contig9.419;evm.model.Contig9.523;evm.model.Contig10.716;evm.model.Contig12.464;evm.model.Contig12.514;evm.model.Contig16.27;evm.model.Contig18.178;evm.model.Contig19.239
PHI59	45	PHI:59|THR1|BAA18962|5462|Colletotrichum	evm.model.Contig1.171;evm.model.Contig1.297;evm.model.Contig1.311;evm.model.Contig1.580;evm.model.Contig2.222;evm.model.Contig2.542;evm.model.Contig2.796;evm.model.Contig3.31;evm.model.Contig3.401;evm.model.Contig3.492;evm.model.Contig3.888;evm.model.Contig4.67;evm.model.Contig4.686;evm.model.Contig4.79;evm.model.Contig5.384;evm.model.Contig6.402;evm.model.Contig6.454;evm.model.Contig6.731;evm.mo…
PHI591	1	PHI:591|ORP1|AAK51698|318829|Magnaporthe	evm.model.Contig1.281
PHI593	25	PHI:593|PEX6|ABG79929|318829|Magnaporthe	evm.model.Contig1.183;evm.model.Contig2.715;evm.model.Contig3.833;evm.model.Contig4.670;evm.model.Contig5.198;evm.model.Contig5.324;evm.model.Contig5.605;evm.model.Contig6.918;evm.model.Contig7.602;evm.model.Contig8.674;evm.model.Contig9.141;evm.model.Contig9.737;evm.model.Contig10.101;evm.model.Contig11.296;evm.model.Contig11.296;evm.model.Contig12.233;evm.model.Contig12.491;evm.model.Contig13.4…
PHI594	2	PHI:594|CrAT1	evm.model.Contig4.732;evm.model.Contig7.664
PHI595	4	PHI:595|ALS1|AAZ95011|13684|Stagonospora	evm.model.Contig7.612;evm.model.Contig11.583;evm.model.Contig14.261;evm.model.Contig17.270
PHI597	1	PHI:597|LOPB|AAP40632|5022|Leptosphaeria	evm.model.Contig6.409
PHI598	7	PHI:598|THIOL|ABB55459|5022|Leptosphaeria	evm.model.Contig1.130;evm.model.Contig1.72;evm.model.Contig7.694;evm.model.Contig8.182;evm.model.Contig8.625;evm.model.Contig9.169;evm.model.Contig16.339
PHI599	6	PHI:599|TCO1|ABD49452|5207|Cryptococcus	evm.model.Contig3.1137;evm.model.Contig3.1137;evm.model.Contig5.739;evm.model.Contig5.739;evm.model.Contig8.212;evm.model.Contig8.212
PHI60	45	PHI:60|TOXA|AAB36607|5017|Cochliobolus	evm.model.Contig1.1205;evm.model.Contig1.13;evm.model.Contig1.344;evm.model.Contig1.459;evm.model.Contig1.738;evm.model.Contig1.759;evm.model.Contig1.923;evm.model.Contig2.1034;evm.model.Contig2.493;evm.model.Contig2.633;evm.model.Contig3.1240;evm.model.Contig3.136;evm.model.Contig3.878;evm.model.Contig3.916;evm.model.Contig4.167;evm.model.Contig4.562;evm.model.Contig4.600;evm.model.Contig5.616;e…
PHI600	1	PHI:600|CBP1|AAF63734|5207|Cryptococcus	evm.model.Contig10.457
PHI609	1	PHI:609|sseA|AAO68047|216597|Salmonella	evm.model.Contig5.520
PHI61	5	PHI:61|BGL2|AAA21151|5476|Candida	evm.model.Contig1.650;evm.model.Contig3.720;evm.model.Contig4.828;evm.model.Contig14.108;evm.model.Contig18.318
PHI612	1	PHI:612|orf408|AAL20306|216597|Salmonella	evm.model.Contig3.873
PHI616	1	PHI:616|sseA|AAO68047|216597|Salmonella	evm.model.Contig5.520
PHI62	1	PHI:62|caRSR1|AAB81286|5476|Candida	evm.model.Contig2.590
PHI624	4	PHI:624|ssaN|AAO68935|216597|Salmonella	evm.model.Contig3.463;evm.model.Contig4.793;evm.model.Contig8.307;evm.model.Contig10.701
PHI645	4	PHI:645|invC|AAL21774|216597|Salmonella	evm.model.Contig3.463;evm.model.Contig4.793;evm.model.Contig8.307;evm.model.Contig10.701
PHI65	8	PHI:65|CPGB-1|AAC49838|5116|Cryphonectria	evm.model.Contig1.623;evm.model.Contig3.305;evm.model.Contig3.305;evm.model.Contig4.105;evm.model.Contig4.105;evm.model.Contig6.788;evm.model.Contig6.788;evm.model.Contig11.210
PHI650	2	PHI:650|TPS1|ABG25558|332648|Botrytis	evm.model.Contig13.129;evm.model.Contig13.184
PHI651	3	PHI:651|TRE1|ABG25559|332648|Botrytis	evm.model.Contig2.369;evm.model.Contig12.22;evm.model.Contig12.363
PHI652	2	PHI:652|GIP1|AAL11720|67593|Phytophthora	evm.model.Contig4.94;evm.model.Contig9.331
PHI653	2	PHI:653|GIP2|AAL11721|67593|Phytophthora	evm.model.Contig4.94;evm.model.Contig9.331
PHI658	3	PHI:658|PsojNIP|AAM48170|67593|Phytophthora	evm.model.Contig6.491;evm.model.Contig6.510;evm.model.Contig8.59
PHI66	1	PHI:66|CPP1|AAC05307|5476|Candida	evm.model.Contig4.400
PHI666	1	PHI:666|NPP1|AAK19753|123356|Hyaloperonospora	evm.model.Contig6.510
PHI667	2	PHI:667|FHB1|AAP41066|178876|Cryptococcus	evm.model.Contig1.46;evm.model.Contig12.56
PHI668	22	PHI:668|GNO1|AAP41027|178876|Cryptococcus	evm.model.Contig1.558;evm.model.Contig2.1040;evm.model.Contig2.909;evm.model.Contig4.723;evm.model.Contig5.825;evm.model.Contig6.735;evm.model.Contig8.595;evm.model.Contig9.150;evm.model.Contig9.212;evm.model.Contig9.38;evm.model.Contig11.24;evm.model.Contig11.642;evm.model.Contig11.74;evm.model.Contig12.464;evm.model.Contig12.514;evm.model.Contig13.314;evm.model.Contig13.62;evm.model.Contig18.26…
PHI67	1	PHI:67|MKC1|CAA54129|5476|Candida	evm.model.Contig5.733
PHI672	1	PHI:672|CAS1|AAL35099|192011|Cryptococcus	evm.model.Contig3.689
PHI673	2	PHI:673|Can1|AAZ30050|178876|Cryptococcus	evm.model.Contig1.53;evm.model.Contig4.694
PHI674	2	PHI:674|Can2|AAZ30051|178876|Cryptococcus	evm.model.Contig1.53;evm.model.Contig4.694
PHI675	5	PHI:675|ROM2|AAW45289|192011|Cryptococcus	evm.model.Contig1.50;evm.model.Contig2.29;evm.model.Contig2.29;evm.model.Contig2.79;evm.model.Contig2.79
PHI676	1	PHI:676|STE20alpha|AAN75173|178876|Cryptococcus	evm.model.Contig22.44
PHI678	2	PHI:678|STE20alpha|AAG48305|214684|Cryptococcus	evm.model.Contig3.597;evm.model.Contig12.406
PHI68	3	PHI:68|SAP1|AAA34368|5476|Candida	evm.model.Contig3.1072;evm.model.Contig4.841;evm.model.Contig10.194
PHI683	1	PHI:683|NRG1|ABF69301|5207|Cryptococcus	evm.model.Contig12.270
PHI687	1	PHI:687|URA5|AAA33076|40410|Cryptococcus	evm.model.Contig12.546
PHI69	6	PHI:69|CUTA|CAA93255|40559|Botrytis	evm.model.Contig2.410;evm.model.Contig3.679;evm.model.Contig5.847;evm.model.Contig6.287;evm.model.Contig10.419;evm.model.Contig12.21
PHI693	1	PHI:693|GCS1|AAX55972|5207|Cryptococcus	evm.model.Contig3.232
PHI694	6	PHI:694|STE12??	evm.model.Contig3.1052;evm.model.Contig6.179;evm.model.Contig7.825;evm.model.Contig8.620;evm.model.Contig12.270;evm.model.Contig13.304
PHI695	1	PHI:695|SP1|AAM33130|5022|Leptosphaeria	evm.model.Contig3.711
PHI696	2	PHI:696|NTH1|AAM92143|5022|Leptosphaeria	evm.model.Contig2.369;evm.model.Contig12.363
PHI697	6	PHI:697|ugt51E1|AAM81358|5022|Leptosphaeria	evm.model.Contig3.1072;evm.model.Contig4.374;evm.model.Contig7.654;evm.model.Contig10.194;evm.model.Contig13.43;evm.model.Contig18.198
PHI698	3	PHI:698|CtxA|AAF94614|243277|Vibrio	evm.model.Contig2.34;evm.model.Contig15.97;evm.model.Contig17.52
PHI713	9	PHI:713|PKS13	evm.model.Contig4.1012;evm.model.Contig4.608;evm.model.Contig4.810;evm.model.Contig4.810;evm.model.Contig5.27;evm.model.Contig6.5;evm.model.Contig10.2;evm.model.Contig10.2;evm.model.Contig11.633
PHI714	42	PHI:714|PKS4	evm.model.Contig1.1121;evm.model.Contig1.1121;evm.model.Contig1.1128;evm.model.Contig1.1128;evm.model.Contig1.12;evm.model.Contig1.431;evm.model.Contig2.1143;evm.model.Contig4.193;evm.model.Contig4.193;evm.model.Contig4.444;evm.model.Contig4.607;evm.model.Contig4.764;evm.model.Contig4.764;evm.model.Contig4.809;evm.model.Contig5.507;evm.model.Contig5.668;evm.model.Contig5.824;evm.model.Contig6.20;…
PHI716	47	PHI:716|ZEB1|ABB90284|5518|Fusarium	evm.model.Contig1.312;evm.model.Contig1.634;evm.model.Contig1.808;evm.model.Contig2.663;evm.model.Contig3.217;evm.model.Contig3.239;evm.model.Contig3.277;evm.model.Contig3.988;evm.model.Contig4.355;evm.model.Contig4.477;evm.model.Contig4.530;evm.model.Contig4.617;evm.model.Contig4.761;evm.model.Contig4.877;evm.model.Contig5.359;evm.model.Contig6.337;evm.model.Contig6.376;evm.model.Contig6.853;evm…
PHI72	5	PHI:72|SAP2|AAM21050|5476|Candida	evm.model.Contig3.1072;evm.model.Contig4.374;evm.model.Contig4.841;evm.model.Contig10.194;evm.model.Contig13.43
PHI723	1	PHI:723|PKS1|AAS57885|5518|Fusarium	evm.model.Contig21.51
PHI724	1	PHI:724|PKS9|AAS57293|5518|Fusarium	evm.model.Contig21.51
PHI726	1	PHI:726|PKS7|AAS57292|5518|Fusarium	evm.model.Contig9.5
PHI728	2	PHI:728|PKS5|AAS57290|5518|Fusarium	evm.model.Contig3.731;evm.model.Contig21.55
PHI729	1	PHI:729|PKS2|AAS57287|5518|Fusarium	evm.model.Contig9.5
PHI73	3	PHI:73|SAP3|AAA34372|5476|Candida	evm.model.Contig5.709;evm.model.Contig10.194;evm.model.Contig13.43
PHI731	1	PHI:731|FSR1|AAX55652|5518|Fusarium	evm.model.Contig7.565
PHI734	13	PHI:734|FOW2|BAE98264|5507|Fusarium	evm.model.Contig2.176;evm.model.Contig2.656;evm.model.Contig3.12;evm.model.Contig3.474;evm.model.Contig4.23;evm.model.Contig5.746;evm.model.Contig6.795;evm.model.Contig7.202;evm.model.Contig7.203;evm.model.Contig7.888;evm.model.Contig10.238;evm.model.Contig13.147;evm.model.Contig19.251
PHI736	1	PHI:736|AMK1|AAS20192|29001|Alternaria	evm.model.Contig13.360
PHI737	49	PHI:737|CTB4|ABK64181|29003|Cercospora	evm.model.Contig1.1052;evm.model.Contig1.652;evm.model.Contig1.838;evm.model.Contig2.1125;evm.model.Contig2.250;evm.model.Contig2.285;evm.model.Contig2.309;evm.model.Contig3.183;evm.model.Contig3.230;evm.model.Contig3.503;evm.model.Contig3.807;evm.model.Contig3.934;evm.model.Contig4.459;evm.model.Contig4.592;evm.model.Contig4.812;evm.model.Contig4.831;evm.model.Contig4.835;evm.model.Contig4.93;ev…
PHI740	2	PHI:740|BeNEP1|ABB43265|278938|Botrytis	evm.model.Contig6.491;evm.model.Contig8.59
PHI741	2	PHI:741|BeNEP2|ABB43267|278938|Botrytis	evm.model.Contig6.491;evm.model.Contig6.510
PHI748	42	PHI:748|um00446|Not	evm.model.Contig2.643;evm.model.Contig2.643;evm.model.Contig2.76;evm.model.Contig2.76;evm.model.Contig3.125;evm.model.Contig4.384;evm.model.Contig4.384;evm.model.Contig4.58;evm.model.Contig4.58;evm.model.Contig5.416;evm.model.Contig5.643;evm.model.Contig5.643;evm.model.Contig5.651;evm.model.Contig5.651;evm.model.Contig5.670;evm.model.Contig5.670;evm.model.Contig5.745;evm.model.Contig5.745;evm.mod…
PHI76	1	PHI:76|GPA1|AAC49724|5270|Ustilago	evm.model.Contig1.822
PHI769	1	PHI:769|CPSOD1|CAC50073|5111|Claviceps	evm.model.Contig2.429
PHI77	1	PHI:77|GPA2|AAC49725|5270|Ustilago	evm.model.Contig11.381
PHI770	3	PHI:770|CPG2|AAA67706|5116|Cryphonectria	evm.model.Contig5.134;evm.model.Contig11.381;evm.model.Contig11.609
PHI772	2	PHI:772|MGG_01481|EDK04805|318829|Magnaporthe	evm.model.Contig3.567;evm.model.Contig13.5
PHI773	3	PHI:773|MGG_11899|EDJ98555|318829|Magnaporthe	evm.model.Contig2.830;evm.model.Contig2.830;evm.model.Contig2.830
PHI774	2	PHI:774|MGG_09250|EDJ97946|318829|Magnaporthe	evm.model.Contig8.245;evm.model.Contig9.620
PHI775	3	PHI:775|MGG_09471|EDJ95622|318829|Magnaporthe	evm.model.Contig2.369;evm.model.Contig12.22;evm.model.Contig12.363
PHI776	1	PHI:776|MGG_00692|EDK02656|318829|Magnaporthe	evm.model.Contig2.1003
PHI777	8	PHI:777|MGG_00883|EDK02450|318829|Magnaporthe	evm.model.Contig1.1184;evm.model.Contig7.59;evm.model.Contig7.59;evm.model.Contig13.104;evm.model.Contig14.152;evm.model.Contig14.152;evm.model.Contig14.152;evm.model.Contig14.152
PHI78	1	PHI:78|GPA3|AAC49726|5270|Ustilago	evm.model.Contig7.863
PHI780	2	PHI:780|MGG_02731|EDK01822|318829|Magnaporthe	evm.model.Contig5.712;evm.model.Contig10.195
PHI781	4	PHI:781|MGG_00131|EDK03302|318829|Magnaporthe	evm.model.Contig1.99;evm.model.Contig3.776;evm.model.Contig6.53;evm.model.Contig6.53
PHI782	2	PHI:782|MGG_02423|EDJ98620|318829|Magnaporthe	evm.model.Contig4.840;evm.model.Contig6.810
PHI783	1	PHI:783|MGG_04163|EDJ99464|318829|Magnaporthe	evm.model.Contig18.283
PHI784	64	PHI:784|MGG_00056|EDK03390|318829|Magnaporthe	evm.model.Contig1.1145;evm.model.Contig1.171;evm.model.Contig1.297;evm.model.Contig1.311;evm.model.Contig1.502;evm.model.Contig1.616;evm.model.Contig1.846;evm.model.Contig1.853;evm.model.Contig1.872;evm.model.Contig1.895;evm.model.Contig2.1038;evm.model.Contig2.1136;evm.model.Contig2.1137;evm.model.Contig2.323;evm.model.Contig2.362;evm.model.Contig2.431;evm.model.Contig2.479;evm.model.Contig2.694…
[truncated: 93 more rows]

## Sheet: Table S2
Table S2. Genes relevant to fungal pathogenicity of C. cassiicola CC01
#Phibase_accession_ID	orf number	Gene|Protein ID|Pathogen ID|Pathogen species|Mutant phenotype	Genes
PHI100	2	PHI:100|ADR1|AAA75366|5270|Ustilago	evm.model.Contig10.405;evm.model.Contig10.88
PHI1005	5	PHI:1005|FgHOG1|Not	evm.model.Contig1.253;evm.model.Contig1.49;evm.model.Contig9.804;evm.model.Contig13.11;evm.model.Contig24.40
PHI1006	12	PHI:1006|HMR1|Not	evm.model.Contig5.23;evm.model.Contig6.648;evm.model.Contig13.37;evm.model.Contig16.212;evm.model.Contig17.229;evm.model.Contig19.252;evm.model.Contig23.16;evm.model.Contig23.33;evm.model.Contig25.3;evm.model.Contig26.14;evm.model.Contig27.37;evm.model.Contig29.17
PHI1008	52	PHI:1008|NPS6|ABI51982|101162|Cochliobolus	evm.model.Contig2.621;evm.model.Contig3.627;evm.model.Contig3.627;evm.model.Contig3.627;evm.model.Contig3.627;evm.model.Contig3.627;evm.model.Contig3.627;evm.model.Contig3.627;evm.model.Contig3.627;evm.model.Contig3.627;evm.model.Contig3.627;evm.model.Contig3.627;evm.model.Contig3.627;evm.model.Contig3.627;evm.model.Contig3.627;evm.model.Contig3.627;evm.model.Contig3.627;evm.model.Contig3.627;evm…
PHI1009	2	PHI:1009|NPS6|ABI51983|29001|Alternaria	evm.model.Contig2.621;evm.model.Contig2.621
PHI101	10	PHI:101|ALB1|AAC39471|5085|Aspergillus	evm.model.Contig2.1051;evm.model.Contig5.425;evm.model.Contig5.824;evm.model.Contig5.824;evm.model.Contig5.824;evm.model.Contig9.783;evm.model.Contig9.783;evm.model.Contig10.173;evm.model.Contig11.678;evm.model.Contig13.456
PHI1010	2	PHI:1010|SID1|XM_385547|5518|Fusarium	evm.model.Contig2.618;evm.model.Contig10.119
PHI1018	87	PHI:1018|ABC3|AAZ81480|318829|Magnaporthe	evm.model.Contig1.2230;evm.model.Contig1.2230;evm.model.Contig1.359;evm.model.Contig1.359;evm.model.Contig1.359;evm.model.Contig1.499;evm.model.Contig1.53;evm.model.Contig1.53;evm.model.Contig1.53;evm.model.Contig1.53;evm.model.Contig2.1275;evm.model.Contig2.1275;evm.model.Contig2.619;evm.model.Contig2.619;evm.model.Contig2.619;evm.model.Contig2.619;evm.model.Contig2.843;evm.model.Contig3.183;evm…
PHI1021	7	PHI:1021|CTF1|ABR12478|5507|Fusarium	evm.model.Contig1.2358;evm.model.Contig2.1084;evm.model.Contig2.605;evm.model.Contig3.376;evm.model.Contig7.322;evm.model.Contig7.867;evm.model.Contig8.890
PHI1022	3	PHI:1022|XLNR|ABN41464|5508|Fusarium	evm.model.Contig5.383;evm.model.Contig5.383;evm.model.Contig12.322
PHI1024	1	PHI:1024|bcnoxB|CAP12517|40559|Botrytis	evm.model.Contig11.412
PHI1025	2	PHI:1025|bcnoxR|CAP12326|40559|Botrytis	evm.model.Contig10.396;evm.model.Contig10.396
PHI1026	6	PHI:1026|bcplc1|AAB39564|40559|Botrytis	evm.model.Contig8.596;evm.model.Contig8.596;evm.model.Contig9.521;evm.model.Contig9.521;evm.model.Contig9.708;evm.model.Contig9.708
PHI1027	4	PHI:1027|bcpg1|AAC64374|40559|Botrytis	evm.model.Contig1.204;evm.model.Contig1.274;evm.model.Contig11.37;evm.model.Contig14.27
PHI1028	5	PHI:1028|bcpme1|CAC29255|40559|Botrytis	evm.model.Contig1.203;evm.model.Contig1.205;evm.model.Contig3.166;evm.model.Contig10.838;evm.model.Contig13.337
PHI1029	5	PHI:1029|bcpme2|CAD21438|40559|Botrytis	evm.model.Contig1.203;evm.model.Contig1.205;evm.model.Contig3.166;evm.model.Contig10.838;evm.model.Contig13.337
PHI103	3	PHI:103|BCPGA1|AAC64374|40559|Botrytis	evm.model.Contig1.274;evm.model.Contig11.37;evm.model.Contig14.27
PHI1030	11	PHI:1030|bcatrA|CAA93142|40559|Botrytis	evm.model.Contig1.1272;evm.model.Contig1.1272;evm.model.Contig1.1272;evm.model.Contig2.237;evm.model.Contig2.237;evm.model.Contig2.896;evm.model.Contig6.350;evm.model.Contig6.83;evm.model.Contig6.83;evm.model.Contig7.373;evm.model.Contig14.134
PHI1031	2	PHI:1031|bcSAK1|CAJ85638|40559|Botrytis	evm.model.Contig1.483;evm.model.Contig13.11
PHI1032	1	PHI:1032|Bmp3|ABJ51957|40559|Botrytis	evm.model.Contig3.909
PHI1034	6	PHI:1034|Cpcat1|CAA04716|5111|Claviceps	evm.model.Contig3.413;evm.model.Contig3.512;evm.model.Contig8.479;evm.model.Contig9.699;evm.model.Contig10.896;evm.model.Contig15.352
PHI1035	2	PHI:1035|Cpnox1|CAP12327|5111|Claviceps	evm.model.Contig1.2143;evm.model.Contig13.680
PHI1036	3	PHI:1036|Rac|CAO82105|5111|Claviceps	evm.model.Contig1.740;evm.model.Contig3.1175;evm.model.Contig4.938
PHI1037	2	PHI:1037|Cla4|CAO82106|5111|Claviceps	evm.model.Contig1.556;evm.model.Contig1.556
PHI1038	2	PHI:1038|Ku70|CAM56211|5111|Claviceps	evm.model.Contig1.666;evm.model.Contig5.311
PHI1039	2	PHI:1039|Ku70|CAM56211|5111|Claviceps	evm.model.Contig1.666;evm.model.Contig5.311
PHI104	3	PHI:104|CaMNT1|CAA67930|5476|Candida	evm.model.Contig1.2102;evm.model.Contig9.826;evm.model.Contig12.209
PHI1046	36	PHI:1046|CTB5|ABK64182|29003|Cercospora	evm.model.Contig1.1466;evm.model.Contig1.1688;evm.model.Contig1.2280;evm.model.Contig1.835;evm.model.Contig1.898;evm.model.Contig2.1015;evm.model.Contig2.355;evm.model.Contig2.715;evm.model.Contig2.918;evm.model.Contig3.1138;evm.model.Contig3.407;evm.model.Contig3.42;evm.model.Contig3.772;evm.model.Contig4.1036;evm.model.Contig4.320;evm.model.Contig4.503;evm.model.Contig4.508;evm.model.Contig6.10…
PHI1047	12	PHI:1047|CTB6|ABK64183|29003|Cercospora	evm.model.Contig1.1706;evm.model.Contig1.2342;evm.model.Contig3.140;evm.model.Contig6.693;evm.model.Contig8.148;evm.model.Contig9.751;evm.model.Contig10.781;evm.model.Contig10.828;evm.model.Contig11.275;evm.model.Contig11.608;evm.model.Contig11.78;evm.model.Contig18.134
PHI1048	4	PHI:1048|CTB7|ABK64184|29003|Cercospora	evm.model.Contig11.50;evm.model.Contig14.429;evm.model.Contig15.487;evm.model.Contig19.60
PHI1049	38	PHI:1049|CTB2|ABK64180|29003|Cercospora	evm.model.Contig1.1327;evm.model.Contig1.17;evm.model.Contig1.2349;evm.model.Contig1.2378;evm.model.Contig3.1041;evm.model.Contig3.1043;evm.model.Contig3.150;evm.model.Contig4.4;evm.model.Contig6.1024;evm.model.Contig6.605;evm.model.Contig6.625;evm.model.Contig7.16;evm.model.Contig8.460;evm.model.Contig9.2;evm.model.Contig10.370;evm.model.Contig10.531;evm.model.Contig10.545;evm.model.Contig10.60;…
PHI105	1	PHI:105|PLB1|AAC61890|5476|Candida	evm.model.Contig2.346
PHI1050	11	PHI:1050|CTB8|ABK64185|29003|Cercospora	evm.model.Contig1.2352;evm.model.Contig2.1037;evm.model.Contig2.947;evm.model.Contig2.947;evm.model.Contig5.581;evm.model.Contig6.106;evm.model.Contig10.366;evm.model.Contig10.535;evm.model.Contig11.682;evm.model.Contig18.13;evm.model.Contig22.9
PHI1051	50	PHI:1051|CTB3|ABC79591|29003|Cercospora	evm.model.Contig1.1327;evm.model.Contig1.17;evm.model.Contig1.1994;evm.model.Contig1.2162;evm.model.Contig1.2349;evm.model.Contig1.2359;evm.model.Contig1.2378;evm.model.Contig2.1053;evm.model.Contig3.1041;evm.model.Contig3.1043;evm.model.Contig3.150;evm.model.Contig3.248;evm.model.Contig4.18;evm.model.Contig4.4;evm.model.Contig4.772;evm.model.Contig5.568;evm.model.Contig6.1024;evm.model.Contig6.2…
PHI1052	4	PHI:1052|PHL1|ACB38886|135779|Cercospora	evm.model.Contig4.409;evm.model.Contig6.851;evm.model.Contig7.488;evm.model.Contig17.100
PHI1054	1	PHI:1054|CgCHSI|AAL23717|31870|Colletotrichum	evm.model.Contig3.876
PHI1055	2	PHI:1055|CgCHSIII|AAL23718|31870|Colletotrichum	evm.model.Contig2.561;evm.model.Contig12.643
PHI1056	4	PHI:1056|CgCHSV|AAL23719|31870|Colletotrichum	evm.model.Contig1.40;evm.model.Contig3.31;evm.model.Contig12.510;evm.model.Contig14.547
PHI1057	2	PHI:1057|MTP1|ABP98949|318829|Magnaporthe	evm.model.Contig11.489;evm.model.Contig14.95
PHI1058	10	PHI:1058|MoSNF1|ABF48563|318829|Magnaporthe	evm.model.Contig1.651;evm.model.Contig1.742;evm.model.Contig3.879;evm.model.Contig3.958;evm.model.Contig5.265;evm.model.Contig7.446;evm.model.Contig7.646;evm.model.Contig9.535;evm.model.Contig10.460;evm.model.Contig25.18
PHI106	6	PHI:106|CAT1|AAC39448|5476|Candida	evm.model.Contig3.413;evm.model.Contig3.512;evm.model.Contig8.479;evm.model.Contig9.699;evm.model.Contig10.896;evm.model.Contig15.352
PHI1061	5	PHI:1061|MgRho3|ABK60346|318829|Magnaporthe	evm.model.Contig4.938;evm.model.Contig5.703;evm.model.Contig9.788;evm.model.Contig10.580;evm.model.Contig10.686
PHI1063	2	PHI:1063|MNH6|ABB30152|318829|Magnaporthe	evm.model.Contig6.297;evm.model.Contig10.832
PHI1064	2	PHI:1064|TPS1|AAN46744|318829|Magnaporthe	evm.model.Contig6.283;evm.model.Contig15.209
PHI107	1	PHI:107|CEK1|EAK96519|5476|Candida	evm.model.Contig22.3
PHI1070	4	PHI:1070|MIG1|ABX79379|318829|Magnaporthe	evm.model.Contig7.388;evm.model.Contig8.198;evm.model.Contig8.198;evm.model.Contig8.198
PHI1071	13	PHI:1071|Gas1|CAF05793|5270|Ustilago	evm.model.Contig1.1300;evm.model.Contig1.2093;evm.model.Contig1.593;evm.model.Contig2.373;evm.model.Contig2.373;evm.model.Contig5.153;evm.model.Contig8.851;evm.model.Contig9.110;evm.model.Contig9.110;evm.model.Contig9.549;evm.model.Contig10.464;evm.model.Contig10.464;evm.model.Contig14.186
PHI1072	5	PHI:1072|STE7|ACR82519|54734|Mycosphaerella	evm.model.Contig1.1786;evm.model.Contig3.574;evm.model.Contig3.583;evm.model.Contig5.436;evm.model.Contig11.591
PHI1073	5	PHI:1073|STE11|ACS91346|54734|Mycosphaerella	evm.model.Contig7.398;evm.model.Contig9.596;evm.model.Contig10.294;evm.model.Contig12.441;evm.model.Contig14.315
PHI1074	1	PHI:1074|STE50|ACS34772|54734|Mycosphaerella	evm.model.Contig9.633
PHI1075	3	PHI:1075|STE12|ACS29558|54734|Mycosphaerella	evm.model.Contig2.1334;evm.model.Contig2.940;evm.model.Contig6.198
PHI1076	1	PHI:1076|STE20|ACS91347|54734|Mycosphaerella	evm.model.Contig1.1853
PHI1082	4	PHI:1082|CpkA|ABD59786|13684|Stagonospora	evm.model.Contig6.781;evm.model.Contig7.650;evm.model.Contig8.659;evm.model.Contig14.85
PHI1083	2	PHI:1083|CpkB|ABD59787|13684|Stagonospora	evm.model.Contig11.289;evm.model.Contig19.85
PHI1085	12	PHI:1085|Ptr2|AAO31597|13684|Stagonospora	evm.model.Contig1.1487;evm.model.Contig2.1302;evm.model.Contig4.232;evm.model.Contig5.50;evm.model.Contig8.57;evm.model.Contig9.428;evm.model.Contig11.327;evm.model.Contig11.627;evm.model.Contig12.638;evm.model.Contig12.67;evm.model.Contig15.481;evm.model.Contig15.514
PHI109	2	PHI:109|CLK1|AAB61403|290576|Colletotrichum	evm.model.Contig6.160;evm.model.Contig13.280
PHI1099	48	PHI:1099|Mdh1|AAX14688|13684|Stagonospora	evm.model.Contig1.1056;evm.model.Contig1.1401;evm.model.Contig1.1403;evm.model.Contig1.1476;evm.model.Contig1.1533;evm.model.Contig1.2000;evm.model.Contig1.2331;evm.model.Contig1.2343;evm.model.Contig1.72;evm.model.Contig2.303;evm.model.Contig2.337;evm.model.Contig2.570;evm.model.Contig2.77;evm.model.Contig2.962;evm.model.Contig2.990;evm.model.Contig3.423;evm.model.Contig3.49;evm.model.Contig3.74…
PHI1100	48	PHI:1100|Mdh1|AAX14688|13684|Stagonospora	evm.model.Contig1.1056;evm.model.Contig1.1401;evm.model.Contig1.1403;evm.model.Contig1.1476;evm.model.Contig1.1533;evm.model.Contig1.2000;evm.model.Contig1.2331;evm.model.Contig1.2343;evm.model.Contig1.72;evm.model.Contig2.303;evm.model.Contig2.337;evm.model.Contig2.570;evm.model.Contig2.77;evm.model.Contig2.962;evm.model.Contig2.990;evm.model.Contig3.423;evm.model.Contig3.49;evm.model.Contig3.74…
PHI112	30	PHI:112|MAK1|AAC49410|140110|Nectria	evm.model.Contig1.1145;evm.model.Contig1.1475;evm.model.Contig1.1572;evm.model.Contig1.218;evm.model.Contig1.225;evm.model.Contig1.2299;evm.model.Contig1.2376;evm.model.Contig2.1021;evm.model.Contig3.398;evm.model.Contig3.670;evm.model.Contig3.955;evm.model.Contig4.764;evm.model.Contig5.568;evm.model.Contig5.579;evm.model.Contig7.189;evm.model.Contig7.738;evm.model.Contig8.20;evm.model.Contig8.38…
PHI1120	2	PHI:1120|Gna4|Q0UQ06|13684|Stagonospora	evm.model.Contig1.99;evm.model.Contig2.51
PHI113	1	PHI:113|MPS1|AAC63682|318829|Magnaporthe	evm.model.Contig3.909
PHI1130	45	PHI:1130|Xdh1|Q0UA24|13684|Stagonospora	evm.model.Contig1.2384;evm.model.Contig1.688;evm.model.Contig1.758;evm.model.Contig2.353;evm.model.Contig3.575;evm.model.Contig4.102;evm.model.Contig5.31;evm.model.Contig5.719;evm.model.Contig6.22;evm.model.Contig6.607;evm.model.Contig6.805;evm.model.Contig6.817;evm.model.Contig7.397;evm.model.Contig7.524;evm.model.Contig7.584;evm.model.Contig7.905;evm.model.Contig7.980;evm.model.Contig8.146;evm.…
PHI1132	1	PHI:1132|AvrLm4-7|AM998638|5022|Leptosphaeria	evm.model.Contig8.513
PHI1133	4	PHI:1133|Lmepi|B9DR51|5022|Leptosphaeria	evm.model.Contig3.1177;evm.model.Contig3.1177;evm.model.Contig8.922;evm.model.Contig12.181
PHI1134	7	PHI:1134|ipa|B0LLU0|5022|Leptosphaeria	evm.model.Contig3.908;evm.model.Contig3.908;evm.model.Contig4.302;evm.model.Contig5.1050;evm.model.Contig7.479;evm.model.Contig8.404;evm.model.Contig9.318
PHI1135	1	PHI:1135|LmIFRD|C6KED4|5022|Leptosphaeria	evm.model.Contig3.590
PHI114	2	PHI:114|PG1|AAC05015|5507|Fusarium	evm.model.Contig1.206;evm.model.Contig1.2124
PHI1147	10	PHI:1147|AurR1|Q5UIP5|101028|Fusarium	evm.model.Contig1.2352;evm.model.Contig2.1037;evm.model.Contig2.947;evm.model.Contig5.581;evm.model.Contig6.106;evm.model.Contig10.366;evm.model.Contig10.535;evm.model.Contig11.682;evm.model.Contig14.612;evm.model.Contig22.9
PHI1148	1	PHI:1148|Mid1|C6GZ42|5111|Claviceps	evm.model.Contig5.869
PHI115	11	PHI:115|PGX1|AAC26146|5017|Cochliobolus	evm.model.Contig1.204;evm.model.Contig1.206;evm.model.Contig1.2124;evm.model.Contig4.29;evm.model.Contig6.477;evm.model.Contig6.723;evm.model.Contig6.951;evm.model.Contig10.478;evm.model.Contig12.438;evm.model.Contig13.326;evm.model.Contig14.27
PHI1150	3	PHI:1150|cyp51/erg11|B6E221|54734|Mycosphaerella	evm.model.Contig2.963;evm.model.Contig8.85;evm.model.Contig13.449
PHI1153	1	PHI:1153|cyp51/erg11|B6E223|54734|Mycosphaerella	evm.model.Contig1.1216
PHI1154	1	PHI:1154|cyp51/erg11|B6E222|54734|Mycosphaerella	evm.model.Contig1.1216
PHI1155	4	PHI:1155|cyp51/erg11|B6E225|54734|Mycosphaerella	evm.model.Contig1.1624;evm.model.Contig1.6;evm.model.Contig7.698;evm.model.Contig12.731
PHI1156	8	PHI:1156|cyp51/erg11|B6E225|54734|Mycosphaerella	evm.model.Contig1.1624;evm.model.Contig1.6;evm.model.Contig5.282;evm.model.Contig6.103;evm.model.Contig6.406;evm.model.Contig7.698;evm.model.Contig8.12;evm.model.Contig12.731
PHI1157	3	PHI:1157|cyp51/erg11|B6E227|54734|Mycosphaerella	evm.model.Contig7.698;evm.model.Contig8.234;evm.model.Contig18.149
PHI1158	5	PHI:1158|cyp51/erg11|B6E227|54734|Mycosphaerella	evm.model.Contig1.1669;evm.model.Contig1.6;evm.model.Contig7.698;evm.model.Contig8.234;evm.model.Contig18.149
PHI1159	19	PHI:1159|MgAtr7|A5H456|54734|Mycosphaerella	evm.model.Contig1.2408;evm.model.Contig2.1077;evm.model.Contig2.1077;evm.model.Contig2.1078;evm.model.Contig2.1078;evm.model.Contig2.1108;evm.model.Contig2.54;evm.model.Contig3.639;evm.model.Contig4.34;evm.model.Contig4.35;evm.model.Contig7.373;evm.model.Contig8.224;evm.model.Contig8.960;evm.model.Contig8.963;evm.model.Contig10.674;evm.model.Contig12.736;evm.model.Contig15.95;evm.model.Contig15.9…
PHI116	6	PHI:116|PKSP|CAA76740|5085|Aspergillus	evm.model.Contig2.1051;evm.model.Contig5.425;evm.model.Contig9.783;evm.model.Contig9.783;evm.model.Contig11.678;evm.model.Contig13.456
PHI1160	14	PHI:1160|BcatrB||40559|Botrytis	evm.model.Contig1.1272;evm.model.Contig1.2047;evm.model.Contig1.2047;evm.model.Contig2.237;evm.model.Contig2.896;evm.model.Contig4.699;evm.model.Contig4.699;evm.model.Contig6.311;evm.model.Contig6.350;evm.model.Contig6.83;evm.model.Contig7.352;evm.model.Contig12.199;evm.model.Contig12.199;evm.model.Contig14.134
PHI1161	85	PHI:1161|MgMfs1|A4ZGP3|54734|Mycosphaerella	evm.model.Contig1.1543;evm.model.Contig1.1607;evm.model.Contig1.1967;evm.model.Contig1.198;evm.model.Contig1.2356;evm.model.Contig1.343;evm.model.Contig1.750;evm.model.Contig2.1041;evm.model.Contig2.1373;evm.model.Contig2.253;evm.model.Contig2.395;evm.model.Contig2.523;evm.model.Contig2.835;evm.model.Contig2.862;evm.model.Contig3.291;evm.model.Contig3.548;evm.model.Contig3.576;evm.model.Contig3.6…
PHI1162	1	PHI:1162|BDM1|I1RJS3|5518|Gibberella	evm.model.Contig9.733
PHI1163	4	PHI:1163|ERB1	evm.model.Contig15.278;evm.model.Contig20.134;evm.model.Contig20.168;evm.model.Contig20.43
PHI1164	2	PHI:1164|RRG1|I1RX94|5518|Gibberella	evm.model.Contig3.86;evm.model.Contig3.86
PHI1166	2	PHI:1166|ATG15|I1RFN8|5518|Gibberella	evm.model.Contig4.805;evm.model.Contig10.23
PHI1167	2	PHI:1167|NPC1|I1RY25|5518|Gibberella	evm.model.Contig1.2380;evm.model.Contig2.1096
PHI1168	3	PHI:1168|HDF1|I1RCN2|5518|Gibberella	evm.model.Contig5.799;evm.model.Contig6.580;evm.model.Contig6.670
PHI1169	2	PHI:1169|HDF2|I1RKC4|5518|Gibberella	evm.model.Contig5.799;evm.model.Contig7.149
PHI1170	1	PHI:1170|HDF3|I1RNQ2|5518|Gibberella	evm.model.Contig7.149
PHI1171	3	PHI:1171|HDF1|I1RCN2|5518|Gibberella	evm.model.Contig5.799;evm.model.Contig6.580;evm.model.Contig6.670
PHI1172	2	PHI:1172|HDF2|I1RKC4|5518|Gibberella	evm.model.Contig5.799;evm.model.Contig7.149
PHI1173	3	PHI:1173|HDF1|I1RCN2|5518|Gibberella	evm.model.Contig5.799;evm.model.Contig6.580;evm.model.Contig6.670
PHI1174	1	PHI:1174|HDF3|I1RNQ2|5518|Gibberella	evm.model.Contig7.149
PHI1175	1	PHI:1175|(Sc	evm.model.Contig9.486
PHI1176	3	PHI:1176|(Sc	evm.model.Contig6.160;evm.model.Contig7.139;evm.model.Contig13.280
PHI1177	2	PHI:1177|(Sc	evm.model.Contig2.1174;evm.model.Contig2.775
PHI1178	11	PHI:1178|(Sc	evm.model.Contig1.1241;evm.model.Contig1.2045;evm.model.Contig4.61;evm.model.Contig8.478;evm.model.Contig9.486;evm.model.Contig9.535;evm.model.Contig9.930;evm.model.Contig10.83;evm.model.Contig11.61;evm.model.Contig15.106;evm.model.Contig15.300
PHI1180	3	PHI:1180|(Sc	evm.model.Contig1.475;evm.model.Contig3.77;evm.model.Contig12.146
PHI1181	9	PHI:1181|(Sc	evm.model.Contig1.1252;evm.model.Contig4.207;evm.model.Contig5.366;evm.model.Contig7.138;evm.model.Contig9.930;evm.model.Contig11.53;evm.model.Contig11.53;evm.model.Contig13.638;evm.model.Contig14.35
PHI1182	6	PHI:1182|(Sc	evm.model.Contig1.1445;evm.model.Contig1.2110;evm.model.Contig6.785;evm.model.Contig9.716;evm.model.Contig10.189;evm.model.Contig10.236
PHI1183	2	PHI:1183|(Sc	evm.model.Contig8.659;evm.model.Contig14.85
PHI1185	3	PHI:1185|(Sc	evm.model.Contig10.161;evm.model.Contig18.16;evm.model.Contig18.16
PHI1186	2	PHI:1186|(Sc	evm.model.Contig13.638;evm.model.Contig24.17
PHI1187	3	PHI:1187|(Sc	evm.model.Contig2.1174;evm.model.Contig7.505;evm.model.Contig18.178
PHI1188	3	PHI:1188|(Sc	evm.model.Contig1.477;evm.model.Contig13.467;evm.model.Contig13.467
PHI1190	1	PHI:1190|(Sc	evm.model.Contig1.1786
PHI1192	1	PHI:1192|(Sc	evm.model.Contig15.106
PHI1193	8	PHI:1193|(Sc	evm.model.Contig1.253;evm.model.Contig3.980;evm.model.Contig7.492;evm.model.Contig8.138;evm.model.Contig9.951;evm.model.Contig11.559;evm.model.Contig11.559;evm.model.Contig12.457
PHI1194	1	PHI:1194|(Sc	evm.model.Contig5.436
PHI1195	7	PHI:1195|(Sc	evm.model.Contig2.1232;evm.model.Contig2.1350;evm.model.Contig7.139;evm.model.Contig11.314;evm.model.Contig11.314;evm.model.Contig14.639;evm.model.Contig16.10
PHI1196	1	PHI:1196|(Mgv1)|I1S0S6|5518|Gibberella	evm.model.Contig4.61
PHI1197	6	PHI:1197|(Snf1)|I1RZP6|5518|Gibberella	evm.model.Contig3.879;evm.model.Contig6.215;evm.model.Contig7.446;evm.model.Contig7.646;evm.model.Contig9.338;evm.model.Contig10.460
PHI1198	8	PHI:1198|(Sc	evm.model.Contig2.1350;evm.model.Contig2.277;evm.model.Contig4.430;evm.model.Contig8.363;evm.model.Contig8.457;evm.model.Contig9.930;evm.model.Contig15.49;evm.model.Contig18.16
PHI1199	1	PHI:1199|(Sc	evm.model.Contig7.247
PHI12	63	PHI:12|HTS1|AAA33023|5017|Cochliobolus	evm.model.Contig3.276;evm.model.Contig3.276;evm.model.Contig3.627;evm.model.Contig3.627;evm.model.Contig3.627;evm.model.Contig3.627;evm.model.Contig3.627;evm.model.Contig3.627;evm.model.Contig3.627;evm.model.Contig3.627;evm.model.Contig3.627;evm.model.Contig3.627;evm.model.Contig3.627;evm.model.Contig3.627;evm.model.Contig3.627;evm.model.Contig3.627;evm.model.Contig3.627;evm.model.Contig3.627;evm…
PHI120	2	PHI:120|PTH2|AAB88887|318829|Magnaporthe	evm.model.Contig1.264;evm.model.Contig5.728
PHI1200	2	PHI:1200|(Gsk3)|I1RT36|5518|Gibberella	evm.model.Contig1.483;evm.model.Contig15.300
PHI1201	1	PHI:1201|(Bud32)|Q4HYC1|5518|Gibberella	evm.model.Contig9.469
PHI1202	2	PHI:1202|(Sc	evm.model.Contig1.556;evm.model.Contig1.556
PHI1203	2	PHI:1203|(Sc	evm.model.Contig4.430;evm.model.Contig13.605
PHI1204	5	PHI:1204|(Sc	evm.model.Contig2.1174;evm.model.Contig7.505;evm.model.Contig8.931;evm.model.Contig8.931;evm.model.Contig18.178
PHI1205	6	PHI:1205|(Sc	evm.model.Contig4.207;evm.model.Contig5.366;evm.model.Contig9.535;evm.model.Contig9.930;evm.model.Contig15.119;evm.model.Contig24.17
PHI1206	7	PHI:1206|(Sp	evm.model.Contig1.1776;evm.model.Contig3.980;evm.model.Contig3.980;evm.model.Contig9.804;evm.model.Contig10.117;evm.model.Contig10.710;evm.model.Contig11.559
PHI1207	2	PHI:1207|(Sc	evm.model.Contig2.1006;evm.model.Contig9.338
PHI1208	1	PHI:1208|(Sc	evm.model.Contig10.557
PHI1209	1	PHI:1209|FGSG_04770|I1RLH1|5518|Gibberella	evm.model.Contig11.97
PHI121	1	PHI:121|PTH3|AAB88888|318829|Magnaporthe	evm.model.Contig5.1004
PHI1210	6	PHI:1210|FGSG_01058|I1S077|5518|Gibberella	evm.model.Contig1.1776;evm.model.Contig8.138;evm.model.Contig9.804;evm.model.Contig10.117;evm.model.Contig10.710;evm.model.Contig12.457
PHI1211	8	PHI:1211|FGSG_06970|I1RRQ8|5518|Gibberella	evm.model.Contig1.1241;evm.model.Contig5.4;evm.model.Contig9.486;evm.model.Contig13.52;evm.model.Contig14.462;evm.model.Contig15.106;evm.model.Contig24.13;evm.model.Contig29.36
PHI1212	1	PHI:1212|FGSG_12149|I1RCJ5|5518|Gibberella	evm.model.Contig8.931
PHI1214	5	PHI:1214|FGSG_07816|I1RN54|5518|Gibberella	evm.model.Contig1.1776;evm.model.Contig9.804;evm.model.Contig10.117;evm.model.Contig10.117;evm.model.Contig10.710
PHI1215	4	PHI:1215|FGSG_02838|I1RX56|5518|Gibberella	evm.model.Contig1.475;evm.model.Contig3.77;evm.model.Contig5.143;evm.model.Contig12.146
PHI1216	4	PHI:1216|FGSG_06420|I1RT48|5518|Gibberella	evm.model.Contig1.1252;evm.model.Contig1.1252;evm.model.Contig4.207;evm.model.Contig11.53
PHI1218	2	PHI:1218|FGSG_01559|I1RAY2|5518|Gibberella	evm.model.Contig4.61;evm.model.Contig15.300
PHI1219	2	PHI:1219|FGSG_05549|I1RC35|5518|Gibberella	evm.model.Contig8.363;evm.model.Contig8.363
PHI122	1	PHI:122|PTH8|AAB88886|318829|Magnaporthe	evm.model.Contig15.52
PHI1220	5	PHI:1220|FGSG_02488|I1RCF7|5518|Gibberella	evm.model.Contig1.1555;evm.model.Contig5.898;evm.model.Contig8.712;evm.model.Contig8.712;evm.model.Contig14.435
PHI1221	5	PHI:1221|FGSG_03146|I1RJM9|5518|Gibberella	evm.model.Contig3.574;evm.model.Contig3.958;evm.model.Contig5.898;evm.model.Contig7.457;evm.model.Contig12.146
PHI1222	1	PHI:1222|FGSG_00132|I1RMV6|5518|Gibberella	evm.model.Contig12.111
PHI1223	10	PHI:1223|FGSG_12887|I1RN31|5518|Gibberella	evm.model.Contig1.1241;evm.model.Contig1.2045;evm.model.Contig8.478;evm.model.Contig9.486;evm.model.Contig9.682;evm.model.Contig10.117;evm.model.Contig10.83;evm.model.Contig11.61;evm.model.Contig14.315;evm.model.Contig15.106
PHI1224	7	PHI:1224|FGSG_09150|Q4IB89|5518|Gibberella	evm.model.Contig1.1445;evm.model.Contig1.2110;evm.model.Contig6.785;evm.model.Contig9.716;evm.model.Contig9.716;evm.model.Contig10.189;evm.model.Contig10.236
PHI1225	3	PHI:1225|FGSG_12132|I1RP25|5518|Gibberella	evm.model.Contig2.1232;evm.model.Contig6.781;evm.model.Contig6.781
PHI1226	6	PHI:1226|FGSG_11614|I1RP88|5518|Gibberella	evm.model.Contig2.210;evm.model.Contig2.233;evm.model.Contig2.775;evm.model.Contig2.817;evm.model.Contig7.378;evm.model.Contig10.405
PHI1227	3	PHI:1227|FGSG_07742|I1RPV7|5518|Gibberella	evm.model.Contig1.2110;evm.model.Contig10.189;evm.model.Contig10.236
PHI1228	2	PHI:1228|FGSG_07745|I1RR00|5518|Gibberella	evm.model.Contig3.393;evm.model.Contig12.432
PHI1229	2	PHI:1229|FGSG_02153|I1RRB9|5518|Gibberella	evm.model.Contig1.1776;evm.model.Contig1.1776
PHI123	3	PHI:123|PTH9	evm.model.Contig3.431;evm.model.Contig7.23;evm.model.Contig7.409
PHI1231	3	PHI:1231|FGSG_10591|Q4I5U9|5518|Gibberella	evm.model.Contig1.1241;evm.model.Contig10.83;evm.model.Contig14.462
PHI1232	6	PHI:1232|FGSG_03499|I1RTC2|5518|Gibberella	evm.model.Contig1.2045;evm.model.Contig5.152;evm.model.Contig5.456;evm.model.Contig8.478;evm.model.Contig11.61;evm.model.Contig19.85
PHI1233	1	PHI:1233|FGSG_13944|I1RUG2|5518|Gibberella	evm.model.Contig15.300
PHI1234	7	PHI:1234|FGSG_07812|I1RV69|5518|Gibberella	evm.model.Contig1.1445;evm.model.Contig1.2110;evm.model.Contig6.785;evm.model.Contig9.716;evm.model.Contig10.189;evm.model.Contig10.189;evm.model.Contig10.236
PHI1235	2	PHI:1235|FGSG_04416|I1RWQ2|5518|Gibberella	evm.model.Contig4.430;evm.model.Contig13.605
PHI1236	10	PHI:1236|FGSG_04770|I1RYF8|5518|Gibberella	evm.model.Contig1.1555;evm.model.Contig1.651;evm.model.Contig4.269;evm.model.Contig5.143;evm.model.Contig5.152;evm.model.Contig5.456;evm.model.Contig5.495;evm.model.Contig6.571;evm.model.Contig13.280;evm.model.Contig14.35
PHI1237	2	PHI:1237|FGSG_01058|I1RZ37|5518|Gibberella	evm.model.Contig2.817;evm.model.Contig2.817
PHI1238	6	PHI:1238|FGSG_06970|I1S1V3|5518|Gibberella	evm.model.Contig2.210;evm.model.Contig2.872;evm.model.Contig7.492;evm.model.Contig8.363;evm.model.Contig13.605;evm.model.Contig15.119
PHI1239	8	PHI:1239|FGSG_12149|I1RFC7|5518|Gibberella	evm.model.Contig4.430;evm.model.Contig5.143;evm.model.Contig5.898;evm.model.Contig7.247;evm.model.Contig7.457;evm.model.Contig7.650;evm.model.Contig8.712;evm.model.Contig14.655
PHI124	1	PHI:124|INT1|AAA96019|5476|Candida	evm.model.Contig1.886
PHI1240	1	PHI:1240|FGSG_05586|I1RWQ0|5518|Gibberella	evm.model.Contig3.94
PHI1241	1	PHI:1241|FGSG_07816|I1RAE2|5518|Gibberella	evm.model.Contig10.405
PHI1242	2	PHI:1242|FGSG_02838|I1RWG2|5518|Gibberella	evm.model.Contig2.233;evm.model.Contig2.233
PHI1243	1	PHI:1243|FGSG_06420|I1RBW7|5518|Gibberella	evm.model.Contig18.178
PHI1244	2	PHI:1244|FGSG_00792|I1RA20|5518|Gibberella	evm.model.Contig8.659;evm.model.Contig11.289
PHI1245	2	PHI:1245|FGSG_01559|I1RTL1|5518|Gibberella	evm.model.Contig2.277;evm.model.Contig5.152
PHI1246	1	PHI:1246|FGSG_05549|I1RYQ5|5518|Gibberella	evm.model.Contig2.872
PHI1247	2	PHI:1247|FGSG_02488|I1S0G8|5518|Gibberella	evm.model.Contig2.872;evm.model.Contig13.536
PHI1248	1	PHI:1248|FGSG_03146|I1RRU2|5518|Gibberella	evm.model.Contig4.269
PHI1249	2	PHI:1249|FGSG_00132|I1RB79|5518|Gibberella	evm.model.Contig6.655;evm.model.Contig7.492
PHI125	4	PHI:125|SAP4|AAA17877|5476|Candida	evm.model.Contig4.838;evm.model.Contig5.862;evm.model.Contig13.527;evm.model.Contig15.51
PHI1250	6	PHI:1250|FGSG_12887|I1RS33|5518|Gibberella	evm.model.Contig1.1738;evm.model.Contig1.477;evm.model.Contig1.477;evm.model.Contig8.457;evm.model.Contig13.467;evm.model.Contig13.467
PHI1251	6	PHI:1251|FGSG_09150|I1RD19|5518|Gibberella	evm.model.Contig1.475;evm.model.Contig3.77;evm.model.Contig3.958;evm.model.Contig7.646;evm.model.Contig12.146;evm.model.Contig16.30
PHI1252	3	PHI:1252|FGSG_12132|I1RP15|5518|Gibberella	evm.model.Contig6.215;evm.model.Contig6.215;evm.model.Contig7.138
PHI1253	1	PHI:1253|FGSG_11614|I1RS57|5518|Gibberella	evm.model.Contig5.265
PHI1254	1	PHI:1254|FGSG_07742|I1RDX3|5518|Gibberella	evm.model.Contig1.742
PHI1255	3	PHI:1255|FGSG_07745|I1RQ67|5518|Gibberella	evm.model.Contig1.475;evm.model.Contig3.77;evm.model.Contig12.146
PHI1256	7	PHI:1256|FGSG_02153|I1RAA6|5518|Gibberella	evm.model.Contig3.332;evm.model.Contig4.1052;evm.model.Contig6.781;evm.model.Contig8.406;evm.model.Contig8.579;evm.model.Contig9.682;evm.model.Contig13.11
PHI1257	7	PHI:1257|FGSG_13509|I1RSK0|5518|Gibberella	evm.model.Contig1.651;evm.model.Contig5.265;evm.model.Contig6.244;evm.model.Contig6.655;evm.model.Contig7.457;evm.model.Contig8.579;evm.model.Contig14.655
PHI1258	6	PHI:1258|FGSG_10591|I1S5M8|5518|Gibberella	evm.model.Contig3.958;evm.model.Contig5.898;evm.model.Contig9.682;evm.model.Contig14.435;evm.model.Contig14.435;evm.model.Contig18.16
PHI1259	5	PHI:1259|FGSG_03499|I1RNK3|5518|Gibberella	evm.model.Contig4.269;evm.model.Contig4.269;evm.model.Contig5.152;evm.model.Contig5.366;evm.model.Contig5.366
PHI126	2	PHI:126|SAP5|CAA82923|5476|Candida	evm.model.Contig1.1779;evm.model.Contig4.838
PHI1260	134	PHI:1260|FGSG_13944|I1RUC7|5518|Gibberella	evm.model.Contig1.2322;evm.model.Contig1.2322;evm.model.Contig1.2322;evm.model.Contig1.2322;evm.model.Contig1.610;evm.model.Contig1.610;evm.model.Contig2.1025;evm.model.Contig2.1025;evm.model.Contig2.1025;evm.model.Contig2.1267;evm.model.Contig2.1269;evm.model.Contig2.1269;evm.model.Contig2.284;evm.model.Contig2.709;evm.model.Contig2.709;evm.model.Contig2.709;evm.model.Contig3.1207;evm.model.Cont…
PHI1262	13	PHI:1262|FGSG_04416|I1RQS1|5518|Gibberella	evm.model.Contig1.1738;evm.model.Contig1.651;evm.model.Contig3.332;evm.model.Contig4.1052;evm.model.Contig4.1052;evm.model.Contig7.139;evm.model.Contig8.406;evm.model.Contig8.457;evm.model.Contig9.682;evm.model.Contig10.88;evm.model.Contig13.393;evm.model.Contig14.315;evm.model.Contig19.85
PHI1265	3	PHI:1265|FGSG_06970|I1RNH0|5518|Gibberella	evm.model.Contig1.475;evm.model.Contig5.456;evm.model.Contig14.85
PHI1266	4	PHI:1266|FGSG_12149|I1RH87|5518|Gibberella	evm.model.Contig1.2045;evm.model.Contig8.478;evm.model.Contig11.61;evm.model.Contig15.106
PHI1267	1	PHI:1267|FGSG_05586|I1RKK7|5518|Gibberella	evm.model.Contig2.1254
PHI1268	6	PHI:1268|FGSG_07816|I1RN43|5518|Gibberella	evm.model.Contig1.2045;evm.model.Contig8.478;evm.model.Contig9.486;evm.model.Contig10.83;evm.model.Contig11.61;evm.model.Contig14.462
PHI1269	4	PHI:1269|FGSG_02838|I1RFK9|5518|Gibberella	evm.model.Contig3.980;evm.model.Contig7.492;evm.model.Contig8.138;evm.model.Contig11.559
PHI127	3	PHI:127|SAP6|CAA82924|5476|Candida	evm.model.Contig4.838;evm.model.Contig5.862;evm.model.Contig15.51
PHI1270	6	PHI:1270|FGSG_06420|I1RHA1|5518|Gibberella	evm.model.Contig1.253;evm.model.Contig3.980;evm.model.Contig3.980;evm.model.Contig8.138;evm.model.Contig11.559;evm.model.Contig12.457
PHI1271	2	PHI:1271|FGSG_00792|I1R9J1|5518|Gibberella	evm.model.Contig3.980;evm.model.Contig8.138
PHI1273	1	PHI:1273|FGSG_05549|I1RCM6|5518|Gibberella	evm.model.Contig15.49
PHI1274	5	PHI:1274|FGSG_02488|I1RME6|5518|Gibberella	evm.model.Contig1.1555;evm.model.Contig2.1232;evm.model.Contig2.1351;evm.model.Contig5.495;evm.model.Contig14.435
PHI1275	1	PHI:1275|FGSG_03146|I1S7R2|5518|Gibberella	evm.model.Contig7.138
PHI1276	5	PHI:1276|FGSG_00132|I1RXS5|5518|Gibberella	evm.model.Contig4.415;evm.model.Contig7.699;evm.model.Contig10.374;evm.model.Contig12.526;evm.model.Contig15.490
PHI1277	2	PHI:1277|FGSG_12887|I1S5L1|5518|Gibberella	evm.model.Contig1.987;evm.model.Contig10.161
PHI1278	1	PHI:1278|FGSG_09150|I1S453|5518|Gibberella	evm.model.Contig11.97
PHI1279	9	PHI:1279|FGSG_12132|I1RU59|5518|Gibberella	evm.model.Contig2.251;evm.model.Contig2.252;evm.model.Contig4.415;evm.model.Contig5.120;evm.model.Contig7.699;evm.model.Contig7.700;evm.model.Contig10.374;evm.model.Contig15.490;evm.model.Contig15.524
PHI128	1	PHI:128|SUM1|AAC34140|318829|Magnaporthe	evm.model.Contig3.606
PHI1280	6	PHI:1280|FGSG_11614|I1RU62|5518|Gibberella	evm.model.Contig2.251;evm.model.Contig2.252;evm.model.Contig5.120;evm.model.Contig7.699;evm.model.Contig7.700;evm.model.Contig15.490
PHI1281	7	PHI:1281|FGSG_07742|I1REQ8|5518|Gibberella	evm.model.Contig2.251;evm.model.Contig2.252;evm.model.Contig5.120;evm.model.Contig7.699;evm.model.Contig7.700;evm.model.Contig15.490;evm.model.Contig15.524
PHI1282	8	PHI:1282|FGSG_07745|I1S9H8|5518|Gibberella	evm.model.Contig2.251;evm.model.Contig2.252;evm.model.Contig5.120;evm.model.Contig7.699;evm.model.Contig7.700;evm.model.Contig10.161;evm.model.Contig15.490;evm.model.Contig15.524
PHI1283	1	PHI:1283|FGSG_02153|I1S1I6|5518|Gibberella	evm.model.Contig11.97
PHI1284	9	PHI:1284|FGSG_13509|I1RI73|5518|Gibberella	evm.model.Contig13.6;evm.model.Contig14.652;evm.model.Contig16.180;evm.model.Contig17.168;evm.model.Contig17.168;evm.model.Contig23.68;evm.model.Contig23.68;evm.model.Contig24.36;evm.model.Contig24.36
PHI1285	4	PHI:1285|FGSG_10591|I1SAR3|5518|Gibberella	evm.model.Contig5.38;evm.model.Contig15.119;evm.model.Contig16.30;evm.model.Contig19.231
PHI1286	2	PHI:1286|FGSG_03499|I1RUC3|5518|Gibberella	evm.model.Contig5.120;evm.model.Contig7.700
PHI1287	3	PHI:1287|FGSG_13944|I1RT82|5518|Gibberella	evm.model.Contig1.1509;evm.model.Contig13.99;evm.model.Contig14.162
PHI1288	3	PHI:1288|FGSG_07812|I1RE83|5518|Gibberella	evm.model.Contig1.1509;evm.model.Contig13.99;evm.model.Contig14.162
PHI1289	4	PHI:1289|FGSG_04416|I1RKK5|5518|Gibberella	evm.model.Contig1.1509;evm.model.Contig1.1509;evm.model.Contig13.99;evm.model.Contig14.162
PHI1291	2	PHI:1291|TOP1|I1RRX4|5518|Gibberella	evm.model.Contig8.680;evm.model.Contig8.680
PHI1292	4	PHI:1292|ZIF1|I1RD66|5518|Gibberella	evm.model.Contig1.1005;evm.model.Contig17.146;evm.model.Contig17.217;evm.model.Contig30.15
PHI1293	3	PHI:1293|GzAPSES001|I1RK32|5518|Gibberella	evm.model.Contig1.273;evm.model.Contig9.538;evm.model.Contig9.538
PHI1294	1	PHI:1294|GzAPSES002|I1RMT5|5518|Gibberella	evm.model.Contig12.471
PHI1296	4	PHI:1296|GzAPSES004|I1S0Z2|5518|Gibberella	evm.model.Contig1.273;evm.model.Contig1.273;evm.model.Contig2.1267;evm.model.Contig9.538
PHI1297	2	PHI:1297|GzAT001|I1RPU1|5518|Gibberella	evm.model.Contig11.511;evm.model.Contig11.511
PHI1299	1	PHI:1299|GzAT003|I1RYN7|5518|Gibberella	evm.model.Contig2.344
PHI13	12	PHI:13|PELA|Q04701|140110|Nectria	evm.model.Contig1.938;evm.model.Contig2.1019;evm.model.Contig2.208;evm.model.Contig2.30;evm.model.Contig3.453;evm.model.Contig3.652;evm.model.Contig4.130;evm.model.Contig6.73;evm.model.Contig9.629;evm.model.Contig11.609;evm.model.Contig12.738;evm.model.Contig14.12
PHI130	1	PHI:130|TPS1|CAA69223|5476|Candida	evm.model.Contig15.149
PHI1300	2	PHI:1300|GzbHLH001|I1RAL4|5518|Gibberella	evm.model.Contig4.418;evm.model.Contig5.909
PHI1301	2	PHI:1301|GzbHLH002|I1RB45|5518|Gibberella	evm.model.Contig10.646;evm.model.Contig19.194
PHI1302	1	PHI:1302|GzbHLH003|I1RC37|5518|Gibberella	evm.model.Contig2.1188
PHI1303	1	PHI:1303|GzbHLH004|I1RC70|5518|Gibberella	evm.model.Contig8.209
PHI1304	1	PHI:1304|GzbHLH005|I1RCJ0|5518|Gibberella	evm.model.Contig2.1366
PHI1306	3	PHI:1306|GzbHLH007|I1RGF4|5518|Gibberella	evm.model.Contig9.457;evm.model.Contig10.324;evm.model.Contig19.34
PHI1307	1	PHI:1307|GzbHLH008|I1RHQ2|5518|Gibberella	evm.model.Contig1.820
PHI1308	1	PHI:1308|GzbHLH009|I1RJL0|5518|Gibberella	evm.model.Contig19.34
PHI1309	1	PHI:1309|GzbHLH010|I1RNI6|5518|Gibberella	evm.model.Contig5.777
PHI131	15	PHI:131|TRI12|AAD12756|5514|Fusarium	evm.model.Contig1.153;evm.model.Contig1.154;evm.model.Contig1.343;evm.model.Contig2.253;evm.model.Contig5.532;evm.model.Contig6.600;evm.model.Contig6.878;evm.model.Contig7.211;evm.model.Contig10.152;evm.model.Contig10.530;evm.model.Contig12.654;evm.model.Contig13.664;evm.model.Contig14.483;evm.model.Contig15.566;evm.model.Contig22.19
PHI1310	2	PHI:1310|GzbHLH011|I1RQC1|5518|Gibberella	evm.model.Contig10.646;evm.model.Contig19.194
PHI1312	2	PHI:1312|GzbHLH013|I1RVV8|5518|Gibberella	evm.model.Contig9.457;evm.model.Contig9.457
PHI1313	3	PHI:1313|GzbHLH014|I1RY71|5518|Gibberella	evm.model.Contig9.457;evm.model.Contig10.324;evm.model.Contig19.34
PHI1315	1	PHI:1315|GzbHLH016|I1S491|5518|Gibberella	evm.model.Contig10.324
PHI1316	1	PHI:1316|GzBrom001|I1RBZ7|5518|Gibberella	evm.model.Contig8.636
PHI1317	6	PHI:1317|GzBrom002|I1RQE9|5518|Gibberella	evm.model.Contig1.532;evm.model.Contig3.1116;evm.model.Contig11.211;evm.model.Contig11.347;evm.model.Contig19.45;evm.model.Contig19.45
PHI1318	1	PHI:1318|GzBrom003|I1RZM2|5518|Gibberella	evm.model.Contig17.105
PHI1319	1	PHI:1319|GzbZIP001|I1RAI5|5518|Gibberella	evm.model.Contig8.356
PHI132	15	PHI:132|ABC1|AAB86640|318829|Magnaporthe	evm.model.Contig1.2047;evm.model.Contig1.2047;evm.model.Contig1.2408;evm.model.Contig2.1078;evm.model.Contig2.1078;evm.model.Contig2.1108;evm.model.Contig2.54;evm.model.Contig3.639;evm.model.Contig4.35;evm.model.Contig4.710;evm.model.Contig5.124;evm.model.Contig13.320;evm.model.Contig15.11;evm.model.Contig15.95;evm.model.Contig15.95
PHI1320	4	PHI:1320|ZIF1|I1RD66|5518|Gibberella	evm.model.Contig1.1005;evm.model.Contig17.146;evm.model.Contig17.217;evm.model.Contig30.15
PHI1321	1	PHI:1321|ZEB2|I1RFC6|5518|Gibberella	evm.model.Contig15.406
PHI1324	2	PHI:1324|GzbZIP006|I1RH05|5518|Gibberella	evm.model.Contig3.1111;evm.model.Contig3.1111
PHI1325	2	PHI:1325|GzbZIP007|I1RMI1|5518|Gibberella	evm.model.Contig13.401;evm.model.Contig14.492
PHI1326	1	PHI:1326|GzbZIP008|I1RPG1|5518|Gibberella	evm.model.Contig1.1127
PHI1327	2	PHI:1327|GzbZIP009|I1RQS2|5518|Gibberella	evm.model.Contig3.1111;evm.model.Contig3.1111
PHI133	20	PHI:133|AKT1|BAA36588|5599|Alternaria	evm.model.Contig1.2087;evm.model.Contig2.616;evm.model.Contig3.276;evm.model.Contig3.48;evm.model.Contig4.112;evm.model.Contig4.307;evm.model.Contig4.425;evm.model.Contig4.775;evm.model.Contig6.101;evm.model.Contig6.204;evm.model.Contig6.812;evm.model.Contig7.498;evm.model.Contig7.556;evm.model.Contig7.865;evm.model.Contig9.425;evm.model.Contig9.536;evm.model.Contig10.847;evm.model.Contig12.311;e…
PHI1330	1	PHI:1330|GzbZIP012|I1RUH0|5518|Gibberella	evm.model.Contig7.260
PHI1331	1	PHI:1331|GzbZIP013|I1RWW4|5518|Gibberella	evm.model.Contig1.1127
PHI1332	1	PHI:1332|GzbZIP014|I1RXD5|5518|Gibberella	evm.model.Contig14.394
PHI1333	1	PHI:1333|GzbZIP015|I1RY51|5518|Gibberella	evm.model.Contig2.1110
PHI1334	1	PHI:1334|GzbZIP016|I1RZI7|5518|Gibberella	evm.model.Contig3.999
PHI1335	2	PHI:1335|GzbZIP017|I1S0C0|5518|Gibberella	evm.model.Contig3.309;evm.model.Contig3.867
PHI1336	1	PHI:1336|GzbZIP018|I1S462|5518|Gibberella	evm.model.Contig10.377
PHI1337	1	PHI:1337|GzbZIP019|I1S674|5518|Gibberella	evm.model.Contig3.2
PHI1338	1	PHI:1338|GzbZIP020|I1S8Y4|5518|Gibberella	evm.model.Contig4.547
PHI134	1	PHI:134|AKT2|BAA36589|5599|Alternaria	evm.model.Contig2.1178
PHI1342	2	PHI:1342|GzC2H002|I1RA24|5518|Gibberella	evm.model.Contig8.34;evm.model.Contig11.707
PHI1343	1	PHI:1343|GzC2H003|I1RAF0|5518|Gibberella	evm.model.Contig2.940
PHI1344	6	PHI:1344|GzC2H004|I1RAQ0|5518|Gibberella	evm.model.Contig1.391;evm.model.Contig1.432;evm.model.Contig7.957;evm.model.Contig8.160;evm.model.Contig8.161;evm.model.Contig17.176
PHI1346	2	PHI:1346|GzC2H006|I1RB57|5518|Gibberella	evm.model.Contig9.243;evm.model.Contig14.225
PHI1347	1	PHI:1347|GzC2H007|I1RBT2|5518|Gibberella	evm.model.Contig2.832
PHI1348	2	PHI:1348|GzC2H008|I1RC07|5518|Gibberella	evm.model.Contig8.652;evm.model.Contig8.652
PHI135	1	PHI:135|BAD1	evm.model.Contig1.1165
PHI1350	1	PHI:1350|GzC2H010|I1RCI2|5518|Gibberella	evm.model.Contig2.1334
PHI1351	5	PHI:1351|GzC2H011|I1RCJ3|5518|Gibberella	evm.model.Contig1.1050;evm.model.Contig4.616;evm.model.Contig4.719;evm.model.Contig4.931;evm.model.Contig8.633
PHI1352	2	PHI:1352|GzC2H012|I1RCK1|5518|Gibberella	evm.model.Contig8.320;evm.model.Contig8.320
PHI1353	4	PHI:1353|GzC2H013|I1RCM1|5518|Gibberella	evm.model.Contig8.967;evm.model.Contig11.71;evm.model.Contig12.166;evm.model.Contig13.586
PHI1354	7	PHI:1354|GzC2H014|I1RCM9|5518|Gibberella	evm.model.Contig2.440;evm.model.Contig4.719;evm.model.Contig7.448;evm.model.Contig7.448;evm.model.Contig11.71;evm.model.Contig12.166;evm.model.Contig15.584
PHI1356	3	PHI:1356|GzC2H016|I1RE06|5518|Gibberella	evm.model.Contig1.1050;evm.model.Contig4.616;evm.model.Contig4.719
PHI1357	6	PHI:1357|GzC2H017|I1RFY9|5518|Gibberella	evm.model.Contig1.796;evm.model.Contig7.227;evm.model.Contig8.155;evm.model.Contig8.161;evm.model.Contig10.63;evm.model.Contig11.568
PHI1358	27	PHI:1358|GzC2H018|I1RG87|5518|Gibberella	evm.model.Contig1.1058;evm.model.Contig1.94;evm.model.Contig2.1008;evm.model.Contig2.1008;evm.model.Contig2.203;evm.model.Contig3.456;evm.model.Contig3.456;evm.model.Contig3.846;evm.model.Contig3.915;evm.model.Contig7.207;evm.model.Contig7.207;evm.model.Contig7.316;evm.model.Contig8.254;evm.model.Contig9.147;evm.model.Contig9.616;evm.model.Contig9.616;evm.model.Contig11.530;evm.model.Contig11.83;…
PHI136	7	PHI:136|CaHK1	evm.model.Contig3.1024;evm.model.Contig4.326;evm.model.Contig4.475;evm.model.Contig4.475;evm.model.Contig8.728;evm.model.Contig15.412;evm.model.Contig15.412
PHI1360	3	PHI:1360|GzC2H020|I1RGE3|5518|Gibberella	evm.model.Contig2.328;evm.model.Contig7.102;evm.model.Contig13.630
PHI1361	1	PHI:1361|GzC2H021|I1RHI0|5518|Gibberella	evm.model.Contig11.338
PHI1362	1	PHI:1362|TRI6|I1RIA6|5518|Gibberella	evm.model.Contig11.707
PHI1363	2	PHI:1363|TRI15|I1RJ74|5518|Gibberella	evm.model.Contig2.351;evm.model.Contig9.222
PHI1364	3	PHI:1364|GzC2H024|I1RJQ3|5518|Gibberella	evm.model.Contig7.102;evm.model.Contig7.104;evm.model.Contig13.630
PHI1365	3	PHI:1365|GzC2H025|I1RJQ4|5518|Gibberella	evm.model.Contig2.328;evm.model.Contig7.102;evm.model.Contig7.104
PHI1366	1	PHI:1366|GzCON7|I1RJV1|5518|Gibberella	evm.model.Contig10.739
PHI1367	2	PHI:1367|GzC2H028|I1RK94|5518|Gibberella	evm.model.Contig13.547;evm.model.Contig13.547
PHI1368	6	PHI:1368|GzC2H029|I1RK97|5518|Gibberella	evm.model.Contig4.467;evm.model.Contig12.166;evm.model.Contig16.139;evm.model.Contig16.162;evm.model.Contig20.28;evm.model.Contig21.43
PHI1369	1	PHI:1369|GzC2H031|I1RLS1|5518|Gibberella	evm.model.Contig6.589
PHI1371	1	PHI:1371|GzC2H034|I1RM60|5518|Gibberella	evm.model.Contig21.5
PHI1373	4	PHI:1373|GzC2H036|I1RN20|5518|Gibberella	evm.model.Contig1.1050;evm.model.Contig4.616;evm.model.Contig4.719;evm.model.Contig11.707
PHI1374	21	PHI:1374|GzC2H037|I1RN37|5518|Gibberella	evm.model.Contig1.1058;evm.model.Contig3.456;evm.model.Contig3.456;evm.model.Contig3.456;evm.model.Contig3.846;evm.model.Contig3.915;evm.model.Contig3.915;evm.model.Contig8.99;evm.model.Contig9.147;evm.model.Contig9.147;evm.model.Contig9.616;evm.model.Contig11.530;evm.model.Contig11.530;evm.model.Contig11.83;evm.model.Contig13.724;evm.model.Contig13.724;evm.model.Contig18.101;evm.model.Contig18.1…
PHI1375	1	PHI:1375|GzC2H038|I1RPA0|5518|Gibberella	evm.model.Contig1.2068
PHI1376	1	PHI:1376|GzC2H039|I1RPM7|5518|Gibberella	evm.model.Contig5.760
PHI1377	5	PHI:1377|GzC2H040|I1RQ34|5518|Gibberella	evm.model.Contig2.1008;evm.model.Contig7.207;evm.model.Contig7.207;evm.model.Contig7.316;evm.model.Contig8.884
PHI1378	4	PHI:1378|GzC2H041|I1RQG9|5518|Gibberella	evm.model.Contig7.448;evm.model.Contig11.71;evm.model.Contig15.584;evm.model.Contig15.584
PHI1379	3	PHI:1379|GzC2H042|I1RQS8|5518|Gibberella	evm.model.Contig2.351;evm.model.Contig9.222;evm.model.Contig9.222
PHI138	1	PHI:138|CaNIK1|BAA24952|5476|Candida	evm.model.Contig3.86
PHI1380	6	PHI:1380|GzC2H043|I1RRG4|5518|Gibberella	evm.model.Contig4.467;evm.model.Contig4.467;evm.model.Contig4.467;evm.model.Contig13.295;evm.model.Contig16.162;evm.model.Contig20.28
PHI1381	3	PHI:1381|GzC2H044|I1RRI0|5518|Gibberella	evm.model.Contig9.243;evm.model.Contig9.542;evm.model.Contig12.682
PHI1382	5	PHI:1382|GzC2H045|I1RRX1|5518|Gibberella	evm.model.Contig6.198;evm.model.Contig7.448;evm.model.Contig8.254;evm.model.Contig16.162;evm.model.Contig20.28
PHI1383	1	PHI:1383|GzC2H046|I1RS27|5518|Gibberella	evm.model.Contig1.1617
PHI1384	3	PHI:1384|GzC2H047|I1RSD5|5518|Gibberella	evm.model.Contig1.571;evm.model.Contig7.597;evm.model.Contig8.731
PHI1385	9	PHI:1385|GzC2H048|I1RSF7|5518|Gibberella	evm.model.Contig1.2014;evm.model.Contig1.2014;evm.model.Contig3.114;evm.model.Contig3.418;evm.model.Contig3.659;evm.model.Contig10.849;evm.model.Contig10.849;evm.model.Contig11.87;evm.model.Contig11.87
PHI1387	3	PHI:1387|GzBrlA|I1RT19|5518|Gibberella	evm.model.Contig2.940;evm.model.Contig6.198;evm.model.Contig15.355
PHI1388	1	PHI:1388|GzC2H051|I1RT91|5518|Gibberella	evm.model.Contig2.713
PHI1389	16	PHI:1389|GzC2H052|I1RTJ6|5518|Gibberella	evm.model.Contig1.1058;evm.model.Contig3.456;evm.model.Contig3.456;evm.model.Contig3.846;evm.model.Contig3.915;evm.model.Contig9.147;evm.model.Contig9.147;evm.model.Contig9.616;evm.model.Contig11.460;evm.model.Contig11.530;evm.model.Contig11.530;evm.model.Contig13.724;evm.model.Contig13.724;evm.model.Contig18.101;evm.model.Contig18.89;evm.model.Contig22.23
PHI139	4	PHI:139|CAP10|BAC76819|5207|Cryptococcus	evm.model.Contig3.501;evm.model.Contig5.298;evm.model.Contig7.144;evm.model.Contig15.510
PHI1390	8	PHI:1390|GzC2H053|I1RU53|5518|Gibberella	evm.model.Contig1.571;evm.model.Contig7.61;evm.model.Contig8.2;evm.model.Contig10.363;evm.model.Contig10.363;evm.model.Contig10.363;evm.model.Contig10.363;evm.model.Contig13.330
PHI1391	8	PHI:1391|GzC2H054|I1RU55|5518|Gibberella	evm.model.Contig1.391;evm.model.Contig1.432;evm.model.Contig2.1222;evm.model.Contig7.331;evm.model.Contig7.957;evm.model.Contig8.160;evm.model.Contig9.42;evm.model.Contig17.176
PHI1392	9	PHI:1392|GzC2H055|I1RU67|5518|Gibberella	evm.model.Contig2.81;evm.model.Contig4.70;evm.model.Contig4.72;evm.model.Contig4.87;evm.model.Contig5.111;evm.model.Contig5.266;evm.model.Contig8.155;evm.model.Contig11.338;evm.model.Contig12.674
PHI1393	13	PHI:1393|GzC2H056|I1RU69|5518|Gibberella	evm.model.Contig1.164;evm.model.Contig1.874;evm.model.Contig2.812;evm.model.Contig3.250;evm.model.Contig4.928;evm.model.Contig5.332;evm.model.Contig5.73;evm.model.Contig8.448;evm.model.Contig8.926;evm.model.Contig9.749;evm.model.Contig10.282;evm.model.Contig14.11;evm.model.Contig15.238
PHI1394	3	PHI:1394|GzC2H057|I1RUL1|5518|Gibberella	evm.model.Contig2.669;evm.model.Contig2.669;evm.model.Contig4.72
PHI1395	7	PHI:1395|GzC2H058|I1RUL5|5518|Gibberella	evm.model.Contig3.333;evm.model.Contig4.70;evm.model.Contig4.87;evm.model.Contig5.266;evm.model.Contig10.198;evm.model.Contig12.674;evm.model.Contig12.674
PHI1396	1	PHI:1396|GzC2H059|I1RUM9|5518|Gibberella	evm.model.Contig15.355
PHI1397	1	PHI:1397|GzC2H060|I1RUQ2|5518|Gibberella	evm.model.Contig11.248
PHI1398	1	PHI:1398|GzC2H061|I1RV65|5518|Gibberella	evm.model.Contig3.743
PHI1399	6	PHI:1399|GzC2H062|I1RV74|5518|Gibberella	evm.model.Contig1.1050;evm.model.Contig1.1697;evm.model.Contig3.1162;evm.model.Contig5.470;evm.model.Contig5.978;evm.model.Contig9.810
PHI14	2	PHI:14|ADE2|AAB09711|5207|Cryptococcus	evm.model.Contig10.849;evm.model.Contig15.118
PHI140	6	PHI:140|CaSLN1|BAA24951|5476|Candida	evm.model.Contig6.799;evm.model.Contig6.799;evm.model.Contig10.672;evm.model.Contig10.672;evm.model.Contig10.672;evm.model.Contig10.672
PHI1401	19	PHI:1401|GzC2H064|I1RVY6|5518|Gibberella	evm.model.Contig1.1058;evm.model.Contig3.456;evm.model.Contig3.456;evm.model.Contig3.456;evm.model.Contig3.846;evm.model.Contig3.846;evm.model.Contig9.147;evm.model.Contig9.147;evm.model.Contig9.616;evm.model.Contig11.530;evm.model.Contig11.530;evm.model.Contig11.83;evm.model.Contig13.724;evm.model.Contig13.724;evm.model.Contig18.101;evm.model.Contig18.101;evm.model.Contig18.89;evm.model.Contig18…
PHI1403	3	PHI:1403|GzC2H066|I1RWF1|5518|Gibberella	evm.model.Contig2.47;evm.model.Contig2.832;evm.model.Contig2.832
PHI1404	12	PHI:1404|GzC2H067|I1RWH6|5518|Gibberella	evm.model.Contig1.2058;evm.model.Contig4.719;evm.model.Contig5.397;evm.model.Contig6.786;evm.model.Contig7.763;evm.model.Contig8.161;evm.model.Contig8.161;evm.model.Contig8.34;evm.model.Contig9.243;evm.model.Contig11.707;evm.model.Contig12.279;evm.model.Contig14.225
PHI1405	9	PHI:1405|GzC2H069|I1RWW2|5518|Gibberella	evm.model.Contig1.1143;evm.model.Contig3.456;evm.model.Contig3.846;evm.model.Contig7.448;evm.model.Contig8.852;evm.model.Contig8.852;evm.model.Contig11.83;evm.model.Contig15.438;evm.model.Contig18.89
PHI1406	1	PHI:1406|GzC2H070|I1RX04|5518|Gibberella	evm.model.Contig1.1421
PHI1407	2	PHI:1407|GzC2H071|I1RX64|5518|Gibberella	evm.model.Contig3.711;evm.model.Contig13.251
PHI1408	1	PHI:1408|GzC2H072|I1RXE9|5518|Gibberella	evm.model.Contig9.449
PHI1409	8	PHI:1409|GzC2H075|I1RYC3|5518|Gibberella	evm.model.Contig2.203;evm.model.Contig3.73;evm.model.Contig7.207;evm.model.Contig7.207;evm.model.Contig7.316;evm.model.Contig8.884;evm.model.Contig8.884;evm.model.Contig9.147
PHI141	45	PHI:141|CFP|AAC78076|84275|Cercospora	evm.model.Contig1.1967;evm.model.Contig1.2356;evm.model.Contig1.343;evm.model.Contig1.750;evm.model.Contig2.1041;evm.model.Contig2.1373;evm.model.Contig2.862;evm.model.Contig3.576;evm.model.Contig3.645;evm.model.Contig4.12;evm.model.Contig4.240;evm.model.Contig4.788;evm.model.Contig5.532;evm.model.Contig5.578;evm.model.Contig5.98;evm.model.Contig6.247;evm.model.Contig6.368;evm.model.Contig6.369;e…
PHI1410	2	PHI:1410|GzC2H076|I1RYG0|5518|Gibberella	evm.model.Contig7.597;evm.model.Contig8.731
PHI1411	1	PHI:1411|GzC2H078|I1RZ11|5518|Gibberella	evm.model.Contig2.84
PHI1412	2	PHI:1412|GzC2H079|I1RZ85|5518|Gibberella	evm.model.Contig2.440;evm.model.Contig7.304
PHI1413	6	PHI:1413|GzC2H080|I1RZD4|5518|Gibberella	evm.model.Contig1.1760;evm.model.Contig3.73;evm.model.Contig7.207;evm.model.Contig7.207;evm.model.Contig8.884;evm.model.Contig8.884
PHI1414	14	PHI:1414|GzC2H081|I1RZL0|5518|Gibberella	evm.model.Contig1.1787;evm.model.Contig1.543;evm.model.Contig2.310;evm.model.Contig2.477;evm.model.Contig4.146;evm.model.Contig4.379;evm.model.Contig5.716;evm.model.Contig7.339;evm.model.Contig7.954;evm.model.Contig11.101;evm.model.Contig11.147;evm.model.Contig11.307;evm.model.Contig13.207;evm.model.Contig13.521
PHI1415	1	PHI:1415|GzC2H082|I1RZZ5|5518|Gibberella	evm.model.Contig3.464
PHI1416	3	PHI:1416|GzC2H083|I1S0D8|5518|Gibberella	evm.model.Contig1.2058;evm.model.Contig8.155;evm.model.Contig8.161
PHI1417	6	PHI:1417|GzC2H084|I1S0W0|5518|Gibberella	evm.model.Contig3.592;evm.model.Contig5.25;evm.model.Contig5.272;evm.model.Contig5.397;evm.model.Contig6.786;evm.model.Contig17.228
PHI1418	2	PHI:1418|GzC2H085|I1S0W9|5518|Gibberella	evm.model.Contig9.243;evm.model.Contig9.542
PHI1419	1	PHI:1419|GzC2H086|I1S0X7|5518|Gibberella	evm.model.Contig13.597
PHI1420	20	PHI:1420|GzC2H088|I1S172|5518|Gibberella	evm.model.Contig1.571;evm.model.Contig1.571;evm.model.Contig2.1217;evm.model.Contig2.430;evm.model.Contig7.61;evm.model.Contig8.967;evm.model.Contig10.363;evm.model.Contig11.419;evm.model.Contig13.150;evm.model.Contig13.82;evm.model.Contig14.641;evm.model.Contig16.12;evm.model.Contig17.123;evm.model.Contig17.156;evm.model.Contig17.169;evm.model.Contig17.211;evm.model.Contig19.54;evm.model.Contig1…
PHI1421	7	PHI:1421|GzC2H089|I1S1A8|5518|Gibberella	evm.model.Contig1.391;evm.model.Contig1.432;evm.model.Contig2.1222;evm.model.Contig7.957;evm.model.Contig8.160;evm.model.Contig9.42;evm.model.Contig17.176
PHI1422	2	PHI:1422|GzC2H090|I1S1B7|5518|Gibberella	evm.model.Contig4.88;evm.model.Contig13.409
PHI1423	6	PHI:1423|GzC2H091|I1S2R1|5518|Gibberella	evm.model.Contig1.391;evm.model.Contig1.432;evm.model.Contig7.957;evm.model.Contig8.160;evm.model.Contig9.42;evm.model.Contig17.176
PHI1424	22	PHI:1424|GzC2H092|I1S3J7|5518|Gibberella	evm.model.Contig1.1887;evm.model.Contig1.391;evm.model.Contig1.432;evm.model.Contig2.1222;evm.model.Contig3.1207;evm.model.Contig4.761;evm.model.Contig5.340;evm.model.Contig6.119;evm.model.Contig6.119;evm.model.Contig6.119;evm.model.Contig6.119;evm.model.Contig6.119;evm.model.Contig6.119;evm.model.Contig6.119;evm.model.Contig6.119;evm.model.Contig6.809;evm.model.Contig7.957;evm.model.Contig9.42;e…
PHI1425	25	PHI:1425|GzC2H093|I1S3M6|5518|Gibberella	evm.model.Contig1.1193;evm.model.Contig1.1293;evm.model.Contig2.651;evm.model.Contig2.669;evm.model.Contig2.771;evm.model.Contig2.796;evm.model.Contig3.801;evm.model.Contig4.374;evm.model.Contig4.756;evm.model.Contig4.785;evm.model.Contig5.1054;evm.model.Contig5.474;evm.model.Contig6.427;evm.model.Contig6.613;evm.model.Contig7.360;evm.model.Contig8.102;evm.model.Contig8.225;evm.model.Contig8.962;…
PHI1426	1	PHI:1426|GzC2H094|I1S4M4|5518|Gibberella	evm.model.Contig8.34
PHI1427	1	PHI:1427|GzC2H095|I1S4N1|5518|Gibberella	evm.model.Contig3.1216
PHI1429	2	PHI:1429|GzC2H097|I1S7I6|5518|Gibberella	evm.model.Contig6.59;evm.model.Contig6.59
PHI143	8	PHI:143|CHT|AAA33353|5563|Gloeocercospora	evm.model.Contig1.1612;evm.model.Contig3.298;evm.model.Contig5.464;evm.model.Contig5.958;evm.model.Contig6.726;evm.model.Contig8.69;evm.model.Contig14.6;evm.model.Contig18.83
PHI1430	1	PHI:1430|GzC2H098|I1S7L4|5518|Gibberella	evm.model.Contig9.386
PHI1431	1	PHI:1431|Pac1|I1S7Z5|5518|Gibberella	evm.model.Contig5.377
PHI1432	1	PHI:1432|GzC2H100|I1S7Z8|5518|Gibberella	evm.model.Contig5.414
PHI1433	2	PHI:1433|GzC2H102|I1S8E5|5518|Gibberella	evm.model.Contig1.518;evm.model.Contig1.571
PHI1434	5	PHI:1434|GzC2H103|I1S8Y5|5518|Gibberella	evm.model.Contig1.796;evm.model.Contig2.1131;evm.model.Contig3.915;evm.model.Contig7.448;evm.model.Contig11.530
PHI1436	6	PHI:1436|GzC2H105|I1SA30|5518|Gibberella	evm.model.Contig2.328;evm.model.Contig7.102;evm.model.Contig8.155;evm.model.Contig8.160;evm.model.Contig8.161;evm.model.Contig13.630
PHI1438	5	PHI:1438|GzC2H107|I1SAT3|5518|Gibberella	evm.model.Contig2.203;evm.model.Contig3.464;evm.model.Contig3.73;evm.model.Contig3.915;evm.model.Contig8.884
PHI1439	1	PHI:1439|GzNot001|I1RW22|5518|Gibberella	evm.model.Contig3.963
PHI144	8	PHI:144|CHT42|AAC05829|29875|Trichoderma	evm.model.Contig1.1626;evm.model.Contig3.19;evm.model.Contig4.978;evm.model.Contig8.673;evm.model.Contig11.415;evm.model.Contig14.588;evm.model.Contig17.73;evm.model.Contig18.68
PHI1440	2	PHI:1440|GzNot002|I1SA65|5518|Gibberella	evm.model.Contig3.593;evm.model.Contig3.593
PHI1441	1	PHI:1441|GzDDT|I1RFP4|5518|Gibberella	evm.model.Contig1.642
PHI1442	5	PHI:1442|GzDNL|I1RG27|5518|Gibberella	evm.model.Contig3.22;evm.model.Contig3.271;evm.model.Contig3.538;evm.model.Contig7.546;evm.model.Contig9.59
PHI1443	4	PHI:1443|GzGATA001|I1RB11|5518|Gibberella	evm.model.Contig9.461;evm.model.Contig10.442;evm.model.Contig11.485;evm.model.Contig11.485
PHI1444	1	PHI:1444|GzGATA002|I1RHM1|5518|Gibberella	evm.model.Contig9.461
PHI1447	5	PHI:1447|GzGATA005|I1RUP1|5518|Gibberella	evm.model.Contig2.978;evm.model.Contig8.434;evm.model.Contig10.442;evm.model.Contig10.442;evm.model.Contig11.485
PHI1448	2	PHI:1448|GzGATA006|I1RWG5|5518|Gibberella	evm.model.Contig7.530;evm.model.Contig14.198
PHI1449	1	PHI:1449|GzGATA007|I1RYV4|5518|Gibberella	evm.model.Contig12.305
PHI1451	1	PHI:1451|GzGH|I1RQL1|5518|Gibberella	evm.model.Contig11.377
PHI1452	1	PHI:1452|GzHSF003|I1S282|5518|Gibberella	evm.model.Contig3.845
PHI1453	1	PHI:1453|GzAra001|I1RA50|5518|Gibberella	evm.model.Contig18.47
PHI1454	6	PHI:1454|GzAra002|I1RCI0|5518|Gibberella	evm.model.Contig1.1987;evm.model.Contig1.422;evm.model.Contig4.578;evm.model.Contig6.339;evm.model.Contig7.916;evm.model.Contig11.403
PHI1455	5	PHI:1455|GzAra003|I1RKU6|5518|Gibberella	evm.model.Contig3.1103;evm.model.Contig3.1104;evm.model.Contig3.55;evm.model.Contig5.621;evm.model.Contig27.19
PHI1456	2	PHI:1456|GzAra004|I1RN15|5518|Gibberella	evm.model.Contig10.640;evm.model.Contig12.573
PHI1457	1	PHI:1457|GzAra005|I1RRR9|5518|Gibberella	evm.model.Contig1.1188
PHI1458	28	PHI:1458|GzAra006|Q4I7F9|5518|Gibberella	evm.model.Contig1.1651;evm.model.Contig1.1780;evm.model.Contig1.2067;evm.model.Contig1.2214;evm.model.Contig1.887;evm.model.Contig2.1118;evm.model.Contig2.1122;evm.model.Contig2.1186;evm.model.Contig2.402;evm.model.Contig2.416;evm.model.Contig3.517;evm.model.Contig3.815;evm.model.Contig3.917;evm.model.Contig4.361;evm.model.Contig5.1010;evm.model.Contig5.285;evm.model.Contig6.32;evm.model.Contig6.…
PHI1459	1	PHI:1459|GzAra007|I1RYE2|5518|Gibberella	evm.model.Contig8.768
PHI146	2	PHI:146|CT-PKAC|AAC04355|5466|Colletotrichum	evm.model.Contig2.233;evm.model.Contig3.94
PHI1460	2	PHI:1460|GzAra008|I1S2F6|5518|Gibberella	evm.model.Contig3.377;evm.model.Contig14.591
PHI1461	1	PHI:1461|GzCCAAT001|I1RA31|5518|Gibberella	evm.model.Contig8.141
PHI1462	1	PHI:1462|GzCCAAT002|I1RC79|5518|Gibberella	evm.model.Contig2.753
PHI1463	3	PHI:1463|GzCCAAT003|I1RFW6|5518|Gibberella	evm.model.Contig1.603;evm.model.Contig1.799;evm.model.Contig12.709
PHI1464	2	PHI:1464|GzCCAAT004|I1RMV4|5518|Gibberella	evm.model.Contig1.603;evm.model.Contig12.709
PHI1465	2	PHI:1465|GzCCAAT005|I1RNC6|5518|Gibberella	evm.model.Contig1.603;evm.model.Contig1.799
PHI1466	3	PHI:1466|GzCCAAT006|I1RSG9|5518|Gibberella	evm.model.Contig2.753;evm.model.Contig8.755;evm.model.Contig10.559
PHI1467	3	PHI:1467|GzCCAAT007|I1RXZ0|5518|Gibberella	evm.model.Contig2.753;evm.model.Contig8.755;evm.model.Contig10.559
PHI1468	2	PHI:1468|GzCCAAT008|Q4HTT1|5518|Gibberella	evm.model.Contig1.372;evm.model.Contig11.159
PHI1470	2	PHI:1470|GzHMG002|Q4IQX3|5518|Gibberella	evm.model.Contig6.297;evm.model.Contig10.832
PHI1472	1	PHI:1472|GzHMG004|I1RAZ9|5518|Gibberella	evm.model.Contig4.644
PHI1473	1	PHI:1473|GzHMG005|I1RB25|5518|Gibberella	evm.model.Contig10.860
PHI1474	1	PHI:1474|GzHMG006|I1RB89|5518|Gibberella	evm.model.Contig6.863
PHI1475	1	PHI:1475|GzHMG007|I1RBB7|5518|Gibberella	evm.model.Contig5.490
PHI1478	4	PHI:1478|GzHMG010|I1RCP3|5518|Gibberella	evm.model.Contig2.1060;evm.model.Contig16.207;evm.model.Contig16.64;evm.model.Contig20.77
PHI1479	1	PHI:1479|GzHMG011|I1RD01|5518|Gibberella	evm.model.Contig4.709
PHI1481	1	PHI:1481|GzHMG013|I1RE60|5518|Gibberella	evm.model.Contig7.182
PHI1482	1	PHI:1482|GzHMG014|I1RKH7|5518|Gibberella	evm.model.Contig2.1211
PHI1484	5	PHI:1484|GzHMG016|I1RMG1|5518|Gibberella	evm.model.Contig2.1060;evm.model.Contig4.560;evm.model.Contig7.719;evm.model.Contig7.719;evm.model.Contig16.207
PHI1485	2	PHI:1485|GzHMG017|I1RMP0|5518|Gibberella	evm.model.Contig2.92;evm.model.Contig2.92
PHI1487	3	PHI:1487|GzHMG019|I1RQ92|5518|Gibberella	evm.model.Contig2.699;evm.model.Contig7.359;evm.model.Contig8.449
PHI1488	2	PHI:1488|GzHMG020|I1RSA6|5518|Gibberella	evm.model.Contig9.848;evm.model.Contig9.848
PHI1489	3	PHI:1489|GzHMG021|I1RSJ5|5518|Gibberella	evm.model.Contig3.922;evm.model.Contig6.297;evm.model.Contig10.832
PHI149	6	PHI:149|HOG1|CAA62214|5476|Candida	evm.model.Contig1.253;evm.model.Contig1.483;evm.model.Contig13.11;evm.model.Contig15.119;evm.model.Contig22.3;evm.model.Contig24.40
PHI1491	1	PHI:1491|GzHMG023|I1RST1|5518|Gibberella	evm.model.Contig8.475
PHI1492	3	PHI:1492|GzHMG024|Q4I5U9|5518|Gibberella	evm.model.Contig1.1241;evm.model.Contig10.83;evm.model.Contig14.462
PHI1493	2	PHI:1493|GzHMG025|I1RUP7|5518|Gibberella	evm.model.Contig11.246;evm.model.Contig11.246
PHI1494	3	PHI:1494|MAT1-1-3|I1RX41|5518|Gibberella	evm.model.Contig4.560;evm.model.Contig7.719;evm.model.Contig16.207
PHI1496	2	PHI:1496|MAT1-2-1|I1RX44|5518|Gibberella	evm.model.Contig4.560;evm.model.Contig7.719
PHI1497	1	PHI:1497|GzHMG029|I1RZL9|5518|Gibberella	evm.model.Contig15.227
PHI1500	8	PHI:1500|GzHMG032|I1S2F2|5518|Gibberella	evm.model.Contig3.316;evm.model.Contig3.316;evm.model.Contig7.213;evm.model.Contig7.213;evm.model.Contig8.490;evm.model.Contig8.490;evm.model.Contig11.451;evm.model.Contig11.451
PHI1501	3	PHI:1501|GzHMG033|I1S4R6|5518|Gibberella	evm.model.Contig5.743;evm.model.Contig16.137;evm.model.Contig21.41
PHI1503	6	PHI:1503|GzHMG035|I1S828|5518|Gibberella	evm.model.Contig2.1249;evm.model.Contig3.689;evm.model.Contig6.913;evm.model.Contig7.691;evm.model.Contig8.738;evm.model.Contig9.510
PHI1506	2	PHI:1506|GzHOME001|I1RC01|5518|Gibberella	evm.model.Contig9.475;evm.model.Contig9.475
PHI1507	1	PHI:1507|GzHOME002|I1RNA7|5518|Gibberella	evm.model.Contig3.333
PHI1508	4	PHI:1508|GzHOME003|I1RNA9|5518|Gibberella	evm.model.Contig7.227;evm.model.Contig10.12;evm.model.Contig10.63;evm.model.Contig11.568
PHI1509	2	PHI:1509|GzHOME004|I1RRS5|5518|Gibberella	evm.model.Contig9.292;evm.model.Contig10.227
PHI151	3	PHI:151|KPP2|AAF15528|5270|Ustilago	evm.model.Contig14.639;evm.model.Contig16.10;evm.model.Contig22.3
PHI1510	1	PHI:1510|GzHOME005|I1RSH6|5518|Gibberella	evm.model.Contig2.743
PHI1511	2	PHI:1511|GzHOME009|I1RXF3|5518|Gibberella	evm.model.Contig9.292;evm.model.Contig10.227
PHI1512	10	PHI:1512|GzHOME010|I1RXH4|5518|Gibberella	evm.model.Contig2.328;evm.model.Contig2.669;evm.model.Contig2.81;evm.model.Contig4.70;evm.model.Contig4.72;evm.model.Contig5.111;evm.model.Contig7.102;evm.model.Contig10.198;evm.model.Contig13.630;evm.model.Contig15.82
PHI1513	17	PHI:1513|GzHOME011|I1RXH8|5518|Gibberella	evm.model.Contig2.669;evm.model.Contig2.81;evm.model.Contig2.81;evm.model.Contig3.333;evm.model.Contig4.72;evm.model.Contig4.87;evm.model.Contig5.111;evm.model.Contig5.266;evm.model.Contig8.155;evm.model.Contig10.198;evm.model.Contig11.338;evm.model.Contig11.338;evm.model.Contig12.674;evm.model.Contig12.674;evm.model.Contig13.409;evm.model.Contig13.630;evm.model.Contig15.82
PHI1514	19	PHI:1514|GzHOME012|I1RYV5|5518|Gibberella	evm.model.Contig2.669;evm.model.Contig2.669;evm.model.Contig2.669;evm.model.Contig2.81;evm.model.Contig2.81;evm.model.Contig2.81;evm.model.Contig4.70;evm.model.Contig4.72;evm.model.Contig4.87;evm.model.Contig5.111;evm.model.Contig5.266;evm.model.Contig10.198;evm.model.Contig11.338;evm.model.Contig11.338;evm.model.Contig11.338;evm.model.Contig12.674;evm.model.Contig12.674;evm.model.Contig13.409;ev…
PHI1515	1	PHI:1515|GzHOMEL009|I1RG67|5518|Gibberella	evm.model.Contig6.710
PHI1517	1	PHI:1517|GzHOMEL013|I1RPZ1|5518|Gibberella	evm.model.Contig6.157
PHI1519	1	PHI:1519|GzHOMEL018|I1RSV8|5518|Gibberella	evm.model.Contig5.290
PHI1520	2	PHI:1520|GzHOMEL024|I1RWS3|5518|Gibberella	evm.model.Contig4.1;evm.model.Contig14.663
PHI1524	1	PHI:1524|GzHOMEL033|I1RZF2|5518|Gibberella	evm.model.Contig14.354
PHI1525	1	PHI:1525|GzHOMEL035|Q4HY90|5518|Gibberella	evm.model.Contig13.606
PHI1526	43	PHI:1526|GzHOMEL036|I1S0J3|5518|Gibberella	evm.model.Contig1.1746;evm.model.Contig1.245;evm.model.Contig1.245;evm.model.Contig1.376;evm.model.Contig1.376;evm.model.Contig1.502;evm.model.Contig1.532;evm.model.Contig1.572;evm.model.Contig1.572;evm.model.Contig2.1207;evm.model.Contig2.240;evm.model.Contig2.240;evm.model.Contig2.317;evm.model.Contig2.515;evm.model.Contig2.982;evm.model.Contig3.1192;evm.model.Contig3.778;evm.model.Contig5.344;…
PHI1527	7	PHI:1527|GzHOMEL040|I1S9A1|5518|Gibberella	evm.model.Contig1.2291;evm.model.Contig2.2;evm.model.Contig6.820;evm.model.Contig9.478;evm.model.Contig14.525;evm.model.Contig16.194;evm.model.Contig16.42
PHI1528	1	PHI:1528|GzHOMEL041|I1SAN0|5518|Gibberella	evm.model.Contig18.190
PHI1529	1	PHI:1529|Gzscp|I1RS41|5518|Gibberella	evm.model.Contig1.428
PHI153	6	PHI:153|OSM1|AAF09475|318829|Magnaporthe	evm.model.Contig1.1776;evm.model.Contig1.49;evm.model.Contig2.1254;evm.model.Contig9.804;evm.model.Contig16.30;evm.model.Contig24.40
PHI1530	1	PHI:1530|Gzsnd|I1RWP4|5518|Gibberella	evm.model.Contig3.498
PHI1531	1	PHI:1531|GzSsu72|Q4IPC8|5518|Gibberella	evm.model.Contig6.879
PHI1533	1	PHI:1533|GzLam002|I1S0F5|5518|Gibberella	evm.model.Contig3.432
PHI1534	2	PHI:1534|GzMADS001|I1RWM0|5518|Gibberella	evm.model.Contig7.388;evm.model.Contig8.198
PHI1535	1	PHI:1535|GzMADS002|I1RXD6|5518|Gibberella	evm.model.Contig9.410
PHI1536	2	PHI:1536|GzMADS003|I1RY98|5518|Gibberella	evm.model.Contig8.198;evm.model.Contig8.198
PHI1537	9	PHI:1537|MYT1|I1RA01|5518|Gibberella	evm.model.Contig4.502;evm.model.Contig5.738;evm.model.Contig6.714;evm.model.Contig9.810;evm.model.Contig16.145;evm.model.Contig16.245;evm.model.Contig20.50;evm.model.Contig21.17;evm.model.Contig21.75
PHI1538	2	PHI:1538|GzMyb002|I1RA07|5518|Gibberella	evm.model.Contig1.433;evm.model.Contig1.433
PHI1541	6	PHI:1541|GzFlbD|I1RE42|5518|Gibberella	evm.model.Contig2.804;evm.model.Contig4.855;evm.model.Contig4.855;evm.model.Contig14.121;evm.model.Contig14.121;evm.model.Contig14.229
PHI1542	1	PHI:1542|GzMyb006|I1RE51|5518|Gibberella	evm.model.Contig14.109
PHI1543	12	PHI:1543|GzMyb007|I1RFQ3|5518|Gibberella	evm.model.Contig5.738;evm.model.Contig6.712;evm.model.Contig6.714;evm.model.Contig13.68;evm.model.Contig14.660;evm.model.Contig16.145;evm.model.Contig16.245;evm.model.Contig20.154;evm.model.Contig20.50;evm.model.Contig21.17;evm.model.Contig21.75;evm.model.Contig25.19
PHI1544	1	PHI:1544|GzMyb008|I1RG68|5518|Gibberella	evm.model.Contig6.712
PHI1545	1	PHI:1545|GzMyb009|I1RKU3|5518|Gibberella	evm.model.Contig4.855
PHI1546	1	PHI:1546|GzMyb010|Q4IB96|5518|Gibberella	evm.model.Contig6.499
PHI1547	1	PHI:1547|GzMyb011|I1RRN6|5518|Gibberella	evm.model.Contig1.591
PHI1549	8	PHI:1549|MYT2|I1RTN5|5518|Gibberella	evm.model.Contig4.502;evm.model.Contig5.738;evm.model.Contig9.810;evm.model.Contig16.145;evm.model.Contig16.245;evm.model.Contig20.50;evm.model.Contig21.17;evm.model.Contig21.75
PHI1550	1	PHI:1550|GzMyb014|I1RWN5|5518|Gibberella	evm.model.Contig4.1050
PHI1551	6	PHI:1551|GzMyb015|I1RZG7|5518|Gibberella	evm.model.Contig2.804;evm.model.Contig4.855;evm.model.Contig4.855;evm.model.Contig14.121;evm.model.Contig14.121;evm.model.Contig14.229
PHI1552	41	PHI:1552|GzMyb016|I1S0N5|5518|Gibberella	evm.model.Contig1.1746;evm.model.Contig1.245;evm.model.Contig1.245;evm.model.Contig1.376;evm.model.Contig1.376;evm.model.Contig1.502;evm.model.Contig1.502;evm.model.Contig1.532;evm.model.Contig1.572;evm.model.Contig1.572;evm.model.Contig2.240;evm.model.Contig2.240;evm.model.Contig2.317;evm.model.Contig2.515;evm.model.Contig2.982;evm.model.Contig3.1192;evm.model.Contig3.1192;evm.model.Contig3.778;…
PHI1553	1	PHI:1553|GzMyb017|I1S7F8|5518|Gibberella	evm.model.Contig7.377
PHI1554	7	PHI:1554|GzMyb018|I1RC64|5518|Gibberella	evm.model.Contig1.1722;evm.model.Contig2.559;evm.model.Contig4.215;evm.model.Contig8.165;evm.model.Contig9.135;evm.model.Contig12.28;evm.model.Contig13.142
PHI1555	121	PHI:1555|GzMyb019|I1RDG6|5518|Gibberella	evm.model.Contig1.1089;evm.model.Contig1.1093;evm.model.Contig1.1104;evm.model.Contig1.1301;evm.model.Contig1.1358;evm.model.Contig1.1496;evm.model.Contig1.1562;evm.model.Contig1.1623;evm.model.Contig1.1826;evm.model.Contig1.1983;evm.model.Contig1.2001;evm.model.Contig1.2154;evm.model.Contig1.2328;evm.model.Contig1.24;evm.model.Contig1.2406;evm.model.Contig1.301;evm.model.Contig1.824;evm.model.Co…
PHI1558	2	PHI:1558|GzNH003|I1RNK5|5518|Gibberella	evm.model.Contig3.1176;evm.model.Contig11.180
PHI1559	1	PHI:1559|GzNEG001|I1RK21|5518|Gibberella	evm.model.Contig2.44
PHI156	3	PHI:156|STE12alpha|AAD44111|5207|Cryptococcus	evm.model.Contig1.94;evm.model.Contig7.304;evm.model.Contig8.254
PHI1560	1	PHI:1560|GzNEG002|I1RTR8|5518|Gibberella	evm.model.Contig2.44
PHI1561	1	PHI:1561|GzOB001|I1R9W2|5518|Gibberella	evm.model.Contig8.438
PHI1562	7	PHI:1562|GzOB002|I1RAH4|5518|Gibberella	evm.model.Contig1.148;evm.model.Contig1.1552;evm.model.Contig6.1019;evm.model.Contig12.478;evm.model.Contig12.478;evm.model.Contig15.366;evm.model.Contig17.29
PHI1563	1	PHI:1563|GzOB003|I1RAX7|5518|Gibberella	evm.model.Contig7.368
PHI1564	2	PHI:1564|GzOB004|Q4IPZ1|5518|Gibberella	evm.model.Contig10.469;evm.model.Contig14.580
PHI1565	3	PHI:1565|GzOB005|I1RBF6|5518|Gibberella	evm.model.Contig4.649;evm.model.Contig10.931;evm.model.Contig17.66
PHI1566	26	PHI:1566|GzOB006|I1RC95|5518|Gibberella	evm.model.Contig1.334;evm.model.Contig2.213;evm.model.Contig3.1171;evm.model.Contig3.828;evm.model.Contig4.723;evm.model.Contig4.813;evm.model.Contig5.47;evm.model.Contig5.655;evm.model.Contig6.129;evm.model.Contig7.252;evm.model.Contig7.559;evm.model.Contig8.192;evm.model.Contig10.219;evm.model.Contig10.810;evm.model.Contig11.121;evm.model.Contig11.163;evm.model.Contig11.206;evm.model.Contig11.5…
PHI1567	1	PHI:1567|GzOB007|I1RCB7|5518|Gibberella	evm.model.Contig8.627
PHI1568	1	PHI:1568|GzOB008|I1RCE1|5518|Gibberella	evm.model.Contig6.887
PHI1569	2	PHI:1569|GzOB009|I1RCH5|5518|Gibberella	evm.model.Contig1.2167;evm.model.Contig2.1242
PHI157	3	PHI:157|TOXF|AAD45321|5017|Cochliobolus	evm.model.Contig2.871;evm.model.Contig6.256;evm.model.Contig7.854
PHI1570	6	PHI:1570|GzOB010|I1RE46|5518|Gibberella	evm.model.Contig1.148;evm.model.Contig1.1552;evm.model.Contig6.1019;evm.model.Contig12.478;evm.model.Contig15.366;evm.model.Contig17.29
PHI1571	2	PHI:1571|GzOB011|I1RE76|5518|Gibberella	evm.model.Contig3.26;evm.model.Contig14.148
PHI1572	7	PHI:1572|GzOB012|I1RE94|5518|Gibberella	evm.model.Contig4.520;evm.model.Contig4.649;evm.model.Contig4.649;evm.model.Contig8.220;evm.model.Contig11.164;evm.model.Contig15.61;evm.model.Contig17.66
PHI1573	8	PHI:1573|GzOB013|I1RFJ2|5518|Gibberella	evm.model.Contig1.148;evm.model.Contig1.1552;evm.model.Contig6.1019;evm.model.Contig6.1019;evm.model.Contig12.478;evm.model.Contig15.366;evm.model.Contig15.366;evm.model.Contig17.29
PHI1574	7	PHI:1574|GzOB014|I1RFX8|5518|Gibberella	evm.model.Contig1.148;evm.model.Contig1.1552;evm.model.Contig6.1019;evm.model.Contig12.478;evm.model.Contig12.478;evm.model.Contig15.366;evm.model.Contig17.29
PHI1575	34	PHI:1575|GzOB015|I1RIQ3|5518|Gibberella	evm.model.Contig1.1180;evm.model.Contig1.131;evm.model.Contig1.1490;evm.model.Contig1.2117;evm.model.Contig1.669;evm.model.Contig1.997;evm.model.Contig2.369;evm.model.Contig3.170;evm.model.Contig4.257;evm.model.Contig4.335;evm.model.Contig4.663;evm.model.Contig4.71;evm.model.Contig4.875;evm.model.Contig5.773;evm.model.Contig5.966;evm.model.Contig6.359;evm.model.Contig6.875;evm.model.Contig6.956;e…
PHI1576	1	PHI:1576|GzOB016|I1RJY5|5518|Gibberella	evm.model.Contig9.361
PHI1577	1	PHI:1577|GzOB017|I1RK79|5518|Gibberella	evm.model.Contig12.501
PHI1578	5	PHI:1578|GzOB018|I1RKY2|5518|Gibberella	evm.model.Contig4.520;evm.model.Contig8.220;evm.model.Contig11.164;evm.model.Contig15.61;evm.model.Contig17.66
PHI1579	11	PHI:1579|GzOB019|I1RM25|5518|Gibberella	evm.model.Contig1.178;evm.model.Contig1.178;evm.model.Contig2.636;evm.model.Contig4.269;evm.model.Contig9.236;evm.model.Contig11.288;evm.model.Contig12.214;evm.model.Contig12.401;evm.model.Contig15.75;evm.model.Contig18.174;evm.model.Contig18.174
PHI158	6	PHI:158|UKC1|AAC09291|5270|Ustilago	evm.model.Contig2.1174;evm.model.Contig2.775;evm.model.Contig7.505;evm.model.Contig8.931;evm.model.Contig8.931;evm.model.Contig18.178
PHI1580	2	PHI:1580|GzOB020|I1RM35|5518|Gibberella	evm.model.Contig12.180;evm.model.Contig12.180
PHI1581	33	PHI:1581|GzOB021|I1RPX8|5518|Gibberella	evm.model.Contig1.1180;evm.model.Contig1.131;evm.model.Contig1.1490;evm.model.Contig1.2117;evm.model.Contig1.669;evm.model.Contig1.997;evm.model.Contig2.369;evm.model.Contig3.170;evm.model.Contig4.257;evm.model.Contig4.335;evm.model.Contig4.663;evm.model.Contig4.71;evm.model.Contig4.875;evm.model.Contig5.773;evm.model.Contig5.966;evm.model.Contig6.359;evm.model.Contig6.875;evm.model.Contig6.956;e…
PHI1582	1	PHI:1582|GzOB022|I1RQ81|5518|Gibberella	evm.model.Contig14.407
PHI1584	2	PHI:1584|GzOB024|I1RS24|5518|Gibberella	evm.model.Contig1.2167;evm.model.Contig2.1242
PHI1585	1	PHI:1585|GzOB025|I1RS43|5518|Gibberella	evm.model.Contig1.656
PHI1587	6	PHI:1587|GzOB027|I1RSI4|5518|Gibberella	evm.model.Contig1.148;evm.model.Contig1.1552;evm.model.Contig6.1019;evm.model.Contig12.478;evm.model.Contig15.366;evm.model.Contig17.29
PHI1588	1	PHI:1588|GzOB028|I1RSY2|5518|Gibberella	evm.model.Contig1.399
PHI1589	1	PHI:1589|GzOB029|I1RWH5|5518|Gibberella	evm.model.Contig4.521
PHI159	1	PHI:159|URA5|AAC62627|5037|Histoplasma	evm.model.Contig7.627
PHI1590	1	PHI:1590|GzOB030|I1RWI5|5518|Gibberella	evm.model.Contig7.611
PHI1591	2	PHI:1591|GzOB031|I1RWQ7|5518|Gibberella	evm.model.Contig3.26;evm.model.Contig14.148
PHI1592	1	PHI:1592|GzOB032|I1RWS0|5518|Gibberella	evm.model.Contig2.9
PHI1593	1	PHI:1593|GzOB033|I1RWS6|5518|Gibberella	evm.model.Contig2.473
PHI1595	5	PHI:1595|GzOB035|I1RX22|5518|Gibberella	evm.model.Contig3.119;evm.model.Contig4.520;evm.model.Contig8.220;evm.model.Contig11.164;evm.model.Contig15.61
PHI1596	1	PHI:1596|GzOB036|I1RXD4|5518|Gibberella	evm.model.Contig9.167
PHI1597	1	PHI:1597|GzOB037|I1RYF6|5518|Gibberella	evm.model.Contig4.127
PHI1598	1	PHI:1598|GzOB038|I1RZ35|5518|Gibberella	evm.model.Contig12.16
PHI1599	2	PHI:1599|GzOB039|I1RZ39|5518|Gibberella	evm.model.Contig7.817;evm.model.Contig12.125
PHI160	84	PHI:160|AMT|AAF01762|5599|Alternaria	evm.model.Contig2.228;evm.model.Contig3.627;evm.model.Contig3.627;evm.model.Contig3.627;evm.model.Contig3.627;evm.model.Contig3.627;evm.model.Contig3.627;evm.model.Contig3.627;evm.model.Contig3.627;evm.model.Contig3.627;evm.model.Contig3.627;evm.model.Contig3.627;evm.model.Contig3.627;evm.model.Contig3.627;evm.model.Contig3.627;evm.model.Contig3.627;evm.model.Contig3.627;evm.model.Contig3.627;evm…
PHI1600	1	PHI:1600|GzOB041|I1RZK5|5518|Gibberella	evm.model.Contig15.301
PHI1601	1	PHI:1601|GzOB042|Q4HYQ4|5518|Gibberella	evm.model.Contig3.582
PHI1602	1	PHI:1602|GzOB043|I1RZY1|5518|Gibberella	evm.model.Contig9.461
PHI1603	1	PHI:1603|GzOB044|I1S0A1|5518|Gibberella	evm.model.Contig15.321
PHI1604	2	PHI:1604|GzOB045|I1S1V9|5518|Gibberella	evm.model.Contig7.817;evm.model.Contig12.125
PHI1605	5	PHI:1605|GzOB046|I1S216|5518|Gibberella	evm.model.Contig4.520;evm.model.Contig4.649;evm.model.Contig8.220;evm.model.Contig11.164;evm.model.Contig15.61
PHI1606	1	PHI:1606|GzOB047|I1S8E2|5518|Gibberella	evm.model.Contig9.562
PHI1608	1	PHI:1608|GzP53L001|Q4IR08|5518|Gibberella	evm.model.Contig11.244
PHI1610	2	PHI:1610|GzP53L003|I1RSN1|5518|Gibberella	evm.model.Contig7.745;evm.model.Contig10.577
PHI1611	2	PHI:1611|GzP53L004|I1RVV2|5518|Gibberella	evm.model.Contig7.745;evm.model.Contig10.577
PHI1612	2	PHI:1612|GzP53L005|I1RZ82|5518|Gibberella	evm.model.Contig7.745;evm.model.Contig10.577
PHI1614	1	PHI:1614|GzSART1|I1RQD8|5518|Gibberella	evm.model.Contig19.160
PHI1615	2	PHI:1615|GzSGT1|I1RZJ1|5518|Gibberella	evm.model.Contig11.324;evm.model.Contig11.324
PHI1616	5	PHI:1616|GzssDB001|I1RE55|5518|Gibberella	evm.model.Contig1.155;evm.model.Contig1.155;evm.model.Contig8.767;evm.model.Contig12.142;evm.model.Contig13.482
PHI1617	1	PHI:1617|GzssDB002|I1S0G0|5518|Gibberella	evm.model.Contig18.92
PHI1618	3	PHI:1618|GzFET5|Q4IQT8|5518|Gibberella	evm.model.Contig2.1338;evm.model.Contig12.372;evm.model.Contig15.195
PHI1619	4	PHI:1619|GzJUM001|I1RBK8|5518|Gibberella	evm.model.Contig1.2177;evm.model.Contig5.780;evm.model.Contig17.148;evm.model.Contig24.24
PHI162	1	PHI:162|CaFTR1|AAF69680|5476|Candida	evm.model.Contig1.1766
PHI1620	6	PHI:1620|GzJUM002|I1RD69|5518|Gibberella	evm.model.Contig1.2177;evm.model.Contig5.780;evm.model.Contig5.780;evm.model.Contig8.449;evm.model.Contig17.148;evm.model.Contig24.24
PHI1621	2	PHI:1621|GzRUM1|I1RP98|5518|Gibberella	evm.model.Contig1.2177;evm.model.Contig5.780
PHI1622	1	PHI:1622|GzJUM004|I1RRU8|5518|Gibberella	evm.model.Contig8.776
PHI1623	3	PHI:1623|GzJUM005|I1S9T2|5518|Gibberella	evm.model.Contig2.1135;evm.model.Contig2.424;evm.model.Contig9.436
PHI1624	1	PHI:1624|GzJUM006|I1SAP7|5518|Gibberella	evm.model.Contig13.404
PHI1625	1	PHI:1625|GzOpi|I1RXB9|5518|Gibberella	evm.model.Contig1.1275
PHI1627	2	PHI:1627|GzTF2S002|I1RW90|5518|Gibberella	evm.model.Contig5.271;evm.model.Contig8.734
PHI1628	2	PHI:1628|FgFSR1|I1RDG9|5518|Gibberella	evm.model.Contig1.370;evm.model.Contig1.370
PHI1629	5	PHI:1629|GzWing001|I1RAH2|5518|Gibberella	evm.model.Contig5.496;evm.model.Contig5.496;evm.model.Contig13.398;evm.model.Contig13.422;evm.model.Contig15.268
PHI1630	1	PHI:1630|GzWing002|I1RB71|5518|Gibberella	evm.model.Contig6.601
PHI1631	1	PHI:1631|GzWing003|I1RBL8|5518|Gibberella	evm.model.Contig1.383
PHI1632	2	PHI:1632|GzWing004|I1RBU0|5518|Gibberella	evm.model.Contig2.699;evm.model.Contig6.784
PHI1633	1	PHI:1633|GzWing005|I1RC15|5518|Gibberella	evm.model.Contig8.367
PHI1634	1	PHI:1634|GzWing006|I1RDI9|5518|Gibberella	evm.model.Contig10.101
PHI1635	34	PHI:1635|GzWing007|I1RFX1|5518|Gibberella	evm.model.Contig1.1327;evm.model.Contig1.17;evm.model.Contig1.2349;evm.model.Contig1.2378;evm.model.Contig3.1041;evm.model.Contig3.1043;evm.model.Contig3.150;evm.model.Contig4.4;evm.model.Contig6.1024;evm.model.Contig6.605;evm.model.Contig6.625;evm.model.Contig7.16;evm.model.Contig8.460;evm.model.Contig10.370;evm.model.Contig10.60;evm.model.Contig10.805;evm.model.Contig10.910;evm.model.Contig11.2…
PHI1637	3	PHI:1637|GzWing009|Q4IEV4|5518|Gibberella	evm.model.Contig2.106;evm.model.Contig12.29;evm.model.Contig15.22
PHI1638	5	PHI:1638|GzWing010|I1RN27|5518|Gibberella	evm.model.Contig3.360;evm.model.Contig5.1001;evm.model.Contig5.329;evm.model.Contig5.329;evm.model.Contig6.722
PHI1640	1	PHI:1640|GzWing012|I1RPI0|5518|Gibberella	evm.model.Contig1.853
PHI1641	1	PHI:1641|FgFlbA|I1RQ89|5518|Gibberella	evm.model.Contig7.644
PHI1642	1	PHI:1642|GzWing014|I1RQL4|5518|Gibberella	evm.model.Contig15.236
PHI1643	4	PHI:1643|GzWing015|I1RS37|5518|Gibberella	evm.model.Contig3.360;evm.model.Contig5.1001;evm.model.Contig5.329;evm.model.Contig6.722
PHI1644	1	PHI:1644|GzRFX1|I1RTB9|5518|Gibberella	evm.model.Contig14.87
PHI1645	2	PHI:1645|GzWing017|I1RTD1|5518|Gibberella	evm.model.Contig3.962;evm.model.Contig6.138
PHI1646	3	PHI:1646|GzWing018|I1RW28|5518|Gibberella	evm.model.Contig2.106;evm.model.Contig12.29;evm.model.Contig15.22
PHI1647	2	PHI:1647|GzWing019|I1RWA9|5518|Gibberella	evm.model.Contig3.34;evm.model.Contig3.97
PHI1648	3	PHI:1648|GzWing020|I1RWP1|5518|Gibberella	evm.model.Contig3.491;evm.model.Contig8.712;evm.model.Contig14.547
PHI1649	1	PHI:1649|GzWing021|I1RZ94|5518|Gibberella	evm.model.Contig2.1117
PHI165	1	PHI:165|CgMEK1	evm.model.Contig3.574
PHI1650	3	PHI:1650|GzWing022|I1S006|5518|Gibberella	evm.model.Contig3.360;evm.model.Contig5.1001;evm.model.Contig5.329
PHI1651	36	PHI:1651|GzWing023|I1S0U2|5518|Gibberella	evm.model.Contig1.1327;evm.model.Contig1.17;evm.model.Contig1.2349;evm.model.Contig1.2378;evm.model.Contig3.1041;evm.model.Contig3.1043;evm.model.Contig3.150;evm.model.Contig4.4;evm.model.Contig6.1024;evm.model.Contig6.605;evm.model.Contig6.625;evm.model.Contig7.16;evm.model.Contig8.460;evm.model.Contig10.370;evm.model.Contig10.545;evm.model.Contig10.60;evm.model.Contig10.805;evm.model.Contig10.9…
PHI1652	1	PHI:1652|GzWing024|I1S219|5518|Gibberella	evm.model.Contig11.508
PHI1653	1	PHI:1653|GzWing026|I1S2A0|5518|Gibberella	evm.model.Contig8.455
PHI1654	2	PHI:1654|GzWing027|I1S4Q8|5518|Gibberella	evm.model.Contig5.329;evm.model.Contig6.722
PHI1655	2	PHI:1655|GzWing028|I1S9V9|5518|Gibberella	evm.model.Contig12.121;evm.model.Contig12.121
PHI1656	1	PHI:1656|GzYL|I1RFN9|5518|Gibberella	evm.model.Contig1.659
PHI1657	9	PHI:1657|GzCCCH001|I1RF25|5518|Gibberella	evm.model.Contig3.701;evm.model.Contig3.701;evm.model.Contig7.393;evm.model.Contig9.161;evm.model.Contig9.525;evm.model.Contig9.868;evm.model.Contig10.215;evm.model.Contig10.641;evm.model.Contig11.9
PHI1658	1	PHI:1658|GzCCCH002|I1RRW3|5518|Gibberella	evm.model.Contig6.647
PHI1659	1	PHI:1659|GzCCCH003|I1S245|5518|Gibberella	evm.model.Contig2.1213
PHI1660	13	PHI:1660|GzCCCH004|I1S4C9|5518|Gibberella	evm.model.Contig3.701;evm.model.Contig3.701;evm.model.Contig7.393;evm.model.Contig9.161;evm.model.Contig9.868;evm.model.Contig9.868;evm.model.Contig9.868;evm.model.Contig10.215;evm.model.Contig10.641;evm.model.Contig10.641;evm.model.Contig11.9;evm.model.Contig11.9;evm.model.Contig11.9
PHI1662	171	PHI:1662|GzCCHC002|I1REJ1|5518|Gibberella	evm.model.Contig1.1089;evm.model.Contig1.1093;evm.model.Contig1.1104;evm.model.Contig1.1301;evm.model.Contig1.1358;evm.model.Contig1.1496;evm.model.Contig1.1543;evm.model.Contig1.1562;evm.model.Contig1.1607;evm.model.Contig1.1623;evm.model.Contig1.1826;evm.model.Contig1.198;evm.model.Contig1.1983;evm.model.Contig1.2001;evm.model.Contig1.2154;evm.model.Contig1.2328;evm.model.Contig1.2356;evm.model…
PHI1663	13	PHI:1663|GzCCHC003|I1RFZ8|5518|Gibberella	evm.model.Contig3.875;evm.model.Contig3.875;evm.model.Contig3.875;evm.model.Contig3.875;evm.model.Contig3.875;evm.model.Contig10.299;evm.model.Contig10.299;evm.model.Contig10.299;evm.model.Contig10.299;evm.model.Contig10.299;evm.model.Contig10.945;evm.model.Contig10.945;evm.model.Contig17.89
PHI1665	1	PHI:1665|GzCCHC005|I1RS06|5518|Gibberella	evm.model.Contig1.1685
PHI1666	1	PHI:1666|GzCCHC006|I1RX47|5518|Gibberella	evm.model.Contig4.751
PHI1667	1	PHI:1667|GzCCHC007|I1RZP2|5518|Gibberella	evm.model.Contig22.11
PHI1668	9	PHI:1668|GzCCHC008|I1S0C1|5518|Gibberella	evm.model.Contig3.875;evm.model.Contig10.299;evm.model.Contig10.299;evm.model.Contig10.299;evm.model.Contig10.299;evm.model.Contig10.945;evm.model.Contig10.945;evm.model.Contig10.945;evm.model.Contig10.945
PHI167	9	PHI:167|CHIP3|AAF00024|5457|Colletotrichum	evm.model.Contig1.1385;evm.model.Contig1.1385;evm.model.Contig3.165;evm.model.Contig3.30;evm.model.Contig3.30;evm.model.Contig3.541;evm.model.Contig3.541;evm.model.Contig10.361;evm.model.Contig15.216
PHI1670	16	PHI:1670|GzCCHC010|I1S0Q0|5518|Gibberella	evm.model.Contig3.875;evm.model.Contig3.875;evm.model.Contig3.875;evm.model.Contig3.875;evm.model.Contig3.875;evm.model.Contig3.875;evm.model.Contig10.299;evm.model.Contig10.299;evm.model.Contig10.299;evm.model.Contig10.299;evm.model.Contig10.299;evm.model.Contig10.945;evm.model.Contig10.945;evm.model.Contig10.945;evm.model.Contig17.89;evm.model.Contig17.89
PHI1671	2	PHI:1671|GzCCHC011|Q4HWE2|5518|Gibberella	evm.model.Contig1.1215;evm.model.Contig2.613
PHI1673	6	PHI:1673|GzDHHC001|Q4IMZ7|5518|Gibberella	evm.model.Contig1.1845;evm.model.Contig3.335;evm.model.Contig4.859;evm.model.Contig7.292;evm.model.Contig8.756;evm.model.Contig9.133
PHI1674	6	PHI:1674|GzDHHC002|Q4IA62|5518|Gibberella	evm.model.Contig1.1845;evm.model.Contig3.335;evm.model.Contig4.859;evm.model.Contig7.292;evm.model.Contig8.756;evm.model.Contig9.133
PHI1675	67	PHI:1675|GzDHHC003|Q4I8B6|5518|Gibberella	evm.model.Contig1.1845;evm.model.Contig1.610;evm.model.Contig1.610;evm.model.Contig1.610;evm.model.Contig2.1025;evm.model.Contig2.1267;evm.model.Contig2.1269;evm.model.Contig2.709;evm.model.Contig2.709;evm.model.Contig3.1169;evm.model.Contig3.1207;evm.model.Contig3.335;evm.model.Contig3.62;evm.model.Contig3.62;evm.model.Contig3.62;evm.model.Contig3.944;evm.model.Contig4.1017;evm.model.Contig4.761…
PHI1676	6	PHI:1676|GzDHHC004|Q4I2M7|5518|Gibberella	evm.model.Contig1.1845;evm.model.Contig3.335;evm.model.Contig4.859;evm.model.Contig7.292;evm.model.Contig8.756;evm.model.Contig9.133
PHI1677	4	PHI:1677|GzDHHC005|Q4I1J3|5518|Gibberella	evm.model.Contig3.335;evm.model.Contig4.859;evm.model.Contig8.756;evm.model.Contig9.133
PHI1678	2	PHI:1678|GzGRF|I1RMC1|5518|Gibberella	evm.model.Contig8.952;evm.model.Contig15.9
PHI1679	1	PHI:1679|GzMIZ001|I1RW03|5518|Gibberella	evm.model.Contig1.1869
PHI1680	3	PHI:1680|GzMIZ002|I1S004|5518|Gibberella	evm.model.Contig1.512;evm.model.Contig10.890;evm.model.Contig10.890
PHI1681	10	PHI:1681|GzNF001|I1REN7|5518|Gibberella	evm.model.Contig3.701;evm.model.Contig3.701;evm.model.Contig7.393;evm.model.Contig9.161;evm.model.Contig9.525;evm.model.Contig9.868;evm.model.Contig10.215;evm.model.Contig10.641;evm.model.Contig10.641;evm.model.Contig11.9
PHI1682	2	PHI:1682|GzNF002|I1RSF8|5518|Gibberella	evm.model.Contig6.508;evm.model.Contig6.508
PHI1683	3	PHI:1683|GzRad001|I1RK33|5518|Gibberella	evm.model.Contig1.1731;evm.model.Contig6.883;evm.model.Contig14.350
PHI1684	1	PHI:1684|GzRad002|I1RK66|5518|Gibberella	evm.model.Contig12.222
PHI1685	4	PHI:1685|GzRad003|I1S5Z3|5518|Gibberella	evm.model.Contig4.82;evm.model.Contig5.863;evm.model.Contig7.483;evm.model.Contig14.469
PHI1687	4	PHI:1687|GzZC002|I1S584|5518|Gibberella	evm.model.Contig1.158;evm.model.Contig3.987;evm.model.Contig4.89;evm.model.Contig15.535
PHI1688	2	PHI:1688|GzZC003|I1RWZ1|5518|Gibberella	evm.model.Contig1.1631;evm.model.Contig5.118
PHI1689	2	PHI:1689|GzZC004|I1S018|5518|Gibberella	evm.model.Contig13.507;evm.model.Contig13.507
PHI169	1	PHI:169|CLTA1|AAG25917|290576|Colletotrichum	evm.model.Contig12.659
PHI1690	2	PHI:1690|GzZC005|I1S463|5518|Gibberella	evm.model.Contig4.831;evm.model.Contig7.894
PHI1691	1	PHI:1691|GzZC006|I1RZU0|5518|Gibberella	evm.model.Contig9.797
PHI1692	4	PHI:1692|GzZC007|I1RYR6|5518|Gibberella	evm.model.Contig1.158;evm.model.Contig3.987;evm.model.Contig4.89;evm.model.Contig15.535
PHI1693	1	PHI:1693|GzZC008|I1RYA7|5518|Gibberella	evm.model.Contig6.941
PHI1694	3	PHI:1694|GzZC009|I1S3X0|5518|Gibberella	evm.model.Contig2.203;evm.model.Contig7.207;evm.model.Contig7.316
PHI1695	1	PHI:1695|GzZC010|I1S2I3|5518|Gibberella	evm.model.Contig3.945
PHI1696	1	PHI:1696|GzZC011|I1S2Q1|5518|Gibberella	evm.model.Contig8.950
PHI1697	2	PHI:1697|GzZC012|I1S3R7|5518|Gibberella	evm.model.Contig6.941;evm.model.Contig14.606
PHI1698	1	PHI:1698|GzZC013|I1S2A5|5518|Gibberella	evm.model.Contig6.941
PHI1699	5	PHI:1699|GzZC014|I1RL94|5518|Gibberella	evm.model.Contig1.1811;evm.model.Contig1.756;evm.model.Contig3.313;evm.model.Contig6.886;evm.model.Contig25.8
PHI17	6	PHI:17|ACP|CAA43678|5482|Candida	evm.model.Contig1.1779;evm.model.Contig4.302;evm.model.Contig4.838;evm.model.Contig5.319;evm.model.Contig5.862;evm.model.Contig12.207
PHI1700	8	PHI:1700|GzZC015|I1RL82|5518|Gibberella	evm.model.Contig1.2241;evm.model.Contig6.229;evm.model.Contig6.810;evm.model.Contig7.928;evm.model.Contig7.933;evm.model.Contig12.223;evm.model.Contig12.418;evm.model.Contig14.5
PHI1701	4	PHI:1701|GzZC016|I1RKS9|5518|Gibberella	evm.model.Contig3.386;evm.model.Contig3.468;evm.model.Contig6.175;evm.model.Contig9.573
PHI1702	2	PHI:1702|GzZC017|I1RTR1|5518|Gibberella	evm.model.Contig9.197;evm.model.Contig12.734
PHI1704	1	PHI:1704|GzZC019|I1RPF7|5518|Gibberella	evm.model.Contig4.400
PHI1705	2	PHI:1705|GzZC020|I1RJB4|5518|Gibberella	evm.model.Contig1.215;evm.model.Contig5.118
PHI1706	2	PHI:1706|GzZC021|I1RJ68|5518|Gibberella	evm.model.Contig3.805;evm.model.Contig3.945
PHI1707	5	PHI:1707|GzZC022|I1RJY6|5518|Gibberella	evm.model.Contig5.320;evm.model.Contig6.612;evm.model.Contig11.142;evm.model.Contig13.475;evm.model.Contig14.540
PHI1709	5	PHI:1709|GzZC024|I1RR13|5518|Gibberella	evm.model.Contig1.860;evm.model.Contig3.202;evm.model.Contig6.744;evm.model.Contig10.965;evm.model.Contig12.646
PHI1710	7	PHI:1710|GzZC025|I1RIH3|5518|Gibberella	evm.model.Contig4.877;evm.model.Contig4.877;evm.model.Contig8.505;evm.model.Contig14.283;evm.model.Contig18.77;evm.model.Contig18.84;evm.model.Contig18.84
PHI1711	3	PHI:1711|GzZC026|I1REQ5|5518|Gibberella	evm.model.Contig1.1086;evm.model.Contig10.343;evm.model.Contig11.344
PHI1712	7	PHI:1712|GzZC027|I1RMV9|5518|Gibberella	evm.model.Contig1.19;evm.model.Contig4.877;evm.model.Contig6.886;evm.model.Contig14.282;evm.model.Contig14.283;evm.model.Contig15.170;evm.model.Contig17.164
PHI1713	7	PHI:1713|GzZC028|I1RGG4|5518|Gibberella	evm.model.Contig2.895;evm.model.Contig5.1023;evm.model.Contig5.139;evm.model.Contig6.774;evm.model.Contig7.384;evm.model.Contig19.18;evm.model.Contig25.8
PHI1714	3	PHI:1714|GzZC029|I1RQU8|5518|Gibberella	evm.model.Contig1.2241;evm.model.Contig2.785;evm.model.Contig14.263
PHI1715	1	PHI:1715|GzZC030|I1RQN4|5518|Gibberella	evm.model.Contig7.384
PHI1716	5	PHI:1716|GzZC031|I1RLI0|5518|Gibberella	evm.model.Contig1.1621;evm.model.Contig1.1980;evm.model.Contig2.419;evm.model.Contig12.646;evm.model.Contig12.661
PHI1717	3	PHI:1717|GzZC032|I1R9K8|5518|Gibberella	evm.model.Contig5.1023;evm.model.Contig6.941;evm.model.Contig19.18
PHI1719	2	PHI:1719|GzZC034|I1S9U4|5518|Gibberella	evm.model.Contig2.1243;evm.model.Contig4.957
PHI172	2	PHI:172|CRK1|AAD25159|5476|Candida	evm.model.Contig9.682;evm.model.Contig14.462
PHI1720	5	PHI:1720|GzZC035|I1S956|5518|Gibberella	evm.model.Contig6.266;evm.model.Contig8.529;evm.model.Contig8.945;evm.model.Contig12.394;evm.model.Contig15.54
PHI1721	5	PHI:1721|GzZC036|I1S914|5518|Gibberella	evm.model.Contig1.1111;evm.model.Contig3.764;evm.model.Contig4.957;evm.model.Contig14.292;evm.model.Contig18.13
PHI1723	10	PHI:1723|GzZC038|I1S832|5518|Gibberella	evm.model.Contig1.1143;evm.model.Contig1.1573;evm.model.Contig2.1008;evm.model.Contig2.1008;evm.model.Contig2.203;evm.model.Contig3.73;evm.model.Contig8.852;evm.model.Contig11.460;evm.model.Contig11.460;evm.model.Contig15.438
PHI1724	4	PHI:1724|GzZC039|I1SAE9|5518|Gibberella	evm.model.Contig2.971;evm.model.Contig3.1176;evm.model.Contig11.180;evm.model.Contig11.180
PHI1725	4	PHI:1725|GzZC040|I1SAE7|5518|Gibberella	evm.model.Contig1.1631;evm.model.Contig3.800;evm.model.Contig5.118;evm.model.Contig5.118
PHI1726	3	PHI:1726|GzZC041|I1S9C7|5518|Gibberella	evm.model.Contig1.1622;evm.model.Contig1.958;evm.model.Contig15.132
PHI1729	4	PHI:1729|GzZC044|I1S5H3|5518|Gibberella	evm.model.Contig4.483;evm.model.Contig11.635;evm.model.Contig12.684;evm.model.Contig12.720
PHI173	1	PHI:173|CTG1|AAC03782|5466|Colletotrichum	evm.model.Contig9.260
PHI1730	3	PHI:1730|GzZC045|I1S6C7|5518|Gibberella	evm.model.Contig4.641;evm.model.Contig5.274;evm.model.Contig18.111
PHI1731	9	PHI:1731|GzZC046|I1S578|5518|Gibberella	evm.model.Contig1.19;evm.model.Contig3.386;evm.model.Contig3.386;evm.model.Contig3.468;evm.model.Contig4.78;evm.model.Contig6.175;evm.model.Contig9.573;evm.model.Contig9.573;evm.model.Contig14.612
PHI1732	1	PHI:1732|GzZC047|I1S6B4|5518|Gibberella	evm.model.Contig3.210
PHI1733	1	PHI:1733|GzZC048|I1S737|5518|Gibberella	evm.model.Contig2.1114
PHI1734	6	PHI:1734|GzZC049|I1S6Y8|5518|Gibberella	evm.model.Contig1.2352;evm.model.Contig2.1114;evm.model.Contig2.947;evm.model.Contig8.529;evm.model.Contig14.612;evm.model.Contig22.9
PHI1735	3	PHI:1735|GzZC050|I1S6X4|5518|Gibberella	evm.model.Contig5.338;evm.model.Contig13.286;evm.model.Contig15.98
PHI1736	7	PHI:1736|GzZC051|I1S4F3|5518|Gibberella	evm.model.Contig1.1667;evm.model.Contig1.2123;evm.model.Contig6.441;evm.model.Contig6.691;evm.model.Contig7.859;evm.model.Contig9.568;evm.model.Contig15.87
PHI1737	2	PHI:1737|GzZC052|I1S4E2|5518|Gibberella	evm.model.Contig1.2385;evm.model.Contig2.819
PHI1738	5	PHI:1738|GzZC053|I1S4B9|5518|Gibberella	evm.model.Contig1.1477;evm.model.Contig1.1704;evm.model.Contig7.275;evm.model.Contig12.684;evm.model.Contig12.720
PHI1739	9	PHI:1739|GzZC054|I1S7B9|5518|Gibberella	evm.model.Contig1.1302;evm.model.Contig2.1109;evm.model.Contig2.1243;evm.model.Contig4.1001;evm.model.Contig4.141;evm.model.Contig6.383;evm.model.Contig9.197;evm.model.Contig10.470;evm.model.Contig11.305
PHI174	1	PHI:174|GNA1|BAA36496|5476|Candida	evm.model.Contig7.407
PHI1740	4	PHI:1740|GzZC055|I1S791|5518|Gibberella	evm.model.Contig5.383;evm.model.Contig12.322;evm.model.Contig12.322;evm.model.Contig16.100
PHI1741	8	PHI:1741|GzZC056|I1S780|5518|Gibberella	evm.model.Contig2.1109;evm.model.Contig5.396;evm.model.Contig5.396;evm.model.Contig12.734;evm.model.Contig13.618;evm.model.Contig14.387;evm.model.Contig14.387;evm.model.Contig17.72
PHI1742	15	PHI:1742|GzZC057|I1S7H5|5518|Gibberella	evm.model.Contig1.1622;evm.model.Contig1.860;evm.model.Contig1.960;evm.model.Contig2.1299;evm.model.Contig2.419;evm.model.Contig4.742;evm.model.Contig4.831;evm.model.Contig5.355;evm.model.Contig7.168;evm.model.Contig9.197;evm.model.Contig10.965;evm.model.Contig12.646;evm.model.Contig12.659;evm.model.Contig12.661;evm.model.Contig17.50
PHI1743	4	PHI:1743|GzZC058|I1S8J4|5518|Gibberella	evm.model.Contig1.1302;evm.model.Contig11.28;evm.model.Contig11.305;evm.model.Contig20.168
PHI1744	1	PHI:1744|GzZC059|I1RX18|5518|Gibberella	evm.model.Contig6.252
PHI1745	1	PHI:1745|GzZC060|I1RWX2|5518|Gibberella	evm.model.Contig6.266
PHI1746	9	PHI:1746|GzZC061|I1RWV5|5518|Gibberella	evm.model.Contig1.1143;evm.model.Contig1.1573;evm.model.Contig8.852;evm.model.Contig8.99;evm.model.Contig11.460;evm.model.Contig11.460;evm.model.Contig15.438;evm.model.Contig15.438;evm.model.Contig18.13
PHI1747	11	PHI:1747|GzZC062|I1S6W1|5518|Gibberella	evm.model.Contig1.1832;evm.model.Contig3.408;evm.model.Contig5.1031;evm.model.Contig7.655;evm.model.Contig7.961;evm.model.Contig9.594;evm.model.Contig9.94;evm.model.Contig11.67;evm.model.Contig12.628;evm.model.Contig17.180;evm.model.Contig18.87
PHI1749	3	PHI:1749|GzZC064|I1S4A5|5518|Gibberella	evm.model.Contig3.91;evm.model.Contig8.945;evm.model.Contig15.54
PHI1750	4	PHI:1750|GzZC065|I1S487|5518|Gibberella	evm.model.Contig1.738;evm.model.Contig4.400;evm.model.Contig5.144;evm.model.Contig11.305
PHI1751	1	PHI:1751|GzZC066|I1RZ96|5518|Gibberella	evm.model.Contig2.1120
PHI1752	20	PHI:1752|GzZC067|I1RZR8|5518|Gibberella	evm.model.Contig1.1066;evm.model.Contig1.1302;evm.model.Contig1.1620;evm.model.Contig1.467;evm.model.Contig2.201;evm.model.Contig2.357;evm.model.Contig2.895;evm.model.Contig4.605;evm.model.Contig5.355;evm.model.Contig6.274;evm.model.Contig6.744;evm.model.Contig6.774;evm.model.Contig7.893;evm.model.Contig7.894;evm.model.Contig8.102;evm.model.Contig8.505;evm.model.Contig9.377;evm.model.Contig15.251…
PHI1753	10	PHI:1753|GzZC068|I1RZN4|5518|Gibberella	evm.model.Contig1.1224;evm.model.Contig2.572;evm.model.Contig4.1001;evm.model.Contig4.1001;evm.model.Contig6.383;evm.model.Contig6.383;evm.model.Contig10.296;evm.model.Contig10.470;evm.model.Contig10.470;evm.model.Contig18.156
PHI1754	1	PHI:1754|GzZC069|I1S1D6|5518|Gibberella	evm.model.Contig15.132
PHI1755	3	PHI:1755|GzZC070|I1S1A5|5518|Gibberella	evm.model.Contig5.383;evm.model.Contig5.396;evm.model.Contig10.175
PHI1756	3	PHI:1756|GzZC071|I1S4Q3|5518|Gibberella	evm.model.Contig6.223;evm.model.Contig9.373;evm.model.Contig12.414
PHI1757	10	PHI:1757|GzZC072|I1RYY1|5518|Gibberella	evm.model.Contig3.340;evm.model.Contig3.340;evm.model.Contig6.511;evm.model.Contig6.886;evm.model.Contig10.175;evm.model.Contig11.238;evm.model.Contig11.238;evm.model.Contig13.241;evm.model.Contig14.428;evm.model.Contig14.80
PHI1758	5	PHI:1758|GzZC073|I1RXV2|5518|Gibberella	evm.model.Contig1.1302;evm.model.Contig6.229;evm.model.Contig7.928;evm.model.Contig7.933;evm.model.Contig12.418
PHI1759	5	PHI:1759|GzZC074|I1RXS2|5518|Gibberella	evm.model.Contig3.1072;evm.model.Contig4.74;evm.model.Contig8.62;evm.model.Contig9.373;evm.model.Contig11.344
PHI1760	5	PHI:1760|GzZC075|I1RXP9|5518|Gibberella	evm.model.Contig4.641;evm.model.Contig5.274;evm.model.Contig5.274;evm.model.Contig18.111;evm.model.Contig18.111
PHI1761	6	PHI:1761|GzZC076|I1RXN7|5518|Gibberella	evm.model.Contig3.750;evm.model.Contig4.641;evm.model.Contig5.274;evm.model.Contig5.274;evm.model.Contig18.111;evm.model.Contig18.111
PHI1762	25	PHI:1762|GzZC077|I1RXJ4|5518|Gibberella	evm.model.Contig1.1395;evm.model.Contig1.1620;evm.model.Contig1.1621;evm.model.Contig1.1622;evm.model.Contig1.860;evm.model.Contig1.960;evm.model.Contig2.1299;evm.model.Contig2.419;evm.model.Contig3.202;evm.model.Contig3.750;evm.model.Contig4.742;evm.model.Contig4.831;evm.model.Contig6.744;evm.model.Contig7.168;evm.model.Contig7.168;evm.model.Contig9.573;evm.model.Contig10.711;evm.model.Contig10.…
PHI1763	5	PHI:1763|GzZC078|I1RXE8|5518|Gibberella	evm.model.Contig1.1980;evm.model.Contig2.1109;evm.model.Contig3.340;evm.model.Contig3.340;evm.model.Contig6.274
PHI1765	3	PHI:1765|GzZC080|I1RY91|5518|Gibberella	evm.model.Contig1.1659;evm.model.Contig8.99;evm.model.Contig14.367
PHI1766	3	PHI:1766|GzZC081|I1S160|5518|Gibberella	evm.model.Contig2.1114;evm.model.Contig6.106;evm.model.Contig10.535
PHI1767	5	PHI:1767|GzZC082|I1S134|5518|Gibberella	evm.model.Contig2.1008;evm.model.Contig3.73;evm.model.Contig8.884;evm.model.Contig8.99;evm.model.Contig18.13
PHI1768	1	PHI:1768|GzZC083|I1RAN6|5518|Gibberella	evm.model.Contig18.195
PHI1769	9	PHI:1769|GzZC084|I1RXB2|5518|Gibberella	evm.model.Contig1.1477;evm.model.Contig1.738;evm.model.Contig2.139;evm.model.Contig5.338;evm.model.Contig7.275;evm.model.Contig8.502;evm.model.Contig11.668;evm.model.Contig14.459;evm.model.Contig15.98
PHI177	1	PHI:177|ODC|CAB56523|13684|Stagonospora	evm.model.Contig6.185
PHI1770	2	PHI:1770|GzZC085|I1RX79|5518|Gibberella	evm.model.Contig1.1764;evm.model.Contig1.1764
PHI1771	2	PHI:1771|GzZC086|I1RX74|5518|Gibberella	evm.model.Contig7.500;evm.model.Contig7.604
PHI1772	12	PHI:1772|GzZC087|I1S053|5518|Gibberella	evm.model.Contig1.1381;evm.model.Contig1.1477;evm.model.Contig1.888;evm.model.Contig2.852;evm.model.Contig3.894;evm.model.Contig4.456;evm.model.Contig4.78;evm.model.Contig7.342;evm.model.Contig8.502;evm.model.Contig11.39;evm.model.Contig13.613;evm.model.Contig13.613
PHI1773	28	PHI:1773|GzZC088|I1S409|5518|Gibberella	evm.model.Contig1.1244;evm.model.Contig1.1364;evm.model.Contig1.1742;evm.model.Contig1.1832;evm.model.Contig1.576;evm.model.Contig1.947;evm.model.Contig2.1228;evm.model.Contig2.1325;evm.model.Contig3.408;evm.model.Contig3.58;evm.model.Contig3.82;evm.model.Contig5.123;evm.model.Contig5.650;evm.model.Contig7.177;evm.model.Contig7.655;evm.model.Contig7.961;evm.model.Contig9.300;evm.model.Contig9.314…
PHI1774	2	PHI:1774|GzZC089|I1S3Z9|5518|Gibberella	evm.model.Contig7.867;evm.model.Contig10.129
PHI1775	15	PHI:1775|GzZC090|I1S5X3|5518|Gibberella	evm.model.Contig1.1244;evm.model.Contig1.1742;evm.model.Contig1.1832;evm.model.Contig1.576;evm.model.Contig2.1228;evm.model.Contig2.1325;evm.model.Contig3.82;evm.model.Contig4.258;evm.model.Contig7.177;evm.model.Contig9.94;evm.model.Contig12.252;evm.model.Contig12.535;evm.model.Contig12.537;evm.model.Contig13.588;evm.model.Contig14.396
PHI1777	4	PHI:1777|GzZC092|I1S2U0|5518|Gibberella	evm.model.Contig3.340;evm.model.Contig3.340;evm.model.Contig3.468;evm.model.Contig6.511
PHI1778	14	PHI:1778|GzZC093|I1S353|5518|Gibberella	evm.model.Contig1.1667;evm.model.Contig1.2123;evm.model.Contig3.538;evm.model.Contig3.58;evm.model.Contig5.1052;evm.model.Contig6.441;evm.model.Contig6.691;evm.model.Contig6.893;evm.model.Contig7.546;evm.model.Contig9.742;evm.model.Contig11.39;evm.model.Contig15.554;evm.model.Contig15.87;evm.model.Contig15.87
PHI1779	6	PHI:1779|GzZC094|I1S325|5518|Gibberella	evm.model.Contig1.1477;evm.model.Contig1.2123;evm.model.Contig2.139;evm.model.Contig6.441;evm.model.Contig7.859;evm.model.Contig11.635
PHI178	5	PHI:178|pabaA|AAD31929|5085|Aspergillus	evm.model.Contig5.917;evm.model.Contig5.917;evm.model.Contig9.483;evm.model.Contig12.630;evm.model.Contig19.110
PHI1780	4	PHI:1780|GzZC095|I1S396|5518|Gibberella	evm.model.Contig13.618;evm.model.Contig14.387;evm.model.Contig14.387;evm.model.Contig17.72
PHI1781	2	PHI:1781|GzZC096|I1S389|5518|Gibberella	evm.model.Contig1.1667;evm.model.Contig13.701
PHI1783	5	PHI:1783|GzZC098|I1S2C5|5518|Gibberella	evm.model.Contig1.158;evm.model.Contig3.800;evm.model.Contig3.987;evm.model.Contig4.89;evm.model.Contig15.535
PHI1784	8	PHI:1784|GzZC099|I1S2A9|5518|Gibberella	evm.model.Contig1.1704;evm.model.Contig2.1228;evm.model.Contig2.1325;evm.model.Contig4.258;evm.model.Contig8.502;evm.model.Contig11.39;evm.model.Contig12.535;evm.model.Contig12.537
PHI1785	2	PHI:1785|GzZC100|I1S231|5518|Gibberella	evm.model.Contig15.98;evm.model.Contig15.98
PHI1787	4	PHI:1787|GzZC102|I1S1P9|5518|Gibberella	evm.model.Contig4.490;evm.model.Contig6.266;evm.model.Contig10.240;evm.model.Contig16.240
PHI1788	3	PHI:1788|GzZC103|I1S1N1|5518|Gibberella	evm.model.Contig1.467;evm.model.Contig14.19;evm.model.Contig14.19
PHI1789	5	PHI:1789|GzZC104|I1RVU7|5518|Gibberella	evm.model.Contig2.357;evm.model.Contig7.604;evm.model.Contig8.239;evm.model.Contig10.754;evm.model.Contig12.555
PHI179	12	PHI:179|PELA|AAA33338|140110|Nectria	evm.model.Contig1.938;evm.model.Contig2.1019;evm.model.Contig2.208;evm.model.Contig2.30;evm.model.Contig3.453;evm.model.Contig3.652;evm.model.Contig4.130;evm.model.Contig6.73;evm.model.Contig9.629;evm.model.Contig11.609;evm.model.Contig12.738;evm.model.Contig14.12
PHI1790	2	PHI:1790|GzZC105|I1RVT7|5518|Gibberella	evm.model.Contig2.785;evm.model.Contig14.263
PHI1791	2	PHI:1791|GzZC106|I1RVN8|5518|Gibberella	evm.model.Contig9.59;evm.model.Contig9.59
PHI1792	4	PHI:1792|GzZC107|I1RVS7|5518|Gibberella	evm.model.Contig3.987;evm.model.Contig4.89;evm.model.Contig15.535;evm.model.Contig15.535
PHI1793	5	PHI:1793|GzZC108|I1RWT7|5518|Gibberella	evm.model.Contig2.1094;evm.model.Contig2.65;evm.model.Contig2.65;evm.model.Contig11.120;evm.model.Contig13.364
PHI1795	7	PHI:1795|GzZC110|I1RSX8|5518|Gibberella	evm.model.Contig1.1261;evm.model.Contig3.196;evm.model.Contig3.577;evm.model.Contig6.889;evm.model.Contig7.56;evm.model.Contig9.373;evm.model.Contig12.414
[truncated: 1,436 more rows]

## Sheet: Table S3
Table S3. Genes relevant to fungal pathogenicity of C. cassiicola CCP
[truncated: 3,412 more rows]
