# Supplementary material for: Genomic Characteristics and Comparative Genomics Analysis of Two Chinese Corynespora cassiicola Strains Causing Corynespora Leaf Fall (CLF) Disease
Source: J Fungi (Basel). 2021 Jun 16;7(6):485. doi: 10.3390/jof7060485 (PMC8235470; doi:10.3390/jof7060485)
Supplement: Supplementary file 1 [file jof-07-00485-s001.zip › jof-1246405-supplementary/Additionalfile 5.txt]

>CC01-1.2KS
IAVIGMSLKFPGDAVSVEALWDILNKKKCTKTDWPADRASIESFHDPERKEGGATMPARGGNFLKEDPAKFDSSFFSIPAYEAISMDPQQRILLETTYKALENAGIPLQNPHQPETGVFVGCMSDDYKVNLHNDIDSFPTYAATGAGQSMLANRLSWFFDLHGPSIAVDSACSSSLMALDLACQSLRCGDSSMASTNSPHKTNAFANIDFDERANGYARSEGAAVVIIKRLSNAIADNDTIRAVIRSTASNSDGYTPGITQPSERSQADLIKKTYAKAGLSLEDTRFFEAHGTGTLAGDPIEAAAIGCAFGSYRSDSEPLYIGALKSNIGHLEGASGIAGFVKAVIAVEKGVIPPNLSPRRLNPKIKDADFHMKVTISTIPSAKVRRASINSFGYGGSNTHVVIDDA
>CC01-2.1KS
IAICGMALRLPAALKTPAQFWEFLTQKKDARERIPLERFNAEAFHSASGKSGYINSQYGYFLDESAEVGAIDTSFFRMSQQESQRMDPQQKILLELARECFESAGEIDWRGKDVGTYIGSFGNDWVEMALKDPLAKSMYKVTGSGDFMLSNRLAYEYDLKGPSMTVRTGCSASLVGLHEACVAIRNGDCSAALQGVISLNASCRTFDANADGYARGEAVNMIYIKSLSAAIKDGNPIRAVIRGTATNADGRTAGMSLPSAASQEEMIRKAYATAGIAQHDISRTAFVECHGTGTLTGDPIEATAVGSVFGSHGVYIGSCKPNVGHSEGASGITSVIKAVLALENSIIPPNIKFVTPNPKIQFDGKKLKVPTECMEWPEDRLERISVNSFGIGGAN
>CC01-2.5KS
IAIVGYSGRFPDAASTHKFWEILHLGKDVHREIPKDRFDVDAHYDPTGKKKNTSRVRHGCFIEEPGLFDARFFNMSPREAANADPGQRLAITTAYEAFEMAGFVPNRTASTQRDRVGIFYGMTSDDWREVNSGQNVDTYFIPGGNRAFTPGRINYHFKFSGPSFSVDTACSSSFAAIHTACNSLWRGDCDTAIAGGTNVMTNPDNFAGLDRGHFLSTTGNCNTFDDGANGYCRADAVGTIIMKRLEDAEADCDPIYGVVLGAYTNHSAEAESMTRPHVGAQAYIFDKMLNSANVNPLDVSYIEMHGTGTQAGDAVEMGSVLQVFAPKEGGRPTQSLHLGSAKANIGHAESASGVASLIKVLLMMKNNEIPPHCGIKTKLNHKFPDLAARNVHIALKPTAWPRPEGGKRTVFMNNFSAAGGNTALLMEDAP
>CC01-2.7_1KS
IAVVGMSFRGPGDATDTENLLRMVAEGRESRSEIPEQKWNADAFYHPDANRYGTHNVKYGHWFQQDVYEFDAPFFSLSAAEAAALDPQQRMLLECSYEAFENSGTPMSRVVGTDTAVFTATFATDYTEMLWRDPESVPMYQCTNAGFSRANMANRISYSFDLKGPSVMVDTACSGGMTALHLACQSLLTGEARQALASGSSLVLGPEVMVTMSMMRFLSPDGRCYTFDERANGYARGEGVAVLLLKRLDDALADGDTIRAIIRGTGSNQDGKSMGITMPNSSSQEELIRSVYARTGLDPSETSYVECHGTGTQAGDTTETGAISRVFGVGRKQPLAIGSVKTNVGHLEGASGLASVIKSVLMLENGIILPNRNFEKANPKIPLKGWHLHVPTSVEPWNISKARRASVNSFGYGGANVHAILESA
>CC01-2.7_2KS
AIVGMSCRMPGKVASLDDFWNLLANSKDGYKEFPKDRFNWEAYYHPNQARKDSIHVKNGYFLDEDVANFDAQFFRMNATDASSFDPQGRIILECVYEALENAGIPKESVAGTKVGVFSTSNTSDYTLELKDDTCSMPSMVGVLGHGCMLSNVVSNAFDLVGPSVSVDTACSSAFYALQLAAQSLRSGETETCIVSGCALNLSPWRWTMLSNLTMLHPDGITKALDPNADSGYARGEGAASIILKPLDLAIRDNDRVHCVLSHVGVNHNGHTNGYTMPDAGLQAQLMQEVQTRINVKPDEFGFVEAHAPGTRVGDPIEVSAIQKVFSSDARTPEEPLLIGSVKANVGHLESSSGFPSLLKAALMLKKGMVVPNANFKDESMNSELKKLNMRVPISTEPWPKNKPYVAINNYGFGGANAHCIMQAAP
>CC01-3.2KS
IAIVGIALEFPQGVNTTEEFWKMICDGRSSTTEFPTSRMNVDAFFHPDEYRPSSIPLRGGNFVTEDLAAFDAPFFSITPAEASCMDPQHRRMLETAYLALEDAGIPIEKCAGSDTSVYTGCFTNDYLSILQQDYDAEQRHAAMGIAPSMLANRLSWFFNFKGNSVNLDSACSSSLVALHLACQDLRNGNASMASTSRANFVYHPNFMKMMSDFNFLSPDSRCWSFDQRANGYARGEGTAVIVVKRLEDALKSGDTIRAVIQNTGVNQDGRTPGITQPNQDAQVRLIRETYARCNIEMGPTRFFEAHGTGTKIGDPIEANSIGAAFRNYRNPKDPLYIGAVKANIGHLEGCSGLAGIIKTVLVLENGIIPPICGFSKLNPLIDAEGLHLKFPKELTKWPASHLRRACVNSFGFGGTNAVAILDDA
>CC01-4.2KS
IAICGMATRLPGGLRNPQQLYDFLLAKGDAKSRVPESRYNVSAYHSASGRPGSIITEYGYFLDESIKLGALDAARFSLNRSELEAADPQLRRMLEVVRECFDDAGNVGFKGENIGCYMGYYGEDWLEMQNRDPLQTGPYRVEGYSDFMLSNRVSYEMDLRGPSLTVRTACSSALVGLHEACLAIQRGDCDSAIVGGANLILGPNLTASMSEKGVLSPDGSCKTFSADADGYARGEAISAVYIKPLDAAMRDGNPIRAVIKGTMSNHDGKTLGVTLPSTESQEAMIRKAYQAAGISDFSQTAFVECHGTGTAIGDPIEVNAIARVFGDSGVFIGSVKPNLGHSEGASGLTSLIKCVLSLENRTILPNIKFTSPNPRIPFEENKLTVPMNPQSWPESRHERISINSFGIGGSNAHVIIDSA
>CC01-4.3KS
VAIVGLACRLPGSCNTPKEFWDFLERGGIASLIPPETRFRLDTHQDGSKKPGTMASPGGMFIDADPRDIDAPFFKLSKGEAVSMDPQQRQLLEVVYEGLENSGITLEELNSNPVGCFVSSYACDYADIQARDPENRAPATTVGIGRAMLSNRISHFLNIKGPSMTIDTACSGSLVGADIAIRYLQTREITGAIVAGCNMYLSPEHVMDSMSANGTASATGRCHTFDGKADGYIKSEAVNMVFLKRLDDAIRDKNPIRAIIRGSATGSDGWTAGIASPNWEAQAATIQQAYRNAHISDLSKTSYVECHGTGTRAGDVIEVNGVASVFSPFRTAELPLQIGSVKSNIGHSEPAAGISGLLKATLALEAGIIPGNPTFKDPNPKIEFEKIKLRPSRVSTRWCVPPRLRRAGVNSFGYGGSNAHLIVD
>CC01-4.5KS
IAVIGFAFKLPQDADDVDAFWEILEEGRNVGTEWPNDRINIASFYDPSSRNNNTIKSRGAHFLNHDPAAFDAPFFSITAKEAAAMDPQQRILLETSYRALENAGITISDVSKSETAVYEASMVDDYSKFLSKDADTMPQMTATGTAHSIMANRISWFFNLLGPSIHVDTACSSSMVAADLAVQALQNCTSSMAIVAGSNLILGPEGSVMLSRMNFLSPDSRCYSFDHRANGYARGEGSIVLIMKRVCDAIENGDIIRAVIRATGSNQDGHTPGLSMPSIDSQERLIRSVYQKVALGFDMTRYIEAHGKLRDYEMPSRFIIPVTGTGTPVGDPIEMAAIGRVFRTSRSPEEPLYVGSVKANIGHLEGASGLAGILKAILILEKGTIPPNALFEKVNPNLDIEFYNIRIPQKCTAWPSPGIRRISVNSFGFGGTNSHAILED
>CC01-5.1KS
IAIIGLSLRAGPATDPHSFFTLLSRMRSTFSPKIPTTRFNPASFFHPSASKLGCTNTKSGSFVSGDITSFDAPFFSISEQEAISMDPQQRMLLECAFEALDSAGVPKGKVVGSGVGVFVGAAQPEYEVDLWRDGEGRMFQATGNHLAMQANRISHFFDWRGPSVTMDTACSSSLTAVHYACQSIRNGESEIALVGGCNLNLIPEFFMNYSTSRLLGKAGRSYSFDARGTGYGRGEGCGMILLKPLDQAIRDNDSVRAVIFGSGVNQDGYTPGITTPNGSSQEALIRSIYTSYDLDPDLTGYVEAHGTGTRVGDPIEVRALHNVFGTRPARDPLYVGSVKSNIGHLESASGILAVIKTALILDRGFILPNYDFKKANPNIPFKGWGMKIPVRQIPWPRNKKYASVNNFGFGGTNAHVVMGRA
>CC01-5.2KS
IAIIGMSGRFPGAESLDAFWEVLKSGMDLCQEIPRDRFDTTTHYDPTGKKENTSLTPFGCFLDRPGVFDARMFNMSPREAASTDPGQRLLLMSTYEALERAGYSQEPSETERDNKVGSFFGQTIDDWREYNAAEKVDMYYVTGGIRAFSAGRVNYHFKWDGPAYSVDSACSSSLLAIQLACKSLSGRECNMAVAGGSNIVTGCNMYSGLSRGSFLSQTGACKTFDSTADGYCRGEGVGVVVLKRMADALANGDPVLAVIKSAATNHSAKAVSITHPHVETQERLFRDVLTQGGVNPVDVDYVEFHGTGTQAGDAAEAQSVVDVFGATHRARPLTVGSVKPNIGHGEAAAGVCSLIKTLIMLQHEEILPHSGVKGELNPKLPLFPDHGCQIATSATFSREPHRTRTVMVNNFSAAGGNTSILIQD
>CC01-5.3_1KS
IAVVGLACRFPGDASTPSKFWDLLKEGKDAYSPTSARWNSDAFYHSNTTRTNTIPTKGGHFLKQDPYVYDAAFFNITATEAVALDPKQRIAMEVTYEALENANLSLQDIWGTQTTCYIGSAVSDYRDSVIRDFMQNPKYHLLGTGEEMISNRISHFLNIHGPSATVATACSSSLMATHMAVQSIKSGEADMAITGGVGLMLTPDFTTHLANLSFLNPAGQSRAFDESAGGYGRGEGCGILILKRLDKALADGDNVRAVIRATGANSDGYTQGVTMPSLEAQAALIKHVYESHGLDYASTQYVEAHGTGTKAGDPIEAEAIFSTIGKGAAGKRKGKLWMGSAKPNIGHLEPAAGVASIIKSVLALEHGLIPPNIRFHNPNPAIPFKDWNMAVPTELTPWPVAQVKRASINGFGMGGTNGHVVLEAF
>CC01-5.3_2KS
IAIVGMSGKGPGSEDLEEFWKVIATGTDCHSEIPSDRFDLEEYYCANRHGPGGPGKCTMSCRHGCFIKNPGHFDPKFFHISPREALLMDPGHRLFLMNAYEALETSGYSAGQTKTTDPNKMAVFFAQSADDWHKVSHHAMGCDAYTMQSIQRAFGPGRLAFQMKWEGPTYALDSACAGATSCIHLACMSLLSRDVDMAVAGATNVLSDPHSFTILSKAGVLSETGNCKTYRDDADGYCRADFSGAVVLKRLEDAVAHNDKILAVIASSARNHSGNAPSITTSDANAQQRLFNKVLRNARLSPDDVSYVEMHGTGTQVGDKAEMGAVSSVFTPRPEGRPLSVGAIKANIGHSEAAAGMSSVLKSILMLQKGLVPPQAGMPHNMNPNVQKFLQDDSSIVIPTQQTEFKGVGKEPKRILINNFDAAGGNACVLLEEY
>CC01-5.4KS
AIVGFACRLPGGNNSPQKLWDFLEDGGIAPNQVPKSRFNIDGHYDGSHKPGTMRPLGGMFLSDDIDLAHFDASFFETSGSDAVGLDPNQRQILEVVYEGLESAGIPLEKLDGSPVACFVGSYSSDYHAMLNRDGEDAPPNYVAGTARAMLANRVSYFLNIKGPSVTVDTACSGSLVGLDLACRSLQLREAEMAIVAASNLFLNPEHVMDTGGMGQAHSPTALCHTFDADADGYVKAEAVNCVIVKRLSDAIRDRDPIRAVVRGTASNSNGRTIGGIVSPNSVAQAAAIRAAYSNAGITDFNETAYLECHGTGTPAGDAAEVNGAGSVFARTRDPAHPLIIGSIKSNLGHAEPAAGLSGLIKVILSMEKNLIPGNPTFIKPNPKIDFAGNKVKASRRITAWPDKGYSVRRASVSSSGFGGSNAHAVVEQH
>CC01-5.5_1KS
IAIVGLSCRFPGDAATPSGFWDLLKNGLSGFSESTNRYNAEAFHHPQTQGTRQNVIPVKGGYFLKQDPYVFDAAFFNITATEAMALDPRQRIAMEVAYEALESAGMPLQKVKGTQTACFLGVSMSDYRDAVSRDFGNFPKYQILGVSDEMIANRISHFLDIHGPSATVQSACSSSLVATHVACQSLRSGESSMAIAGGVGLITLTDGTMHLTNLGFLNPKGHSMSFDADANGYGRGEGCGIVILKRLDDAIRDGDTIRAVIRGTGVNSDGWTQGVTMPSLEAQAALITQVYERNGLDYGSTQYVEAHGTGTKVGDPIETSAIHRTIGQPKTSSRKRLFVGSVKANIGHLEAAAGVASIIKGVLSLERGLIPPNINFSKPNPAIPLDEWNMAVPTKLTPWPAAHTKRMSINGFGMGGTNGHVVMDAY
>CC01-5.5_2KS
IAIVGMAGRGPGSNNVDEFWEAIMAKRDLCSEVPKDRFDIDEYYCEAHERGDQRCRMKVRYGCFMDNPGHFDARFFHISPREALLMDPNHRQFLTSTYEALESAGYSDGRWPHSFTCLDDAGILSPTGNCKTFRDDADGYCRGDFVGAVVLKRLEDAVAHNDRILAVVAASGRNHSGNSTSITTSDAAAQERLFRKVLLKAQLTPDDISYVEMHGTGTQTGDPAEINAVAKTFEHRRRANGPLPVGGIKANFGHSEAAAGMAELLKSIKMFQTSTIPPQAGMPHALNPKFPSLAAINIEIPSEPRPFVSNGSRPRRILLNNFDAAGGNACLLLEDF
>CC01-6.1KS
VAIIGMSCRFSGMADTPDGFWQMLSKGMTGWSRNAHNRFKLDSFWHPKSELNGSFNASGVHLLSQDPAVFDNDFFNISGVEAKAMDPQQRLMLEVAYETFENAGISLEKLEKSQTAVYCASSYQDYDQILGRDPEVSASYRFTGTGASLLANRLSYFFDLRGPSITIDTACSSTLVALHEACRVIRLGDASQAFVGGANLILDPDKFMVQSSMQFLSQSGRCFSFDSRASGYGRGEGIVGILLKPLSAALADGDSIRAVIRGTSVVSDGRTLGITMPSMESQTAAILKAYENAGLRMAETPYIEAHGTGTTVGDKAEAMAFSATIGKERQEKIIVGSVKSNLGHIENASGLASVAKIILALENGIIPPNPTWKRPSEQLALDEMGIIVPTSAMPWPAGALKRASVNSTGYGGTTCHAIIEA
>CC01-6.3KS
GDSTSPHAFWDLLSNGKSGKCNVPKSRFNVDGFYHPNGSERPGSMMTKGGYFLNEDTREFENSMFGINNLEATYMDPQQRKLLEVVFECLENAGVPLNAASGSNTGCYVGNFTFDYLVMQSRDADYLTRYNSTGMGTSILGNRISHVFNLKGPSLVIDTACSSSLYCLHVACTALENHECDAAIVAGANLIQSAEQHIGTMKAGVLSATSECHTFDASADGYGRAEGIGALYVKRLSDAIRDGDAIRSVIKGSAINANGKTAGISLPSADGQEAVIRKAMSKASLSPEDITYIECHGTGTKVGDAIEVEGLSRVFHRPADRPLFIGSVKSNIGHSEAASGIAGVIKSTLSLEKGYIPPTYGLKKLNPKLEPFKDGISIPTELIAWPGDKDRIPRIGINSFGYGGANAHVILEK
>CC01-6.4KS
IAVIGIGCRFPGGANSTQELWELLAAGRDAWTPVPASRWNEEAFFHPEPEHQGMHNHRGGHFLDQDISAFDGPFFSLAQGECEAIDPQHRVQMEVAYEALENAGIPLEKIGGSKTAVFMATFSADYNLIQQKDVNQVPKYHTTGIGNALAANRISYAFNLKGPSMTIDTGCSGSLVAVHQACQSLRLGECTMALAGGVNLMLSPDQMVTMSLMRSMANGSRVWNPDGKCYSFDSRGTSGYGRGEGSAVIALKMLNDAIRDGDPIRGIIRNSGVNQDGKTTAIMVPDPTAQTQLITSVHEQIGLDPRHTTYVEAHGTGTAVGDPLEFSAIATAFRRTASDLPLYLGTLKPNIGHLESASGIASLIKGILMLEHNQIAPTINIQCLRPDLDIENLGIQIPRCLTSWPHERLGRISINNFGYGGTNSHVIVES
>CC01-8.1KS
IAIVGAACRFAGEISSLGDLWDIISKTKTGHCKIPNDRWDADTWHHPDPDRKGGIAVKDGYFLKQDVGQFDAPFFSTTEKEAAAMDPMKRLLLEVAYESIENAGIRVENLTNSQTGCYVGCMTNDYEMMSLHDIYDVGHAAASATSEAMIANRVSWFFGLRGPSLTLDTACSSSLYALHLACQSLRLGETEMSLVAGVNLILNPNTMHQLSAMHMLSPEGISHTFDDRANGYGRGEGIGCLIIKRLSDAIRDGDTIRCVIRGTGVNADGKTPSITQPSSTAQADLIVRTYKAAGLSMASTQYFESHGTGTPVGDPIEMSAIGSTLGASRADADLGPLYVGSIKPTVGHTEGCSGLAGVFKAITCLERGMLVPTYGVGRLNPKLTLAEWNIALPSETMKWPEKGQRRISVNSFGFGGANAHVILDDA
>CC01-8.2KS
IAIVGMGCRLPGHSNSPTALWDLLKRGEMASNVPPATRFNLAGHFDGTRRPRTMKSAGGMFLEDVDPAVFDGQFFSISRADCIAMDPQQRQLLEVAYECLENGGIPLEKISGTKTGVIVGNSFTDYAAIQNRDPEDRADSITVGLSPSILSNRISHFLNITGPSMSIDTACSGSLVSLDVACRFLDSNQAEAMIVGGTNMWLAPEHNEEVGTMNMTMSASGKCQSFDANADGYVKAEGINIVYLKRLDDAIRDNDPIRAIIRGTASNASGRTAGIANPSSEAQAAVTRTAYKNAGISDFLATQYVECHGTGTLTGDPIEVRGVASVFGPGRQPGRELIIGSIKSNIGHSEAAAGLSGLLKATMAVERGQIPGNPTFITPSPKIDWKAFNLRASRTLVPWPRGSIIRRASVNSFGFGGANAHVVLENA
>CC01-8.3KS
IAVVGMALRLPGGIKSPDNLWDLLMNKGNARSRIPKDRYNIDAFHGPEAKPGEVSPQHGYFLEDSLEHFDAGFFAMSKAEVAELDPQQKLLLEVVWECMESGGQTNWRGTKVGCYVGVFGEDWLDLCSKDTQNHGMYRTMGTGDFAIANRVSYEYDLKGPSMTIRTGCSSALIGLHEACESLYSGHCSSAIRVLSPTGSCKTFDAKADGYARGEAINAIFIKKLDDALRDGDPIRAVIRATASNCDGKTAGISNPSSEAHEEMMRSAYSRACLSAPRTAYVECHGTGTPVGDPLETTAVGNVFRGAGVYIGSVKPNVGHSEGASGITSLIKAVLALENRIIPPNINFSTPNPKIPFEAAKLRVPLEPTQWPADRDERASVNSFGIGGTNVHVIIDSA
>CC01-9.1KS
VAVVGMSCRVPGAPTLHSFWTLLQTTTSQHAEIPPSRIPFTTPFRPVSDPKRKWFANLLSDPDPHAFDHKFFGKSAREATFMDPQQKMMLQAAYQAVEQAGYFASGSDPRGAGGKIGCWVGVSNVDYQDNVACHAANAYTATGSLMSFVAGKISHYFGWTGPSLSVDTACSGSAVAVHSACRALINGDVDGALAGGVNAITSPLWFQNLAGASFLSPTGQCKPFDAAGDGYCRGEAVGAVFLKRLDDAVRDGDQIFGTIAATEVLQNQNCTAITVPNAPSLSNLFRNVTSKAGVSPHDISVVEAHGTGTSVGDPAEYDGIRTVLGGPKRSSLLALRSVKGLVGHAECASGMVALIKTLLSIHNGAIPPQASHSTLNPALHATPSDKIEISMTLNPWNAEFKAALINNYGASGSNASMVVTEAP
>CC01-9.2KS
IAVVGAACRLPGANNLEELWEILATGTSKAEEIRPERIPLYTSFRASQDTKFTGRRKFYGNFIDGVDGFDNAFFHTNPKEAAYMDPQQRILLELAYQAMDSSGYMRTHKREAGDNVGCFIGASFNEYLDNTCAHAPTAYTATGTIRAFLCGKISYYFGWSGPAEVIDTACSASLVAVHRACKAIAAGECSMALAGGVNIMSGVNNFMDLGKAGFLSPTGQCKPFDKNGDGYCRADGAGLVVLKSLQHARADGDNILGIIPGVATNQGGLSASLTVPSSLAQMALYRRILKQAGMKPEHISYVECHGTGTQAGDPLEIASVRDVFSGGNRLETLHIGSLKGNIGHSETAAGVASLLKVLAMLQKQRIPPLASFKTLNPKIPALAPDKIAIAKRLEEWDAPLRAACVNSYGAAGSNSALL
>CC01-9.4KS
AIIGMSGRFPGAKGIDAFWDLLHQGLDVHKPAPALHWDVKTHVDPTGAKKNTSATPFGCWLDDPAEFDARFFNISPREAPQIDPAQRLALMTAYEAIEQAGLVPDATPSTRRDRVGVFYGVTSNDWMETNSAQAIDTYFIPGGNRAFIPGRINYCFKFSGPSYAVDTACSSSLAGIHLACNSLWRGDIDTAIAGGTNVLTNPDFTAGLDRGHFLSRTGNCKTFDDTADGYCRGEGIGTVIIKRLEDAVMDKDPILGLILGANTNHSAESESITRPHVGAQRAIFSKILNQGGVDPYTVGYVEMHGTGTQAGDAGEMSSVLDTFAPPLSKIEKGRKENEQLYLGSAKANIGHGEAASGISSLIKVLLMMQKNTIVPHCGIKTKINHRFPTDLQERKVNIALKPVEWERSSDPSKPRRVFVNNFSAAGGNSALLIEDAP
>CC01-11.1KS
IAIVGMSGRFPGAATHDKLWDLLEKGLDVHREVPSDRFDAQAHCDPTGKGKNKSHTPYGCFIDEPGLFDPRFFNMSPREAAQTDPMGRLALVTAYEALEMSGYVPNRTPSTKLHRIGTFYGQTSDDWREINASENVDTYFITGGVRAFAPGRINYYFKFSGPSFSIDTACSSSLAAIQLACTSLWAGDCDTACAGGLNVLTNPDIFAGLSKGQFLSKTGSCKTYDNDADGYCRGDGCGTVILKRYEDAIADKDNILGCILGAATNHSAEAVSITHPHAGAQEFLYKKVLANAGIDAHEISYVEMHGTGTQAGDGIEMTSVTNVFAPRHRQRRPEETLHLGAIKANIGHGEAASGINSLVKVLMMMRKNAIPANVGIKGVMNKTFPKDLLQRNVHIETQQVAWPRKNGEKRRLFLNNFSAAGGNTAVVLED
>CC01-11.2KS
IAILSMAGRFPRAPSMDAFWHVLEHGIDTHELAPASRWNTSTHVGDASALHMAKNISGTGFGCWLHDAGLFDARFFNMSPREAPQVDPAQRLALLTAAEALEQAGIVPGRTSSTQKDRIGVYFGSTSNDWMETNSAQDIDTYFIPGGNRAFIPGRINYHFKFSGPSYTIDTACSSSLSAIHLACNALWKGEVDTAIVGGTNVLTNPDMTAGLDRGHFLSRTGNCKTFDDTADGYCRGEAVATAVLKRLSDAVADKDPIQACILAIQTNHSAEADSITRPHVGAQQALFESLLLQAGVKAKEITYCEMHGTGTQAGDASEAMSVLQTLAPEAPTKAARSAHERLWIGAAKSNVGHGEAAAGVTSLAKVLLMLKHSTIPPHCGIKTKINHKLPDLAARNVSVATASVQWPRPYPGGGVRKVLLNNFSAAGGNTALILEDAP
>CC01-12.3_1KS
IAIIGSGCRFPGYAQTPEKLWKLLENPKDISSPLPTSRFNAAGFYHKDGAHHGHTNVKDLRGYFLSEEGVERRFDANFFGINNAEANVLDPQMRLLLEVTYEALERAGIKMESLQGTNTGCFVGLMSGEYESAMLKDPETIGTYHATGTARSFLSNRLSYFFDWHGPSMTIDTACSSSLVAVHQAVQLLRSGQSNVAIAAGSNMIMDSTNYISESKLQMLSPDGQSRMWDRNGNGYARGEGVCTIIMKRLKDALADGDYVECVIRETGCNSDGRTNGITRPSPIAQAALIRETYARAGLDPASAVDRPQYFEAHGTGTGMSCEQPAEAIHSSFFGDSDAEGGRLLVGSIKTVCGHTEGTAGVAGILKASLALQKGIVPPNLLFTSLNPSIQPFMDHLRLATTRSTWPPVMDGQPRRASVNSFGFGGTNAHAILESF
>CC01-12.3_2KS
TRKLWKLLENPKDISSPLPTSRFNAAGFYHKDGAHHGHTNVKDLRGYFLSEEGVERRFDANFFGINNAEANVLDPQMRLLLEVTYEALERAGIKMESLQGTNTGCFVGLMSGEYESAMLKDPETIGTYHATGTARSFLSNRLSYFFDWHGPSMTIDTACSSSLVAVHQAVQLLRSGQSNVAIAAGSNMIMDSTNYISESKLQMLSPDGQSRMWDRNGNGYARGEGVCTIIMKRLKDALADGDYVECVIRETGCNSDGRTNGITRPSPIAQAALIRETYARAGLDPASAVDRPQYFEAHGTGTGMSCEQPAEAIHSSFFGDSDAEGGRLLVGSIKTVCGHTEGTAGVAGILKASLALQKGIVPPNLLFTSLNPSIQPFMDHLRLATTRSTWPPVMDGQPRRASVNSFGFGGTNAHAILESF
>CC01-13.2_1KS
IAIIGLSCRFPGDATSPEKFWDLLVSKRDSYCLPPNRWNPDAFYHAGKDKLHTLANRGAHFLAEDVMAFDAAFFNISQAEATALDPQQRFTLELAYEAFENAGISIEAASGSKTGCFMGSATCDYRDTINRDPDSNPRYSLLGVITEMIANRTSWFYNLKGPSMTIQTACSSSLVALHLACKSLINGESDMALAGGVNLMLNPDFSIYLNNMTMSTKEGHCKSFDASGDGYSRGEGCGVVVLKRLEDALRDGDPVRAVIRGSGVNSDGFTQGITMPSSEAQARLIRDVYAAAGLGLADTQYIEAHGTGTKVGDPIECRAIYETLGKCASVNRKLILGSVKPNIGHLEGAASMAALIKGVLALEKGVIPPNLYFNTPNPAIPFDKWNLQVPTKMTPWPRSQQKRMSVSSFGVGGTNAHAILECA
>CC01-13.2_2KS
VAIVGMSGRYPGSDGLKDFWKTIVDGKIMHSEIPPDRFDLNELHDKNMAEHLSTATKYGCFIKQPGLFDARFFNVSPREAVQMDPGHRLFLMAAYEAVEMAGYSRGRFAAPEDGRIATFFGQSGDDWRDIVHSSGGDAFSLGGVQRSFGPGRVNFSMQWSGPAYSIDTACSSSLSSVTLACSSLLARECDMAVAGGANVMASPLTYHLLSKAGFLSTTGGCKTYLAEADGYCRGEFVGAFVLKRLEDAVADKDNILSVIAASARNHSGLSSSMMHSDHRAQEKVMAEVLRKARVDASEVSYVEMHGTGTQVGDYAEMKAVANTFGDPRRASTLKVGAVKAGIGHAEAGAGSAALLKTILMMQTGIIPPQPGFTGSLNPKLPDLERLSIEIPAEPQRLESREGRRSAIINSFDASGGNTCILIQEP
>CC01-19.1KS
IAIVGMSCRFPGNVSTPDEFWELLARSRTGFSDIPSTRFSSNRFFHPNPGKSGTTNARGGNFLTHDLTVFDAPFFGFTQQEAVSLDPQQRLLLECTFESLESAGIPKHEIVGKDVGVFVGGTFSDYDADLFRDAETIPMHQATGCHMAMQSNRISHFFDLRGPSYTIDTACSSSLVALHNACQSLRHGDSTMAIAAGVHLNMLPEFWISMSMSRLLGEAGRSFAFDQRGSGYGRGEGCAMLLLKPLDQAIRDNDPIRAVIAGTGINQDGKTPGITMPNGAAQEALIRSVYDKNLMDPKDTGYVEAHGTGTRVGDPIEMNALHRVFGEGRNKRKPLYVGSVKSNIGHLEAAAGIAGVIKTALMLERGFILPNYDFKHPNEKLPLDTWGFKVPIRQQPWPLGKKWASVNGFGFGGTNGHVVMTK
>CC01-20.1KS
IAIIGVGCRFPGGANSQDLLWDLLESEKSAWTTVPATRWREDAFRHASPELQGMHNHAGGHFIDQDIAAFDGSFFGLSASECEAVDPQQRLQLEVAYEALENAGISLEKVAGSNTAVYVATFSSDYNLLQHKDVQDIPKYHTTGVGAAIVANRISYLFDLRGLSVAMDTGCSGSLVAIHQACQSLKSGECDMAIAGGVNLMLSPDQMVTMSPMRCWSDQGRCFSFDDRGTGYGRGEGAAAIVLKRLDDAIQNGDPIRAVIRNSGVNQDGKTQGIMVPKADAQTQLIRSVYQAVDLDPRETAFVEAHGTGTAIGDPAEVESIRSAFGSARDSMALSIGSIKPNIGHLEAASGVAGVIKGVLMLERGQVLPTTGIRSLKRDLRLEENGISIPRKLTAWPENKQRRLSVNSFGYGGTNAHAILEAAP
>CC01-21.1KS
IAIIGVGCRFPGGANSQDLLWDLLESEKSAWTTVPATRWREDAFRHASPELQGMHNHAGGHFIDQDIAAFDGSFFGLSASECEAVDPQQRLQLEVAYEALENAGISLEKVAGSNTAVYVATFSSDYNLLQHKDVQDIPKYHTTGVGAAIVANRISYLFDLRGLSVAMDTGCSGSLVAIHQACQSLKSGECDMAIAGGVNLMLSPDQMVTMSPMRCWSDQGRCFSFDDRGTGYGRGEGAAAIVLKRLDDAIQNGDPIRAVIRNSGVNQDGKTQGIMVPKADAQTQLIRSVYQAVDLDPRETAFVEAHGTGTAIGDPAEVESIRSAFGSARDSMALSIGSIKPNIGHLEAASGVAGVIKGVLMLERGQVLPTTGIRSLKRDLRLEENGISIPRKLTAWPENKQRRLSVNSFGYGGTNAHAILEAAP
>CC01-21.2KS
IAIIGSGCRFPGYAQTPEKLWKLLENPKDISSPLPTSRFNAAGFYHKDGAHHGHTNVKDLRGYFLSEEGVERRFDANFFGINNAEANVLDPQMRLLLEVTYEALERAGIKMESLQGTNTGCFVGLMSGEYESAMLKDPETIGTYHATGTARSFLSNRLSYFFDWHGPSMTIDTACSSSLVAVHQAVQLLRSGQSNVAIAAGSNMIMDSTNYISESKLQMLSPDGQSRMWDRNGNGYARGEGVCTIIMKRLKDALADGDYVECVIRETGCNPMVAQMELPGIPSPIAQAALIRETYARAGLDPASAVDRPQYFEAHGTGTAAGDPIEAEAIHSSFFGDSDAEGGRLLVGSIKTVCGHTEGTAGVAGILKASLALQR
>CC01-22.1KS
AIVGFSFRFPQDATSSERFWSMMKEKRCAATHIPGDRFNVDAYHHASSERTDTQDMGAFDAPFFSISPAEAAAMDPQQRGMLETCYHALENAGIPLQSVAGSKTAVYTGCFSDDHRITSVKDPERLSKYVGTGTELSLLANRLSWWFDLRGPSFNLDNACASGLTAFHLACQSLQARESSMALVGGSNLMSSIEQFLLLSNLSMLSAQGRSFSFDHRANGYGRGEGYGIVVVKTLSDALRDGDCIRAVVRATGANQDGKTPSLTSPSQTAQEALIRETYGRAHGTGTAVGDPIEARALGAVLGAGRSVDRPLYIGAVKSNIGHLEGASGIAGIIKTVLALERAVIPPNANFEKLNPAIDAGALHLAFPQEPTPWPQEGQRRASINSFGFGGSNCHVVLDDA
>CC01-25.1KS
IAIIGSGCRFPGYAQTPEKLWKLLENPKDISSPLPTSRFNAAGFYHKDGAHHGHTNVKDLRGYFLSEEGVERRFDANFFGINNAEANVLDPQMRLLLEVTYEALERAGIKMESLQGTNTGCFVGLMSGEYESAMLKDPETIGTYHATGTARSFLSNRLSYFFDWHGPSMTIDTACSSSLVAVHQAVQLLRSGQSNVAIAAGSNMIMDSTNYISESKLQMLSPDGQSRMWDRNGNGYARGEGVCTIIMKRLKDALADGDYVECVIRETGCNSDGRTNGITRPSPIAQAALIRETYARAGLDPASAVDRPQYFEAHGTGTGMSCEQPAEAIHSSFFGDSDAEGGRLLVGSIKTVCGHTEGTAGVAGILKASLALQKGIVPPNLLFTSLNPSIQPFMDHLRLATTRSTWPPVMDGQPRRASVNSFGFGGTNAHAILESF
>CC01-30.1KS
IAIIGSGCRFPGYAQTPEKLWKLLENPKDISSPLPTSRFNAAGFYHKDGAHHGHTNVKDLRGYFLSEEGVERRFDANFFGINNAEANVLDPQMRLLLEVTYEALERAGIKMESLQGTNTGCFVGLMSGEYESAMLKDPETIGTYHATGTARSFLSNRLSYFFDWHGPSMTIDTACSSSLVAVHQAVQLLRSGQSNVAIAAGSNMIMDSTNYISESKLQMLSPDGQSRMWDRNGNGYARGEGVCTIIMKRLKDALADGDYVECVIRETGCNSDGRTNGITRPSPIAQAALIRETYARAGLDPASAVDRPQYFEAHGTGTGMSCEQYCWCGGHTESVFSFAKGHSTPNLLFTSLNPSIQPFMDHLRLATTRSTWPPVMDGQPRRASVNSFGFGGTNAHAILESF
>CC01-30.2KS
IAIIGSGCRFPGYAQTPEKLWKLLENPKDISSPLPTSRFNAAGFYHKDGAHHGHTNVKDLRGYFLSEEGVERRFDANFFGINNAEANVLDPQMRLLLEVTYEALERAGIKMESLQGTNTGCFTIGTYHATGTARSFLSNRLSYFFDWHGPSMTIDTACSSSLVAVHQAVQLLRSGQSNVAIAAGSNMIMDSTNYISESKLQMLSPDGQSRMWDRNGNGYARGEGVCTIIMKRLKDALADGDYVECVIRETGCNSDGRTNGITRPSPIAQAALIRETYARAGLDPASAVDRPQYFEAHGTGTGMSCEQPAEAIHSSFFGDSDAEGGRLLVGSIKTVCGHTEGTAGVAGILKASLALQRAYIQPFMDHLRLATTRSTWPPVMDGQPRRASVNSFGFGGTNAHAILESF
>YN49-1.4KS
IAIVGYSGRFPDAASTHKFWEILHLGKDVHREIPKDRFDVDAHYDPTGKKKNTSRVRHGCFIEEPGLFDARFFNMSPREAANADPGQRLAITTAYEAFEMAGFVLNRTASTQRDRVGIFYGMTSDDWREVNSGQNVDTYFIPGGNRAFTPGRINYHFKFSGPSFSVDTACSSSFAAIHTACNSLWRGDCDTAIAGGTNVMTNPDNFAGLDRGHFLSTTGNCNTFDDGANGYCRADAVGTIIMKRLEDAEADCDPIYGVVLGAYTNHSAEAESMTRPHVGAQAYIFDKMLNSANVNPLDVSYIEMHGTGTQAGDAVEMGSVLQVFAPKEGGRPTQSLHLGSAKANIGHAESASGVASLIKVLLMMKNNEIPPHCGIKTKLNHKFPDLAARNVHIALKPTAWPRPEGGKRTVFMNNFSAAGGNTALLMEDAP
>YN49-1.6_1KS
IAVVGMSFRGPGDATNTENLLRMVAEGRESRSEIPEQKWNADAFYHPDANRYGTHNVKYGHWFQQDVYEFDAPFFSLSAAEAAALDPQQRMLLECSYEAFENSGSPMSRVVGTDTAVFTATFATDYTEMLWRDPESVPMYQCTNAGFSRANMANRISYSFDLKGPSVMVDTACSGGMTALHLACQSLLTGEARQALASGSSLVLGPEVMVTMSMMRFLSPDGRCYTFDERANGYARGEGVAVLLLKRLDDALADGDTIRAIIRGTGSNQDGKSMGITMPNSSSQEELIRSVYTRTGLDPSETSYVECHGTGTQAGDTTETGAISRVFGVGRKQPLAIGSVKTNVGHLEGASGLASVIKSVLMLENGIILPNRNFEKANPKIPLKGWHLHVPTSVEPWNISKARRASVNSFGYGGANVHAILESA
>YN49-1.6_2KS
AIVGMSCRMPGKVASLDDFWNLLANSKDGYKEFPKDRFNWEAYYHPNQARKDSIHVKNGYFLDEDVANFDAQFFRMNATDASSFDPQGRIILECVYEALENAGIPKESVAGTKVGVFSTSNTSDYTLELKDDTCSMPSMVGVLGHGCMLSNVVSNAFDLVGPSVSVDTACSSAFYALQLAAQSLRSGETETCIVSGCALNLSPWRWTMLSNLTMLHPDGITKALDPNADSGYARGEGAASIILKPLDLAIRDNDRVHCVLSHVGVNHNGHTNGYTMPDAGLQAQLMQEVQTRINVKPDEFGFVEAHAPGTRVGDPIEVSAIQKVFSSDARTPEEPLLIGSVKANVGHLESSSGFPSLLKAALMLKKGMVVPNANFKDESMNSELKKLNMRVPISTEPWPKDKPYVAINNYGFGGANAHCIMQAAP
>YN49-2.2KS
IAIVGIALEFPQGVTTAEEFWKMICDGRSSTTEFPASRMNIDAFFHPDEYRPSSIPLRGGNFVTEDLAAFDAPFFSITPAEASCMDPQHRRMLETAYLALEDAGIPIEKCAGSNTSVYTGCFTNDYLSILQQDYDAEQRHAAMGIAPSMLANRLSWFFNFKGNSVNLDSACSSSLVALHLACQDLRNGNASMESTFIGGANFVYHPNFMKMMSDFNFLSPDSRCWSFDQRANGYARGEGTAVIVVKRLEDALRSGDTIRAVIQNTGVNQDGRTPGITQPNQGAQVRLIRDTYARCNIDMGPTRFFEAHGTGTKIGDPIEANSIGAAFRNYRNPQDPLYIGAVKANIGHLEGCSGLAGIIKAVLVLENGIIPPISGFSKLNPLIDAEGLHLKFPKKLTKWPASHLRRACVNSFGFGGTNAVAILDDA
>YN49-3.2KS
IAVIGMSLKFPGDAVSVEALWDILNKKKCTKTDWPADRASIESFHDPERKEGGATGNFLKEDPANFDSSFFSIPAYEAISMDPQQRILLETTYKALENAGIPLENPHQSETGVFVGCMSDDYKVNLHNDIDSFPTYAATGAGQSMLANRLSWFFDLHGPSIAVDSACSSSLMALDLACQSLRCGDSSMARSNSPHKTNACANIDFDERANGYARSEGAAVVIIKRLSNAIADNDTIRAVIRSTSSNSDGYTPGITQPSERSQTDLIKKTYAKANLSLEDTRFFEAHGTGTLAGDPIEAAAIGGAFGSYRSDLEPLYIGALKSNIGHLEGASGLAGFIKAVLAVEKGVIPPNLSPKRLNPKIKDVDFHMKVTISTIPSAKVRRASINSFGYGGSNTHVVIDDA
>YN49-4.1KS
IAIIGLSLRAGPATDPHSFFTLLSRMRSTFSPTIPTTRFNPAPFFHPSASKLGCTNTNAGSFVSGDITSFDAPFFSIGEQEAISMDPQQRMLLECAFEALDSAGVPKGKVVGSGVGVFVGAAQPEYEVDLWRDGEGRMFQATGNHLAMQANRISHFFDWRGPSVTMDTACSSSLTAVHYACQSIRNRESEIALVGGCNLNLIPEFFMNYSTSRLLGNAGRSYSFDARGTGYGRGEGCGMILLKPLDQAIRDNDSVRAVIFGSGVNQDGYTPGITTPNGSSQEALIRSIYTSYDLDPDLTGYVEAHGTGTRVGDPIEVGALHNVFGTRPARDPLYVGSVKSNIGHLESASGILAVIKTALILDRGFILPNYDFQKANLSIPFKEWGMKIPVRQIPWPRNKKYASVNNFGFGGTNAHVVMGRA
>YN49-4.2KS
IAIIGMSGRFPGAESLDAFWEVLKSGMDLCQEIPRDRFDTTTHYDPTGKKENTSLTPFGCFLDRPGVFDARMFNMSPREAASTDPGQRLLLMSTYEALERAGYSQEPSETERDTKVGSFFGQTIDDWREYNAAEKVDMYYVTGGIRAFSAGRVNYHFKWDGPAYSVDSACSSSLLAIQLACKSLNGRECNMAVAGGSNIVTGCNMYSGLSRGSFLSQMGACKTFDSTADGYCRGEGVGVVVLKRMADALANRDPVLAVIKSAATNHSAKAVSITHPHVETQERLFRDVLAQGGVNPVDVDYVEFHGTGTQAGDAAEAQSVVDVFGATHRARPLTVGSVKPNIGHGEAAAGVCSLIKTLMMLQHEEILPHSGVKGELNPKLSLFPDHGCQIATSAAFSREPHRTRTVMVNNFSAAGGNTSILIQD
>YN49-4.3_1KS
IAVVGLACRFPGDASTSSKFWDLLKEGKDAYSPTSARWNSDAFYHSNTTRTNTIPTKGGHFLKQDPYVYDAAFFNITATEAVALDPKQRIAMEVTYEALENANLSLQDIWGTQTTCYIGSAVSDYRDSVIRDFMQNPKYHLLGTGEEMISNRISHFLNIHGPSATVATACSSSLMATHMAVQSIKSGEADMAITGGVGLMLTPDFTTHLANLSFLNPAGQSRAFDESAGGYGRGEGCGILILKRLDKALADGDNVRAVIRATGANSDGYTQGVTMPSLEAQAALIKHVYESHGLDYASTQYVEAHGTGTKAGDPIEAEAIFSTIGKGAAGKRKGKLWMGSAKPNIGHLEPAAGVASIIKSVLALEHGLIPPNIRFHNPNPAIPFKDWNMAVPTELTPWPVAQVKRASINGFGMGGTNGHVVLEAF
>YN49-4.3_2KS
IAIVGMSGKGPGSEDLEEFWKVIATGTDCHSEIPSDRFDLEEYYCANRHGPGGPGKCTMSCRHGCFIKNPGHFDPKFFHISPREALLMDPGHRLFLMNAYEALETSGYSAGQTKTTDPNKMAVFFAQSADDWHKVSHHAMGCDAYTMQSIQRAFGPGRLAFQMKWEGPTYALDSACAGATSCIHLACMSLLSRDVDMAVAGATNVLSDPHSFTILSKAGVLSETGNCKTYRDDADGYCRADFSGAVVLKRLEDAVAHNDKILAVIASSARNHSGNAPSITTSDANAQQRLFNKVLRNARLSPDDVSYVEMHGTGTQVGDKAEMGAVSSVFTPRPEGRPLPVGAIKANIGHSEAAAGMSSVLKSILMLQKGLVPPQAGMPHSMNPNVQKFLQDDSSIVIPTKQTAFKGVGEEPKRILVNNFDAAGGNACVLLEEY
>YN49-4.4KS
VAIVGFACRLPGGNNSPQKLWDFLEDGGIAPNQVPKSRFNIDGHYDGSHKPGTMRPLGGMFLSDDIDLAHFDASFFETSGSDAVGLDPNQRQILEVVYEGLESAGIPLEKLDGSPVACFVGSYSSDYHAMLNRDGEDAPPNYVAGTARAMLANRVSYFLNIKGPSVTVDTACSGSLVGLDLACRSLQLREAEMAIVAASNLFLNPEHVMDTGGMGQAHSPTALCHTFDADADGYVKAEAVNCVIVKRLSDAIRDRDPIRAVVRGTASNSNGRTIGGIVSPNSVAQAAAIRAAYSNAGITDFNETAYLECHGTGTPAGDAAEVNGAGSVFARTRDPAHPLIIGSIKSNLGHAEPAAGLSGLIKVILSMEKSLIPGNPTFIKPNPKIDFAGNKVKASRRITAWPDKGYSVRRASVSSSGFGGSNAHAVVEQH
>YN49-4.5_1KS
IAIVGLSCRFPGDAATPSGFWDLLKNGLSGFSESTNRYNAEAFHHPQTQGTRQNVIPVKGGYFLKQDPYVFDAAFFNITATEAMALDPRQRIAMEVAYEALENAGMPLQNVKGTQTACFLGVSMSDYRDAVSRDFGNFPKYQILGVSDEMIANRISHFLDIHGPSATVQSACSSSLVATHVACQSLRSGESSMAIAGGVGLITLTDGTMHLTNLGFLNPKGHSMSFDADANGYGRGEGCGIVILKRLDDAIRDGDTIRAVIRGTGVNSDGWTQGVTMPSLEAQAALITQVYERNGLDYGSTQYVEAHGTGTKVGDPIETSAIHRTIGQPKTASRKKLFVGSVKANIGHLEAAAGVASIIKGVLSLERGLIPPNINFSKPNPAIPLDEWNMAVPTKLTPWPAAHTKRMSINGFGMGGTNGHVVMDAY
>YN49-4.5_2KS
IAIVGMAGRGPGSDNVDEFWEAIMAKRDLCSEVPKDRFDIDEYYCEVHERGDQRCKMKVRYGCFMDNPGHFDARFFHISPREALLMDPNHRQFLTSTYEALESAGYSDGRWPHSFTCLDDAGILSPTGNCKTFRDDADGYCRGDFVGAVVLKRLEDAVAHNDRILAVVAASGRNHSGNSTSITTSDAAAQERLFRKVLLKAQLTPNDISYVEMHGTGTQTGDPAEINAVAKTFEHRRRANGPLPVGGIKANFGHSEAAAGMAELLKSIKMFQTNTIPPQAGMPHALNPKFPSLAAINIEIPSEPKPFVSNGSRPRRILLNNFDAAGGNACLLLEDF
>YN49-4.6KS
IAIVGMAGRFPGADSVDELWDLILEGKTTVEPAPVDRLGLPQTGDYANTKWWGNFLKDPQAFDHKFFKKSSREATAWDPQQRILLEVVYEALESAGYFGVSSSEPLDYGCFIGAVMNNYYDNLSCHPATAYATVGTSRCYLSGCMSHYFGWTGPSLTIDTACSSSLVAINTACRAIWSGECSRAVAGGTNVISSPFDYQNLAAAGFLSPSGQCKPFDANADGYCRGEAVAVVVLKPLSDAISENDNILGVVVGSAANQNHNFSHITAPYSGSQVELYQKVMTLGGVEPDSVSYVEAHGTGTGVGDPIEVRSIRDAFGGPQRDSLLHFGSVKGNVGHTEATAGVVGLIKVLLMMRHRKIPAQASHESLNPKIPAFHQEQMAIPHKVMPWEAPYLLACVNSYGAAGSNSALILREK
>YN49-6.1KS
VAIIGMSCRLSGMADTPDEMLITDSNLIPSGTLKANSMDPGVHLLSQDPAAFDNDFFNISGLEAKAMDPQQRLMLEVAYETFENAGISLEKLEKSETAVYCASSYQDYDQILGRDPEVSASYRFTGTGASLLANRVSYFFDLRGPSITIDTACSSTLVALHEACRAIRIGDASQALVGGANLILDPDKFMIQSSMQFLSQSGRCYSFDSRASGYGRGEGIVGILLKPLSAALADGDSIRAVIRGTSVVSDGRTLGITMPSMESQTAAILKAYENAGLGMAETPYIEAHGTGTTVGDKAEAMAFSTTIGKERQEKIIVGSVKSNLGHIENASGLASVAKIILSLENGIIPPNPTWNGPSEQLALDEMGIIVPTSAMPWPTGALKRASVNSTGYGGTTCHAIIEA
>YN49-6.3KS
GDSTSPHAFWDLLSNGKSGKCNVPKSRFNVDGFYHPNGSERPGSMMTKGGYFLNEDTREFENSMFGINNLEATYMDPQQRKLLEVVFECLENAGVPLDAASGSNTGCYVGNFTFDYLVMQSRDADYLTRYNSTGMGTSILGNRISHVFNLKGPSLVIDTACSSSLYCLHVACTALENHECDAAIVAGANLIQSAEQHIGTMKAGVLSATSECHTFDASADGYGRAEGIGALYVKRLSDAIRDGDAIRSVIKGSAINANGKTAGISLPSADGQEAVIRKAMSKASLSPEDITYIECHGTGTKVGDAIEVEGLSRVFHRPADRPLFIGSVKSNIGHSEAASGIAGVIKSTLSLEKGHIPPTYGLKKLNPKLEPFKDGISIPTELIAWPGDKDRIPRIGINSFGYGGANAHVILEK
>YN49-6.4KS
IAVIGIGCRFPGGANSTQELWELLAVGRDAWTPVPASRWNEEAFFHPEPEHQGMHNHRGGHFLDQDISAFDGPFFGLAQGECEAIDPQHRVQMEVAYEALENAGIPLEKIGGSKTAVFMATFSADYNLIQQKDVNQVPKYHTIGIGNALAANRISYAFNLKGPSITIDTGCSGSLVAVHQACQSLRLGECTMALAGGVNLMLSPDQMVTMSLMRSMANGNRVWNPDGKCYSFDSRGTSGYGRGEGSAVIALKMLNDAIRDGDPIRGIIRNSGVNQDGKTTAIMVPDPTAQTQLINSVHEQIGLDPRDTTYVEAHGTGTAVGDPLEFSAIATAFRPTASDLPLYLGTLKPNIGHLESASGIASLIKGILMLEHNQIAPTINIQCLRPDLDIEHLGIQIPRCLTSWPYERLGRISINNFGYGGTNSHVIVESL
>YN49-8.1KS
IAVVGMALRLPGGIKSPDNLWDLLINKENARSRIPKDRYNIDAFHGPEAKPGEVSPQHGYFLEDSLEHFDAGFFAMSKAEVAELDPQQKLLLEVVWECMESGGQTNWRGTKVGCYVGVFGEDWLDLCSKDTQNHGMYRTMGTGDFAIANRVSYEYDLKGPSMTIRTGCSSALIGLHEACESLYSGHCSSAIRVLSPTGSCKTFDAKADGYARGEAINAIFIKKLDDALRDGDPIRAVIRATASNCDGKTAGISNPSSEAHEEMMRLAYSRACLSAPRTAYVECHGTGTPVGDPLETTAVGNVFRGAGVYIGSVKPNVGHSEGASGITSFIKAVLALENRIIPPNINFSTPNPKIPFETAKLRVPLEPTQWPADRDERASVNSFGIGGTNVI
>YN49-8.2KS
IAIVGMGCRLPGHSNSPTALWDLLKRGEMASNVPPATRFNLAGHFDGTRRPRTMKSAGGMFLEDVDPAVFDGQFFSISRADCIAMDPQQRQLLEVAYECLENGGIPLEKISGTKTGVIVGNSFTDYAAIQNRDPEDRADSITVGLSPSILSNRISHFLNITGPSMSIDTACSGSLVSLDVACRFLDSNQAEAMIVGGTNMWLAPEHNEEVGTMNMTMSASGKCQSFDANADGYVKAEGINIVYLKRLDDAIRDNDPIRAIIRGTASNASGRTAGIANPSSEAQAAVTRTAYKNAGISDFLATQYVECHGTGTLTGDPIEVRGVASVFGPGRQPGRELIIGSIKSNIGHSEAAAGLSGLLKATMAVERGQIPGNPTFITPSPKIDWKAFNLRASRTLVPWPRGSIIRRASVNSFGFGGANAHVVLENA
>YN49-8.3KS
IAIVGAACRFAGEISSLGDLWDIISKTKTGHCKVPNDRWDADTWHHPDPDRKGGIAVKDGYFLKQDVGQFDAPFFSTTEKEAAAMDPMKRLLLEVAYESIENGHFTAGIRVENLMNSQTGCYVGCMTNDYEMMSLHDIYDIGHAAASATSEAMIANRVSWFFGLRGPSLTLDTACSSSLYALHLACQSLRLGETGMATMHMLSPEGISHTFDDRANGYGRGEGIGCLIVKRLSDAIRDGDTIRCVIRGTGVNADGKTPSITQPSSKAQADLIVRTYQAAGLSMASTQYFESHGTGTPVGDPIEMSAIGSTLGASRADADLGPLYVGSIKPTVGHTEGCSGLAGVFKAITCLERGMLVPTYGVDRLNPKLKLADWNISLPSETMRWPEKGQRRISVNSFGFGGANAHVILDDA
>YN49-9.1KS
IAIVGIDFKFRQGAESENSLWDKLMKRQCTSTEWPKDRLNINGFWNPDPKKMNTIRFSTVVQIRPRNSHFLHGGIKNFDAQFFGLPPVEAAGLVPATRSLIACIRTRDLAGTDTSIHVGSFCTDYLTFVLRNEQRIPTYNAVCTAASNVILSPGMNMTLSNINFISPDGKCYSFDHRASGYAREQGFATLTLQPLSQALKKDNTIRDLIRSTGINQDSHTAGGITLPNRSSQVQLIQDTYRTGTPVGDPIESRAIGECFAAFRSTENPLHIGAVKTNIGHLG
>YN49-9.4KS
IAILGASCRFAGSETPSDFWKTIRERKSTLGKAPGWRGYSSEEEPFWGNFLTAAGAFDHAFFRKSPREATYMDPQQRLALHLAYEALESSGYFSPTSRAQTDDVGCYVGVYSSDYEDNVNARPPTAFSFTGTARAFASGRISQFFGWTGPSLIFDTACSSSGVAIHQACRAILSGECTMALAGGVNLIASPKSHQNLAAASLMSRTGQCKPFDASADGYCRGEGGGFVFLKRLSSAVNDGDQILGVLTASAINNSKGSASITAPSLESQATLYRTVLGKAGLQPDQISYVEAHGTGTQKGDPVECHSLRRVFGRSSKNEPPLLFGSVKGNIGHSEGASGVASLVKVLLMLRHGQIAPQANFSLLNPAAPNLEEANMAIPLHLQPWNAAFRAACVNNYGAAGSNAAMIVCQP
>YN49-10.1_1KS
VAIVGMSGRYPGSDGLKDFWKTIVDGKIMHSEIPPDRFDLDELHDTNIAEHLSTATKYGCFIKQPGLFDARFFNVSPREALQMDPGHRLFLMAAYEAVEMAGYSRGRFAAPEDGRIATFFGQSGDDWRDIVHSSGGDAFSLGGVQRSFGPGRVNFSMQWSGPAYSIDTACSSSLSSVTLACSSLLARECDMAVAGGANVMASPLTYHLLSKAGFLSTTGGCKTYLAEADGYCRGEFVGAFVLKRLEDAVADKDNILSVIAASARNHSGLSSSMMHSDHRAQEKVMAEVLRKARVDASEVSYVEMHGTGTQVGDYAEMKAVANTFGDPRRASTLKVGAVKAGIGHAEAGAGSAALLKTILMMQTGIIPPQPGFTGSLNPKLPDLERLSIEIPTEPQQLESREGRHSAIINSFDASGGNTCILIQEP
>YN49-10.1_2KS
IAIIGLSCRFPGDATSPEKFWDLLVSKRDSYCLPPNRWNPDAFYHAGKDKMHTLANRGAHFLTEDVMAFDAAFFNISQAEATALDPQQRFTLELAYEAFENAGISIEAASGSKTGCFMGSATCDYRDTINRDPDSNPRYSLLGVITEMIANRTSWFYNLKGPSMTIQTACSSSLVALHLACKSLINGESDMALAGGVNLMLNPDFSIYLNNMTMSTKEGHCKSFDASGDGYSRGEGCGVVVLKRLEDALRDGDPVRAVIRGSGVNSDGFTQGITMPSSEAQAHLIRDVYAAAGLGLADTQYIEAHGTGTKVGDPIECRAIYETLGKCASVNRKLILGSVKPNIGHLEGAASMAALIKGVLALEKGVIPPNLYFKTPNPAIPFEKWNLQVPTQMTPWPRSKQKRMSVSSFGVGGTNAHAILECA
>YN49-10.3KS
IAIVGMSCRFPGNVSTPDEFWELLARSRTGFSDIPSTRFSSNRFFHPNPGKSGTTNARGGNFLTHDLTVFDAPFFGFTQQEAVSLDPQQRLLLECTFESLESAGIPKHEIVGKDVGVFVGGTFSDYDADLFRDAETMPMHQATGCHMAMQSNRISHFFDLRGPSYTIDTACSSSLVALHNACQSLRHGDSTIAIAAGVHLNMLPEFWISMSMSRLLGEAGRSFAFDQRGSGYGRGEGCAMLLLKPLDQAIRDNDPIRAVIAGTGINQDGKTPGITMPNGAAQEALIRSVYDKNLMDPKDTGYVEAHGTGTRVGDPIEMNALHRVFGEGRNKRKPLYVGSVKSNIGHLEAAAGIAGVIKTALMLERGFILPNYDFKHPNEKLPLDTWGFKVPIRQQPWPLGKKWASVNGFGFGGTNGHVVMTK
>YN49-11.2KS
AIIGMSGRFPGAKGIDAFWDLLHQGLDVHKPAPALHWDVKTHVDPTGAKKNTSATPFGCWLDDPAEFDARFFNISPREAPQIDPAQRLALMTAYEAIEQAGLVPDATPSTRRDRVGVFYGVTSNDWMETNSAQAIDTYFIPGGNRAFIPGRINYCFKFSGPSYAVDTACSSSLAGIHLACNSLWRGDIDTAIAGGTNVLTNPDFTAGLDRGHFLSRTGNCKTFDDSADGYCRGEGIGTVIIKRLEDAVMDKDPILGLILGANTNHSAESESITRPHVGAQRAIFSKILNQGGVDPYTVGYVEMHGTGTQAGDAGEMSSVLDTFAPPLSKIEKGRKENEQLYLGSAKANIGHGEAASGISSLIKVLLMMKKNTIVPHCGIKTKINHRFPTDLQERKVNIALKPVEWERSSDPSKPRRVFVNNFSAAGGNSALLIEDAP
>YN49-11.4KS
IAVVGAACRLPGANNLEELWEILATGTSKAEEIRPERIPLYTSFRASQDTKFTGRRKFYGNFIDGVDGFDNAFFHTNPKEAAYMDPQQRILLELAYQAMDSSGYMRTHKREAGDNVGCFIGASFNEYLDNTCAHAPTAYTATGTIRAFLCGKISYYFGWSGPAEVIDTACSASLVAVHRACKAIAAGECSMALAGGVNIMSGVNNFMDLGKAGFLSPTGQCKPFDKSGDGYCRADGAGLVVLKSLQHARADGDNILGIIPGVATNQGGLSASLTVPSSFAQMALYRRILKQAGMKPEHISYVECHGTGTQAGDPLEIASVRDVFSGGNRLETLHIGSLKGNIGHSETAAGVASLLKVLAMLQKQRIPPLTSFKTLNPKIPALASDKLAIAKRLEEWDAPLRAACVNSYGAAGSNSALL
>YN49-11.5KS
VAVIGMSCRVPGAPTLPSFWTLLQTTTSQHAEIPPSRIPFTTPFRPASDPKRKWFANLLSDPDPHAFDHKFFGKSAREATFMDPQQKMMLQAAYQAVEQAGYFASGWDPRGAGGKIGCWVGVSNVDYQDNVACHAANAYTATGNLMSFVAGKISHYFGWTGPSLSVDTACSGSAVAVHHACRALINGEVDGALAGGVNAITSPLWFQNLAGASFLSPTGQCKPFDAAGDGYCRGEAVGAVFLKRLDDAVRDGDQIFGTIAATEVLQNQNCTAITVPNAPSLSDLFRNVTSKAGVSPHDISVVEAHGTGTAVGDPAEYDGIRTVLGGPKRSSLLALRSVKGLVGHAECASGMVALIKTLLSIHNGAIPPQASHDTLNPALHATPSDKIEISMTLKPWNTDFKAALINNYGASGSNASMVVTEAP
>YN49-14.1KS
IAIVGMSGRFPGAATHDKLWDLLEKGLDVHREVPSDRFDAQAHCDPTGKGKNKSHTPYGCFIDEPGLFDPRFFNMSPREAAQTDPMGRLALVTAYEALEMSGYVPNRTPSTKLHRIGTFYGQTSDDWREINASENVDTYFITGGVRAFAPGRINYYFKFSGPSFSIDTACSSSLAAIQLACTSLWAGDCDTACAGGLNVLTNPDIFAGLSKGQFLSKTGSCKTYDNDADGYCRGDGCGTVILKRYEDAVADKDNILGCILGAATNHSAEAVSITHPHAGAQEFLYKKVLANAGVDAHEISYVEMHGTGTQAGDGIEMTSVTNVFAPRHRQRRPEETLHLGAIKANIGHGEAASGINSLVKVLMMMRKNAIPANVGIKGVMNKTFPKDLLQRNVHIETQQVAWPRKNGEKRRLFLNNFSAAGGNTAVVLED
>YN49-14.2KS
IAILSMAGRFPRAPSMDAFWHVLEHGIDTHELAPASRWNISTHVGDASVPHMAKNTSGTGFGCWLHDAGLFDARFFNMSPREAPQVDPAQRLALLTAAEALEQAGIVPGRTSSTQKDRIGVYFGSTSNDWMETNSAQDIDTYFIPGGNRAFIPGRINYHFKFSGPSYTIDTACSSSLSAIHLACNALWKGEVDTAIVGGTNVLTNPDMTAGLDRGHFLSRTGNCKTFDDTADGYCRGEAVATAVLKRLSDAVADKDPVQACILAIQTNHSAEADSITRPHVGAQQALFESLLLQAGVKAKDVTYCEMHGTGTQAGDASEAMSVLRTLAPEAPTKAVRSAHERLWIGAAKSNVGHGEAAAGVTSLAKVLLMLKHSTIPPHCGIKTKINHKLPDLAARNVSVATASVQWPRPYPGGGARRVLLNNFSAAGGNTALILEDAP
>YN49-19.1KS
IAIVGVGCRFSGSATNPEALWDMLSKGTTGWTKTASHRFNLNAFWHPNGDNKGTFNAKGFHLLKQDPALFDNDFFGIGGLEAKAMDPQQRILLEVAYEAFENAGFSMDELRGSQTGVWCSVSNADYESILARDPDISPGYRMTGTGNAIVSNRISYLFDLRGPSMTIDTFCSSTLVGLDAAVKSIRAGTVQQAFVGGSNLCLDPERTGVLSSMSFTSPDGRCYAFDPRASGYGRGEGVAAVILKPLSTALADGDSIRAVIRGTGVSSDGKTNGITLPSDWGQKQALQMAYEDADLRPQDTYFVEAHGTGTKAGDRTEATVWMDTFLHGRSKDLPLVVGSVKANLGHTEPTAGLAGLLKAILVLERGIIPATPTHKSLSPDVAAVLGDSLVQIPTKNTPWPKGMLKRISVNTTGYGGTDAHVVVDH
>YN49-21.2KS
IAIIGIACKFAGASNPLELLDLIRDVKSARSEIPERSFKGSAWYHPDRDRKGATCTTSGFFLPDVEYFDAPFFGISADEAAAMDPMQRLGLQVAYEGFQNGTLIPTLKRHTKTNSSAAGITMTELSGSATGVFSGAMTNDYQLLAENDIYRMGTNAASGTGKSMLSNRISWFFNVSGPSLTLDTACSSSMYALHLACQSLRNCDCKQALVTGANMILSPHLMSQLSNMRMISPDGISHSFDASANGYGRGEGVVALVVKPLRQALLEGDNIRAVIRGTGVNHDGKT
>YN49-27.1KS
IAIIGIACKFAGASNPLELLDLIRDVKSARSEIPERSFKGSAWYHPDRDRKGATCTTSGFFLPDVEYFDAPFFGISADEAAAMDPMQRLGLQVAYEGFQNAGITMTELSGSATGVFSGAMTNDYQLLAENDIYRMGTNAASGTGKSMLSNRISWFFNVSGPSLTLDTACSSSMYALHLACQSLRNCDCKQALVTGANMILSPHLMSQLSNMRMISPDGISHSFDASANGYGRGEGVVALVVKPLRQALLEGDNIRAVIRGTGVNHDGKTPSITSPNQEAQASLIRATYRNAGLSLSETTYFEAHGTGTEQGDLAEMQAIAKTLGASRATNDPPLFVGSVKPNIGHTEGAAGLAGVVKAVLCLEAGIIPGVFGLSELNPNFKLEEWQIAIPKTTVAWPSNARRRASVNSFGFGGSNAHVILDSA
>CCP-1.2KS
IAVIGISLKLPGDAVSVEALWDILNKQKCTKTDWPADRAPIGSFHDPERKEGGATMLARGGNFLKEDPAKFDSSFFSIPAYEAISMDPQQRILLETTYKALENAGIPLQNSHQSETGVFVGCMSDDYKVNLHNDIDSLPTYAATGTGQSMLANRLSWFFDLHGPSIAVDSACSSSLMALDLACQSLRCGDSSMARSNSPHKTNACANIDFDERANGYARSEGAAVVIIKRLSNAIADNDTIRAVIRSTASNSDGYTPGITQPSERSQADLIKKTYAKADLSLEDTRFFEAHGTLAGDPIEAAAIGCVFGSYRSDSEPLYIGALKSNIGHLEGASGIAGFVKAVLAVEKGVIPPNLSPRRLNPKIKDADFHMKVTISTIPSAKVRRASINSFGYGGSNTHVVIDDA
>CCP-2.1KS
IAVVGMSFRGPGDATNAENLLRMVAEGRESRSEIPEQKWNADAFYHPDANRYGTHNVKYGHWFQQDVYEFDAPFFSLSAAEAAALDPQQRMLLECSYEAFENSGTPMSRVVGTDTAVFTATFATDYTEMLWRDPESVPMYQCTNAGFSRANMANRISYSFDLKGPSVMVDTACSGGMTALHLACQSLLTGEARQALASGSSLVLGPEVMVTMSMMRFLSPDGRCYTFDERANGYARGEGVAVLLLKRLDDALADGDTIRAIIRGTGSNQDGKSMGITMPNSSSQEELIRSVYARTGLDPSETSYVECHGTGTQAGDTTETGAISRVFGVGRKQPLAIGSVKTNVGHLEGASGLASVIKSVLMLENGIILPNRNFEKANPKIPLKGWHLHVPTSVEPWNISKARRASVNSFGYGGANVHAILESA
>CCP-2.3KS
IAIVGYSGRFPDAASTHKFWEILHLGKDVHREIPKDRFDVDAHYDPTGKKKNTSRVRHGCFIEEPGLFDARFFNMSPREAANADPGQRLAITTAYEAFEMAGFVPNRTASTQRDRVGIFYGMTSDDWREVNSGQNVDTYFIPGGNRAFTPGRINYHFKFSGPSFSVDTACSSSFAAIHTACNSLWRGDCDTAIAGGTNVMTNPDNFAGLDRGHFLSTTGNCNTFDDGANGYCRADAVGTIIMKRLEDAEADCDPIYGVVLGAYTNHSAEAESMTRPHVGAQAYIFDKMLNSANVNPLDVSYIEMHGTGTQAGDAVEMGSVLQVFAPKEGGRPTQSLHLGSAKANIGHAESASGVASLIKVLLMMKNNEIPPHCGIKTKLNHKFPDLAARNVHIALKPTAWPRPEGGKRTVFMNNFSAAGGNTALLMEDAP
>CCP-3.2KS
IAIVGIALEFPQGVTTAEEFWKMICDGRSSTTEFPASRMNVDAFFHPDEYRPSSIPLRGGNFVTEDLAAFDAPFFSITPAEASCMDPQHRRMLETAYLALEDAGIPIEECAGSDTSVYTGCFTNDYLSILQQDYDAEQRHAAMGIAPSMLANRLSWFFNFKGNSVNLDSACSSSLVALHLACQDLRNGNASMESISRANFVYHPNFMKMMSDFNFLSPDSRCWSFDQRANGYARGEGTAVIVVKRLEDALKSGDTIRAVIQNTGVNQDGRTPGITQPNQDAQVRLIRETYARCNIDMGPTRFFEAHGTGTKMGDPIEANSIGAAFRNYRNPQDPLYIGAVKANIGHLEGCSGLAGIIKAVLVLENGIIPPISGFSKLNPLIDAEGLHLKFPKELTKWPASHLRRACVNSFGFGGTNAVAILDDA
>CCP-5.1KS
IAICGMATRLPGGLKNPQQLYDFLLAKGDAKSRVPESRYNVSAYHSASGRPGSIITEYGYFLDESIKLGALDAARFSLNRSELEAADPQLRRMLEVVRECFDDAGNVGFKGENIGCYMGYYGEDWLEMQNRDPLQSGPYRVEGYSDFMLSNRVSYEMDLRGPSLTVRTACSSALVGLHEACLAIQRGDCDSAIVGGANLILGPNLTASMSEKGVLSPDGSCKTFSADANGYARGEAISAVYIKPLDAAMRDGNPIRAVIKGTMSNHDGKTLGVTLPSTESQEAMIRKAYQAAGINDFSKTAFVECHGTGTAIGDPIEVNAIARVFGDSGVFIGSVKPNLGHSEGASGLTSLIKCVLSLENRTILPNIKFTSPNPRIPFEENKLIVPMNPQSWPESRHERISINSFGIGGSNAHVIIDSA
>CCP-6.1KS
IAIVGVGCRFSGSATNPEALWDMLSKGTTGWTKTASHRFNLNAFWHPNGDNKGTFNAKGFHLLKQDPALFDNDFFGIGGLEAKAMDPQQRILLEVAYEAFENAGFSMDELRGSQTGVWCSVSNADYESILARDPDISPGYRMTGTGNAIVSNRISYLFDLRGPSMTIDTFCSSTLVGLDAAVKSIRAGTVQQAFVGGSNLCLDPERTGVLSSMSFTSPDGRCYAFDPRASGYGRGEGVAAVILKPLSAALADGDSIRAVIRGTGVSSDGKTNGITLPSDWGQKQALQMAYEDAGLRPQDTYFVEAHGTGTKAGDRTEATVWMDTFLHGRSKDLPLVVGSVKANLGHTEPTAGLAGLLKAILVLEQGIIPATPTHKSLSPDVAAVLGDSFVQIPTKNTPWPKGMLKRISVNTTGYGGTDAHVVIDH
>CCP-7.1KS
VAIIGSSCRLPGAASSPSKLWNILCQPQDLLRRIPSERFNAEGFYDPNPEHSGTSNVKYAYFLEEDPSRFDASFFGIHPREAEAMDPQQRILLELAYEAFESAGIPMEKVRGSKTGVFAGLMGVDYYDIQMRDHLQLSQYHATGTARSILSNRLSYFFDLKGPSITVDTACSSSLVALHLAVQSLRNKECELAVVAGVNLILGPEMFISTSNLHMLSPDGRCKMWDRDADGYARGEGGGVLLLQLLDDSKNDPRVHCVIRETNINSDGKTPGITMPSSSSQFDLITETFERAGLDPLRTEDRCQYFEAHGTGTQAGDVAEAEAISLAFPHDSGSQSKRQQLRIGSAKTVFGHLEGAAGVVGVLKASLAIQNAKIPPNYSLKDLNPRIQKFCNDFCVPITIEDWPEVPHGQPRRACVNSFGFGGTNAHVILESY
>CCP-7.2KS
IAIIGLSLRAGPATDPHSFFTLLSRMRSTFSPTIPTTRFNPAPFFHPSASKLGCTNTNAGSFVSGDITSFDAPFFSISEQEAISMDPQQRMLLECAFEALDSAGVPKGKVVGSGVGVFVGAAQPEYEVDLWRDGEGRMFQATGNHLAMQANRISHFFDWRGPSVTMDTACSSSLTAVHYACQSIRNGESEIALVGGCNLNLIPEFFMNYSTSRLLGNAGRSYSFDARGTGYGRGEGCGMILLKPLDQAIRDNDSVRAVIFGSGVNQDGYTPGITTPNGSSQEALIRSIYTSYDLDPNLTGYVEAHGTGTRVGDPIEVGALHNVFGTRPARDPLYVGSVKSNIGHLESASGILAVIKTALILDRGFILPNYDFQKANPNIPFKEWGMKIPVRQIPWPRNKKYASVNNFGFGGTNAHVVMGRA
>CCP-7.3KS
IAIIGMSGRFPGAESLDAFWEVLKSGMDLCQEIPRDRFDTTTHYDPTGKKENTSLTPFGCFLDRPGVFDARMFNMSPREAASTDPGQRLLLMSTYEALERAGYSQEPSETERDTKVGSFFGQTIDDWREYNAAEKVDMYYVTGGIRAFSAGRVNYHFKWDGPAYSVDSACSSSLLAIQLACKSLSGRECNMAVAGGSNIVTGCNMYSGLSRGSFLSQTGACKTFDSTADGYCRGEGVGVVVLKRMADALANGDPVLAVIKSAATNHSAKAVSITHPHVETQERLFRDVLAQGGVNPIDVDYVEFHGTGTQAGDAAEAQSVVDVFGATHRARPLTVGSVKPNIGHGEAAAGVCSLIKTLMMLQHQEILPHSGVKGELNPKLSLFPDHGCQIATSAAFSREPHRTRTVMVNNFSAAGGNTSILIQD
>CCP-7.4_1KS
IAVVGLACRFPGDASTSSKFWDLLKEGKDAYSPTSARWNSDAFYHSNTTRTNTIPTKGGHFLKQDPYVYDAAFFNITATEAVALDPKQRMAMEVTYEALENANLSLQDIWGTQTTCYIGSAVSDYRDSVIRDFMQNPKYHLLGTGEEMISNRISHFLNIHGPSATVATACSSSLMATHMAVQSIKSGEADMAITGGVGLMLTPDFTTHLANLSFLNPAGQSRAFDESAGGYGRGEGCGILILKRLDKALADGDNVRAVIRATGANSDGYTQGVTMPSLEAQAALIKHVYESHGLDYASTQYVEAHGTGTKAGDPIEAEAIFSTIGKGAAGKRKGKLWMGSAKPNIGHLEPAAGVASIIKSVLALEHGLIPPNIRFHNPNPAIPFKDWNMAVPTELTPWPVAQVKRASINGFGMGGTNGHVVLEAF
>CCP-7.4_2KS
IAIVGMSGKGPGSEDLEEFWKVIATGTDCHSEIPSDRFDLEEYYCANRHGPGGPGKCTMSCRHGCFIKNPGHFDPKFFHISPREALLMDPGHRLFLMNAYEALETSGYSAGQTKTTDPNKMAVFFAQSADDWHKVSHHAMGCDAYTMQSIQRAFGPGRLAFQMKWEGPTYALDSACAGATSCIHLACMSLLSRDVDMAVAGATNVLSDPHSFTILSKAGVLSETGNCKTYRDDADGYCRADFSGAVVLKRLEDAVAHNDKILAVIASSARNHSGNAPSITTSDANAQQRLFNKVLRNARLSPDDVSYVEMHGTGTQVGDKAEMGAVSSVFTPRPEGRPLPVGAIKANIGHSEAAAGMSSVLKSILMLQKGLVPPQAGMPHNMNPNVQKFLQDDSSIVIPTQQTEFKGVGKEPKRILINNFDAAGGNACVLLEEY
>CCP-7.5KS
AIVGFACRLPGGNNSPQKLWDFLEDGGIAPNQVPKSRFNIDGHYDGSHKPGTMRPLGGMFLSDDIDLAHFDASFFETSGSDAVGLDPNQRQILEVVYEGLESAGIPLEKLDGSPVACFVGSYSSDYHAMLNRDGEDAPPNYVAGTARAMLANRVSYFLNIKGPSVTVDTACSGSLVGLDLACRSLQLREAEMAIVAASNLFLNPEHVMDTGGMGQAHSPTALCHTFDADADGYVKAEAVNCVIVKRLSDAIRDRDPIRAVVRGTASNSNGRNIGGIVSPNSVAQAAAIRAAYSNAGITDFNETAYLECHGTGTPAGDAAEVNGAGSVFARTRDPAYPLIIGSIKSNLGHAEPAAGLSGLIKVILSMEKSLIPGNPTFIKPNPKIDFAGNKVKASRRITAWPDKGYSVRRASVSSSGFGGSNAHAVVEQH
>CCP-7.6_1KS
IAIVGLSCRFPGDAATPSGFWDLLKNGLSGFSESTNRYNAEAFHHPQTQGTRQNVIPVKGGYFLKQDPYVFDAAFFNITATEAMALDPRQRIAMEVAYEALESAGMPLQKVKGTQTACFLGVSMSDYRDAVSRDFGNFPKYQILGVSDEMIANRISHFLDIHGPSATVQSACSSSLVATHVACQSLRSGESSMAIAGGVGLITLTDGTMHLTNLGFLNPKGHSMSFDADANGYGRGEGCGIVISKRLDDAIRDGDTIRAVIRGTGVNSDGWTQGVTMPSLEAQAALITQVYERNGLDYGSTQYVEAHGTGTKVGDPIETNAIHRTIGQPKTSSRKRLFVGSVKANIGHLEAAAGVASIIKGVLSLERGLIPPNINFSKPNPAIPLDEWNMAVPTKLTPWPAAHTKRMSINGFGMGGTNGHVVMDAY
>CCP-7.6_2KS
IAIVGMAGRGPGSDNVDEFWEAIMAKRDLCSEVPKDRFDIDEYYCEAHERGDQRCRMRVRHGCFMDKPGHFDARFFHISPREALLMDPNHRQFLTSTYEALESAGYSDGRWPHSFTCLDDAGILSPTGNCKTFRDDADGYCRGDFVGAVVLKRLEDAVAHNDRILAVVAASGRNHSGNSTSITTSDAAAQERLFRRVLLKAQLTPDDVSYVEMHGTGTQTGDPAELNAVAKTFEHRRRANGPLPVGGIKANFGHSEAAAGMAELLKSIKMFQTSTIPPQAGMPHALNPKFPSLAAINIEIPSEPRPFVSNGSRPRRILLNNFDAAGGNACLLLEDF
>CCP-8.1KS
IAIVGIAFKFPQGAESENSLWDKLMKQECTSTEWPKDRLNINGFWNPDPKKMNTIRPRNAHFLHGDIRNFDAQFFGLPPAEAAGLDPQQRGLLETTLHAFENAGIRTRDLAGTDTSVHVGSFCTDYLTFVLRDEQRIPTYNATGCSQTLLSNRISWAFDLRGASLTLDTACSSGLVALDLACRELWSGRSSTAVCAASNVMLSPEMNMTLSNMNFLSPDGKCYSFDHRASGYARGEGFATLILQPLSQALKENNTIRALIRSTGTNQDGHTAGGITLPNKSSQVQLIHDTYRTGTPVGDPIEARAIGECFGAFRSTEDPLHIGAVKTNLGHLEGASGLAGVIKTVLALEKGIIPPNTNFETLNAAIDDEYFHLAFPQSAVSWPSAGIRRASVNSFGYGGTNAHVVLDDA
>CCP-9.2KS
AIIGMSGRFPGAKGIDAFWDLLHQGLDVHKPAPALHWDVKTHVDPTGAKKNTSATPFGCWLDDPAEFDARFFNISPREAPQIDPAQRLALMTAYEAIEQAGLVPDATPSTRRDRVGVFYGVTSNDWMETNSAQAIDTYFIPGGNRAFIPGRINYCFKFSGPSYAVDTACSSSLAGIHLACNSLWRGDIDTAIAGGTNVLTNPDFTAGLDRGHFLSRTGNCKTFDDTADGYCRGEGIGTVIIKRLEDAVMDKDPILGLILGANTNHSAESESITRPHVGAQRAIFSKILNQGGVDPYTVGYVEMHGTGTQAGDAGEMSSVLDTFAPPLSKIEKGRKENEQLYLGSAKANIGHGEAASGISSLIKVLLMMQKNTIVPHCGIKTKINHRFPTDLQERKVNIALKPVEWERSSDPLKPRRVFVNNFSAAGGNSALLIEDAP
>CCP-9.4KS
IAVVGAACRLPGANNLEELWEILATGTSKAEEIRPERIPLYTSFRASQDTKFTGRRKFYGNFIDGVDGFDNAFFHTNPKEAAYMDPQQRILLELAYQAMDSSGYMRTHKREAGDNVGCFIGASFNEYLDNTCAHAPTAYTATGTIRAFLCGKISYYFGWSGPAEVIDTACSASLVAVHRACKAIAAGECSMALAGGVNIMSGVNNFMDLGKAGFLSPTGQCKPFDKNGDGYCRADGAGLVVLKSLQHARADGDNILGIIPGVATNQGGLSASLTVPSSLAQMALYRRILKQAGMKPEHISYVECHGTGTQAGDPLEIASVRDVFSGGNRLETLHIGSLKGNIGHSETAAGVASLLKVLAMLQKQRIPPLASFKTLNPKIPALTPDKIAIAKRLEEWDAPLRAACVNSYGAAGSNSALL
>CCP-9.5KS
VAVVGMSCRVPGAPTLPSFWTLLQTTTSQHAEIPPSRIPLTTPFRPVSDPKRKWFANLLSDPDPHVFDHKFFGKSAREATFMDPQQKMMLQAAYQAVEQAGYFASGSDPRGAGGKIGCWVGVSNVDYQDNVACHAANAYTATGNLMSFVAGKISHYFGWTGPSLSIDTACSGSAVAVHSACRALINGEVDGALAGGVNAITSPLWFQNLAGASFLSPTGQCKPFDAAGDGYCRGEAVGAVFLKRLDDAVRDGDQIFGTIAATEVLQNQNCTAITVPNAPSLSNLFRNVTSKAGVSPHDISVVEAHGTGTAVGDPAEYDGIRTVLGGPKRYSLLALRSIKGLVGHAECASGMVALIKTLLSIHNGAIPPQASHSTLNPALHATPSDKIEISMTLKPWNAEFKAALINNYGASGSNASMVVTEAP
>CCP-10.3KS
IAVIGIGCRFPGGANSTQELWELLAAGRDAWTPVPASRWNEEAFFHPDPEHQGMHNHRGGHFLDQDISAFDGPFFGLAQGECEAIDPQHRVQMEVAYEALENAGIPLEKIGGSKTAVFMATFSADYNLIQQKDVNQVPKYHTTGIGNALAANRISYAFNLKGPSITIDTGCSGSLVAVHQACQSLRLGECTMALAGGVNLMLSPDQMVTMSLMRRQSSMANGNRVWNPDGKCYSFDSRGTSGYGRGEGSAVVALKMLNDAIRDGDPIRGIIRNSGVNQDGKTTAIMVPDPTAQTQLITSVHEQIGLDPRHTTYVEAHGTGTAVGDPLEFSAIATAFRPTASDLPLYLGTLKPNIGHLESASGIASLIKGILMLEHNQIAPTINIQCLRPDLEIEHLAIQIPRCLTSWPHERLGRISINNFGYGGTNSHVIVESL
>CCP-12.2_1KS
IAIIGLSCRFPGDATSPEKFWDLLVSKRDSYCLPPNRWNPDAFYHAGKDKLHTLANRGAHFLTEDVMAFDAAFFNISQAEATALDPQQRFTLELAYEAFENAGISIEAASGSKTGCFMGSATCDYRDTINRDPDSNPRYSLLGVITEMIANRTSWFYNLKGPSMTIQTACSSSLVALHLACKSLINGESDMALAGGVNLMLNPDFSIYLNNMTMSTKEGHCKSFDASGDGYSRGEGCGVVVLKRLEDALRDGDPVRAVIRGSGVNSDGFTQGITMPSSEAQARLIRDVYAAAGLGLADTQYIEAHGTGTKVGDPIECRAIYETLGKCASVNRKLILGSVKPNIGHLEGAASMAALIKGVLALEKGVIPPNLYFNTPNPAIPFDKWNLQVPTQMTPWPRSQQKRMSVSSFGVGGTNAHAILECA
>CCP-12.2_2KS
VAIVGMSGRYPGSDGLKEFWKTIVDGKMMHSEVPPDRFDLDELHDKNIAEHLSTATKYGCFIKQPGLFDARFFNVSPREAVQMDPGHRLFLMAAYEAVEMAGYSRGRFAAPEDGRIATFFGQSGDDWRDVVHSSGGDAFSLGGVQRSFGPGRVNFSMQWSGPAYSIDTACSSSLSSVTLACSSLLARECDMAVTGGANVMASPLTYHLLSKAGFLSTTGGCKTYLAEADGYCRGEFVGAFVLKRLEDAVADKDIILSVIAASARNHSGLSSSMMHSDHRAQEKVMAEVLRKARVDASEVSYVEMHGTGTQVGDYAEMKAVANTFGDPRRASTLKVGAVKAGIGHAEAGAGSAALLKTILMMQTGIIPPQPGFTGSLNPKLPDLERLSIEIPTEPQRLESREGRRSAIINSFDASGGNTCILIQEP
>CCP-14.1KS
IAILSMAGRFPRAPSMDAFWHVLEHGIDTHELAPASRWNTSTHVGDASALHMAKNTSGTGFGCWLHDAGLFDARFFNMSPREAPQVDPAQRLALLTAAEALEQAGIVPGRTSSTQKDRIGVYFGSTSNDWMETNSAQDIDTYFIPGGNRAFIPGRINYHFKFSGPSYTIDTACSSSLSAIHLACNALWKGEVDTAIVGGTNVLTNPDMTAGLDRGHFLSRTGNCKTFDDTADGYCRGEAVATAVLKRLSDAVADKDPVQACILAIQTNHSAEADSITRPHVGAQQALFESLLLQAGVKAKDITYCEMHGTGTQAGDASEAMSVLQTLAPEAPTKAVRSSHERLWIGAAKSNVGHGEAAAGITSLAKVLLMLKHSTIPPHCGIKTKINHKLPDLAARNVSVATASVQWPRPYPGGGVRRVLLNNFSAAGGNTALILEDAP
>CCP-14.2KS
IAIVGMSGRFPGAATHDKLWDLLEKGLDVHREVPSDRFDAQAHCDPTGKGKNKSHTPYGCFIDEPGLFDPRFFNMSPREAAQTDPMGRLALVTAYEALEMSGYVPNRTPSTKLHRIGTFYGQTSDDWREINASENVDTYFITGGVRAFAPGRINYYFKFSGPSFSIDTACSSSLAAIQLACTSLWAGDCDTACAGGLNVLTNPDIFAGLSKGQFLSKTGSCKTYDNDADGYCRGDGCGTVILKRYEDAVADKDNILGCILGAATNHSAEAVSITHPHAGAQEFLYKKVLANAGIDAHEISYVEMHGTGTQAGDGIEMTSVTNVFAPRHRQRRPEETLHLGAIKANIGHGEAASGINSLVKVLMMMRKNAIPANVGIKGVMNKTFPKDLLQRNVHIETQQVAWPRKNGEKRRLFLNNFSAAGGNTAVVLED
>CCP-18.1KS
IAIVGMSCRFPGNVSTPDEFWELLARSRTGFSDIPSSRFSSNRFFHPNPGKSGTTNARGGNFLTHDLTVFDAPFFGFTQQEAVSLDPQQRLLLECTFESLESAGIPKHEIVGKDVGVFVGGTFSDYDADLFRDAETMPMHQATGCHMAMHLRHGDSTMAIAAGVHLNMLPEFWISMSMSRLLGEAGRSFAFDQRGSGYGRGEGCAMLLLKPLDQAIRDNDPIRAVIAGTGINQDGKTPGITMPNGIAGVIKTALMLERGFILPNYDFKHPNEKLPLDTWGFKVPIRQQPWPLGKKWASVNGFGFGGTNGHVVMTK
>CCP-21.3KS
VAIIGMSCRFSGMADTPDEMLITDSNLIPSGTRKANSIDPGVHLLSQDPAAFDNDFFNISGLEAKAMDPQQRLMLEVAYETFENAGISLEKLEKSETAVYCASSYQDYDQILGRDPEVSASYRFTGTGASLLANRLSYFFDLRGPSITIDTACSSTLVALHEACRAIRIGDASQAFVGGANLILDPDKLMVQSSMQFLSQSGRCFSFDSRASGYGRGEGIVGILLKPLSAALADGDSIRAVIRGTSVVSDGRTLGITMPSMESQTRAILKAYENAGLRMAETPYIEAHGTGTTVGDKAEAMAFSATIGKERREKIIVGSVKSNLGHIENASGLASVAKIILALENGIIPPNPTWNRPSEQLALDEMGIIVPTSVMPWPAGALKRASVNSTGYGGTTCHAIIEAA
>CCP-26.1KS
AIVGMSCRMPGKVASLDDFWNLLANSKDGYKEFPKDRFNWEAYYHPNQARKDSIHVKNGYFLDEDVANFDAQFFRMNATDASSFDPQGRIILECVYEALENAGIPKESVAGTKVGVFSTSNTSDYTLELKDDTCSMPSMVGVLGHGCMLSNVVSNAFDLVGPSVSVDTACSSAFYALQLAAQSLRSGETETCIVSGCALNLSPWRWTMLSNLTMLHPDGISKALDPNADSGYARGEGAASIILKPLDLAIRDNDRVHCVLSHVGVNHNGHTNGYTMPDAGLQAQLMQEMQTRINVKPDEFGFVEAHAPGTRVGDPIEVSAIQKVFSSDARTPEEPLLIGSVKANVGHLESSSGFPSLLKAALMLKKGMVVPNANFKDESMNSELKKLNMRVPISTEPWPKDKPYVAINNYGFGGANAHCIMQAAP
>CCP-28.1KS
IAVVGMALRLPGGIKSPDNLWDLLMNKGNARSRIPKDRYNIDAFHGPEAKPGEVSPQHGYFLEDSLEHFDAGFFAMSKAEVAELDPQQKLLLEVVWECMESGGQTNWKGTKVGCYVGVFGEDWLDLCSKDTQNHGMYRTMGTGDFAIANRVSYEYDLKGPSMTIRTGCSSALIGLHEACESLYSGHCSSAIRVLSPTGSCKTFDAKADGYARGEAINAIFIKKLDDALRDGDPIRAVIRATASNCDGKTAGISNPSSEAHEEMMRSAYSRACLSAPRTAYVECHGTGTPVGDPLETTAVGNVFRGAGVYIGSVKPNVGHSEGASGITSLIKAVLALENRIIPPNINFSTPNPKIPFEAAKLRVPLEPTQWPADRDERASVNSFGIGGTNVI
>CCP-28.2KS
IAIVGMGCRLPGHSNSPTALWDLLKRGEMASNVPPATRFNLAGHFDGTRRPRTMKSAGGMFLEDVDPAVFDGQFFSISRADCIAMDPQQRQLLEVAYECLENGGIPLEKISGTKTGVIVGNSFTDYAAIQNRDPEDRADSITVGLSPSILSNRISHFLNVTGPSMSIDTACSGSLVSLDVACRFLDSNQAEAMIVGGTNMWLAPEHNEEVGTMNMTMSASGKCQSFDANADGYVKAEGINIVYLKRLDDAIRDNDPIRAIIRGTASNASGRTAGIANPSSEAQAAVTRTAYKNAGISDFLATQYVECHGTGTLTGDPIEVRGVASVFGPGRQPGRELIIGSIKSNIGHSEAAAGLSGLLKATMAVERGQIPGNPTFITPSPKIDWKAFNLRASRTLVPWPRGSIIRRASVNSFGFGGANAHVVLENA
>CCP-30.1KS
IAIVGAACRFAGEISSLGDLWDIISKTKTGHCKIPNDRWDADTWHHPDPDRKGGIAVKDGYFLKHDVGQFDAPFFSTTEKEAAAMDPMKRLLLEVAYESIENGYFTAGIRVENLMNSQTGCYVGCMTNDYEMMSLHDIYDVGHAAASATSEAMIANRVSWFFGLRGPSLTLDTACSSSLYALHLACQSLRLGETEMAKSLVAGVNLILNPNTMHQLSAMHMLSPEGISHTFDDRANGYGRGEGIGCLIVKRLSDAIRDGDTIRCVIRGTGVNADGKTPSITQPSSTAQADLIVRTYKAAGLSMASTQYFESHGTGTPVGDPIEMSAIGSTLGASRADANLGPLYVGSIKPTVGHTEGCSGLAGVFKAITCLERGMLVPTYGVGRLNPRLTLAEWNIALPSETMRWPEKGQRRISVNSFGFGGANAHVILDDA
>CCP-66.1KS
IAIIGVGCRFPGGANSQDLLWDLLESEKSAWTTVPATRWREDAFRHASPELQGMHNHAGGHFIDQDIAAFDGSFFGLSASECEAVDPQQRLQLEVAYEALENAGISLEKVAGSNTAVYVATFSSDYNLLQHKDVQDIPKYHTTGVGAAIVANRISYLFDLRGLSVAMDTGCSGSLVAIHQACQSLKSGECDMAIAGGVNLMLSPDQMVTMSPMRCWSDQGRCFSFDDRGTGYGRGEGAAAIVLKRLDDAIQNGDPIRAVIRNSGVNQDGKTQGIMVPKADAQTQLIRSVYQAVDLDPRETAFVEAHGTGTAIGDPAEVESIRSAFGSARDSMALSIGSIKPNIGHLEAASGVASVIKGVLMLERGQVLPTTGIRSLKRDLRLEENGISIPRKLTAWPENKQRRLSVNSFGYGGTNAHAILEAAP
>CCP-23.1KS
IAIVGSACRFPGGASSVSRLWDILRNPKDILDDSSLEFRSQAGVFNNDDDRTNRSYLLQEDFRRFDASFFKINKKEADAMDPQNRILLETVFEAIESAGLPLERAKGSLTSVHVGVMTADHSDIQMRDPETLQTYAAIGLARSMLANRVSYFFDFKGPSETIDTACSSSLVALHHAVQSIQTGDAHQAIVAGSALFLDSAMYIAESKIHMLSSDSRSRMWDKDASGYSRGEGCAAILIKPLSKAIEDNDHVESIIRATAVNSDGHTSGITMPSTGAQVDLIRRTYNKAGLDPVNDRCQFFECHGTGTPAGDPVEAAAIQQAFFPARSKPYEGPPLYCGSIKTILGHLEGCAGLAGILKASLALQKKSIPPNLHFDSLNPIIRPHYDNLCVPTSLAPWPKVEKGPLRASVNSFGFGGTNAHAILESH
>CCP-21.1KS
GDSTSPHAFWDLLSNGKSGKCNVPKSRFNVDGFYHPNGSERPGSMMTKGGYFLNEDTREFENSMFGINNLEATYMDPQQRKLLEVVFECLENAGVPLNAASGSNTGCYVGNFTFDYLVMQSRDADYLTRYNSTGMGTSILGNRISHVFNLKGPSLVIDTACSSSLYCLHVACTALENHECDAAIVAGANLIQSAEQHIGTMKAGVLSATSECHTFDASADGYGRAEGIGALYVKRLSDAIRDGDAIRSVIKGSAINANGKTAGISLPSADGQEAVIRKAMSKASLSPEDITYIECHGTGTKVGDAIEVEGLSRVFHRPADRPLFIGSVKSNIGHSEAASGIAGVIKSTLSLEKGHIPPTYGLKKLNPKLEPFKDGISIPTELIAWPGDKDRIPRIGINSFGYGGANAHVILEK
