# Supplementary material for: Genomic Characteristics and Comparative Genomics Analysis of Two Chinese Corynespora cassiicola Strains Causing Corynespora Leaf Fall (CLF) Disease
Source: J Fungi (Basel). 2021 Jun 16;7(6):485. doi: 10.3390/jof7060485 (PMC8235470; doi:10.3390/jof7060485)
Supplement: Supplementary file 1 [file jof-07-00485-s001.zip › jof-1246405-supplementary/Additionalfile 6.txt]

>CC01-1.1_1-1A
DYEDHSAVAVDRYVDAAAEILQRRGLKKVDSNLAKAPVVGILSQSGLHFVITLLGLSRLGYAALLLSTRLASPAILRLLELAECNALLTTSDFHPVLEEVKAQRDLTILEMLQHEDYYGIDAPVFSREYDPERENPKNAVIIHSSGSTGLPKPIYLTHRSCIASFATNLDRRALMTQPLFHSFGFYETFRSIYSGKPMYYFNYSFPLTKQNLTATIAHVKPDLLFCVPYVLKLLGESEEGIKCLADIDLVMYGGSACPDDLGDKLVNNGVNLVANYGATETGRLSTSVRPAGDKAWNYLRILPQVKPYVLMDEIAPGIYECVALDGLKSKSTINSDDPPRSFRTRDLFMRHPNNPDFWKYVSRLDD
>CC01-1.4_1-1A
RHRARTNPHAIVVSYPRSGIEFVDYSMQQLDVFAYRVARHYQAFIPTRTSSSIKPTTVALLGPSNLEYAVTMLALTKLGHTVLFLSTRISQLAIESLIETTGATHLLVDPRYVKAGSDALASKPHVKLNEIAGRSIFEFPVEVYADTRMDYQLDPEIEKLNNVYIIHSSGSTRLPKPIYQFQKSAIANYAISMDMKAFITLPLYHNHGICNFFRAIHSCKSIHLYNADLPLTQQYLTNILRKHNFEIFYGVPYALKLLAETEEGIELLKQLKIVMYGGSACPDTLGDLLVENGINLVGHYGATEVGQLMTS
>CC01-2.2_1_1-1A
AQQASKYADNECVVIPWTGARWTYQRLWEESNLLARALLKHGVRPRDRVGIMSGNCEKYIAVFFACVRLGAICVTLNNTYTPTEAELALKKTRCKVLFTTPYVGRFDNGPLLKRLQNEDLSAELPDLKTVCLIRGGDHPFIKYEEMLIEADSIPGHLLDLFDGIISPYDVANLQFTSGSTGNPKAAMLTHHNLINNSRFIGDRMNLDSTDTLCCPPPLFHCFGLTLGLLACITHGSKIVYPAESFDPAATLHAISDERCTALHGVPAMMESILSLPRPENWTSELRTGIVAGSPVPRWLMERMVNELGMTDFTSSYGLTEASPTVFNAHTTDSLHARLTTVGTVLPHARVKIVDRDDKVLPIGVRGELCVSGYQVCRGYWENEEKTNEVLIRDEQGELWLHTGDEAVLDVDGYCTITGRFKDIIIR
>CC01-2.2_2_1-1A
SEQAQLQPDKSAIEAWDGSLTYQQVERFSTDLAQNLRLLDDSEKQIIPVLFEKSRWTIVAVLAVMKAGACFALLDPAQPEGRLKTIVQQIGAKLLVASKAQSTLGARVAPSATIIPISESKFEKIWHPFAEQQPKTTLPRVSPHAALYIQFTSGSTGLPKGCIISHSQYTSGAIPRAYDVGYRPHSRVLDFASYAFDVCIDSMLCTLAHGGTLCTPSDERRMNDLSGAMRDMKVTLAGMTPSVARTLDVDILDSLDSIALGGEGVSASDAASWGKKTKVVNAYGPSECTVGATINDNVGAKPYITMGKGKGAAIWVTDPADHNKLLPVGAVGELLIEGPIVGDGYLNNPAKTKEVFIEDPEFLVQGSSKVPGRKGRLYKSGDLVRYDPDGNGEVIFVGRQDQQVKLR
>CC01-2.2_3_1-1A
EIASADPQRPWIISPTTDELSGSWRTITFAEFAQAINGAAKWIRDTIGVGKGERQSVAYMGVNDQRYLVMVLALMKTNRRAVLLSLRNSAEAQAHLLKSTTCTHSLYTEGIDPQLKILRNASGGIPEHQVPKFDEMLAIGRGQQSSVIGKEGMEETVVILHSSGSTGLPKPIPITAAWLASLYFQKYLNLPSDRQSSLDGIFRNDGEPLLIMAPLFHAMGLSCILRSLYTGPVVLAPASRRMDAGLTREVLSKRKASAAILPPSILDELTETEEGLAALSTLNHVSYGGAPLSRDAGDKIIGIAALHNVYGSTEAALISKLDP
>CC01-2.4_1-1A
FTKQVHATPNAVALEDEKTTYTYAELHDKVAALADRLRRHGVGRDKLVGVLLPRSSDYVIACLAALRAGGAFLVLELAYPPDLLADVIEDASPAVIVTTSAEVGKIREGIPIVALDEQSEGANGHVDEKDLPPLPSETDLDRLSFVAYSSGTTGKPKGIANPHRAAVLSYDLRFRVSDLQPGDRVACNVFFVWEIIRPLLRGATVVAVPDDASYDPRMLVDLLASKNITETLMTPTLLAAVLSRHQSLKTRLPNLKTLYLNGEVVTTDLARRTLKALPSTRLLNCYSACETHEIACGDIGEMLETLEKDAQYCPVGPPIIDKKYVYILDESGQRVEDETSGELCIGGHLLARGYLNRPETTAKAFTPNPFSSQSGARMYRTGDKARLLSNGLLEITGRVGAMIKLR
>CC01-2.6_1-1A
AATDPNRVLYSVPETNKIPDGFCDITAKDFARSVDRCAWHLESNLGRSGPNFPTLTYMGPQDVVYAILILACIKTGYKVLLSSPRNPLEAHVSLFEETQCDTLLMPPNFPLPVVKGILEARKMRVLNIPKWQYLVKEEATEIEDKPYPYDKKFSEARLEPFVVLHTSGSTGLPKAIVQTHATWAALDKFTTISSHGKNLTYPSMCAGERVYLAFPLFHCAGVGMLLPGPIYAGFTVVLGPFPPSVDVVNAMHVHGNVKHSCLAPFTLVDLVKDKEHLDNLSRLELIAFGGGPCPKAVGDLISTKTRLINCLGSTECGVLP
>CC01-3.1_5-1A
MQRSPSEEAVCAWDGSLTYLEFYQYASRLAGLLLNLKVGPEVVVPLCFDKSMWNVVAIFGVLMAGGAFMPLDPAAPKERVKHLVSACKANVILCSRNHAQSLEEIADNIVPVDFESIETLPTPSQYPLSNVQSHNAAYIIPTSGTTGQPKLTVVEHGNFCTGAKGHVPGLAMDTLEAPRVLQFAAHSFDASIIELITPLMIGGTICIPDEQTRLNDVSKAINDMRVTHALLTPTFVRFLEPAMVPTLVTIVLMGEAMSQANLDTWSKINLVNGYGPSECSVASVTYPRMTPQSDPKTIGFPISCRAWVVNPENRHERLPIGCVGELLIEGFIVARGYLNDEEKTRAAFVDDVAWVSDRKFRGYMTGDLVVQNPDGSFNIMGRKDSQVKY
>CC01-3.1_5-2A
KTWVLSQPDAPAIRGFDGDYTYAELDRVTERLAHYLVELGVGPEVFVPTCFDKSTFAVIAMLAVLKAGGAAVPLDANHPKPALESRVEDSDAQVVLTTAVRSELFEDIVPDVVIVDSVLLDDLVDNNGGPACTTVQPQNPAFVIFTSGSTGRPKGVVLEHAAMVTSAYAHGSRLKIGPGARFLQFASYTFDNSLEEMFTTLQRGGCVCVPSEDQRMNHLADVIAELDANFMDLTPTVASLLNPTDVPTIKDLALGGEALTKAVLDQWCPYVHVHGQYGPSEASINSAYKDFRHSGDATNIGRAIGSVSWIVDPDDYNKLTPIGCKGELLLEGPILARGYLKDPEKTNAVFIKDPEWAQLHGKIGRRMYCTGDLVHYTSEGELMYLGRKDSQVKL
>CC01-3.1_5-3A
LRPLSIALDAWDTGIITYRELDERATQLAVRLIALDVKPGSFVPLCFDKCGWFIISMLAILKAGAAFVPLDPEAPLQRLRDIVGDLKPELILCDPKFEALCKSIPCKALAIDRDAGECQLGHLHALPYVQSDATAYVLFTSGTTGKPKGAVISHSAWVSSSTRFAPALGITESSRVLQYCSYTFDVSLAEILSTLMVGGTVCVPDHYSRTNDLAGVINKFKVDCVFITPSVVRTIQPSQVPQLKELILAGEAMSQQDLVTWADRLVLRNGYGPTECAAFATANVMTSTTKPNNLGKGVSGRGWIVRKDDHNSLVPFGAIGELLLEGGCVGSGYLNNPEKTNEVFVSNLSWTLGADTLDGPNLRRFYKTGDLVKYNEDGTMIYLGRKDLQTKVR
>CC01-3.1_5-4A
LPSSMAVEGWDGSFSYQEFDEITTRLAVHLQAMGVTTETFVPILTEKSSWAIVSMIAIMKAGGAYVPLDPKHPLSRLRQLVSDVRANIVLCSRAFHTRASEIAPNVVVVDRQSVDEFIVAKGTKLRSGVTPDNAAYCIFTSGTTGKPKGTIIPHQAFSTSAHAFGRAMSILPESRIYQFASYTFDASCAEILASLIIGATVCVSSEEERMNDPAGAIRKFKATWALLTPSVLGAIKPKSVPTIRTIVSGGEAITNAVLDQWGTTTNLVNAYGPTEGSVAAVLDRKSTFDGKILNTDPSTIGYPSGCRLWIVHPRNHHKLMPIGSVGELLIEGYIVGRGYLGDEVKTSQAFIANPAWTSTLTPSQNGTFFTTRMYKTGDLARYNTDGSISYMGRKDTQIKL
>CC01-3.1_5-5A
FLKQAHAQPNAIAVSAFDGEFTYGELRDLASRLSQELIRLGAGPEKLVPICADKSRWAVVAIMGVLLSGAGYVPLSPEHPISRHRQIILDCNASILLCSPSYEERFTSLISPVITISEQSLLKLPARQDGALSRTKSNNICYVLYTSGSTGAPKGVVIEHRAIASSSAAICKALHMKPTSRVFQFGSFVFDASVMEILTTLTCGATICIPSEQDRTTDIAAAINKLRATWTCLTPSVANVIESPEAVPTLQTFASGAEALTSETINKWVPGLQLLNAYGPTEGSVVAVANDQVATQRDPSTIGHMLQSGRAWILNPDNPNQLAPVGAVGELCIEGALLARGYLNNHAKTAEAFVDNPIFMKELLPSVSSSRIYRTGDLVQYAPDGAIRYIGRKDNQVKL
>CC01-3.3_1-1A
VLYSYAELYREALHISQPITQIENFQPGAPVLLHLDTHWETILWFWAIVLADGLPVLSSPFSHVSEHRHRHIQNLSKVLDNPICISQAKSIALWDCKHGMKLHTIESLSTRPMLGHSTLQPVARRDSDLAILMLTSGSTGNAKAVQITHRQILASVAGKASVRELPSGKPFLNWIGLDHVASLVEIHLQALYLQVPQVHVHAIDVVSEPLTFLDLLSRHEVARSFAPNFFLAKLVTKYEQMTRDEEKRDLLRKRWNLRALSVLASGGEANDVRVCVAASELLSALGAPANVITTGFGMTETCAGSIFNLDCPNFDVKEKRAFASLGRCMKGIEMRVVCAKGRHESNEGSEKVEERVATSDEIGELQVRGDVVFNGYYQNSRATMEAFAPGGWFRTGDQARIDSSGNLHLVGRLNDTINV
>CC01-4.1_1-1A
REAEANPSAAAVERGTDTLSYSELHGQSSFIARKLLKHIAPGDVVCVHADKTINWIIAIYAVLKTGATYCPLDKDMPNTVRDTNYSASGSKLFLTGSVAAKSRKPVSCNLCLSVEELLQDKTVSESAPGLPCLDTNAYICFTSGSTGLPKGVLCRHKGLVAFQKDFYVRLCARPGWRIAQFMSPGFDGSIHEIFSALSYGATLVLQDDHQPFQHLKMADSVILTPSVAKVLDPIDFPNLKVVYLVGEAVTQNVCDNWSDQRQLFNMYGPTEATCGATIKRLKPKEQVTLGNPNPSTRVYILDSQQRVVPLGVIGEVYLAGVQVAIGYIGRPRETAKRFLPDSINPEYAEELMYKTGDRAYWDENGELVLLGRNDRQIKLR
>CC01-4.2_1-1A
LAAAEPNRTVFSLATTSENGLDFKHISAREFSKAVDKTTWWLHKQVGESTSIEPVGYIGPHDLRHILLTYACVKAGYAALYLSPKNNTEGALAVLNAVKCNIWVKPSEAAPIPLIEGCLKQRSMKVLELPTLDQLLDAENIDPFPFTKSFSEASNEPFCFLHTSGTTGVPKPIPWSHGLIGTMDAVRLLPPVEGDDGLLPWTNDWKDGDKIYSSFPMSHGAGIIMDILMPALFNLHCILGPPKVLPNLNLIETLAEKAGIDIWSMVPSLVDELGETPDVLSKMRSSKFICASGGPVSPVSAGKVNEVIRVLNLTGTTEGLFIGNL
>CC01-4.5_1-1A
DDGNLSKGFRNITFHDFANAINTAALWLENNLPPAASNFETIAYAGPKDVRYPILAVAAAKIGRKLLLPSPFLSSTGEAHILEESSCRAYLCGSELKERVSEVLGLVKASNVLELKVPELSELFSNKVAPSFPFTKTWDEAADNPWLIFHTSGTTGFPKLITYTHRMMCSIDIAKLMPDHRKPRFSQSMAVKRWYTPLPNVQSVGMTLALQFPVFVDATVIFGPSSTIPATPKTVQDVIRYGQPHSAILTPNIIDALAEDPSGLGILKTLEILFFAGAPMSPATANKINDHVILKPSLGSTEAGAYFTGFNDKE
>CC01-6.2_1-1A
WSHRVLRFGDVDKGTNSFADRLSKSYRGLNDGRQTVALLCHSSPEFLFTWLSLIKMGHSVLLIAPQCQAVAIAHLCQSCNVRLLLHDSAHLDRAQEAVRSTKSNSSMNFACEIIPLKEDEDIFDFIDCPSGFCGDYSNIDPSSVAYLHHTSGTSSGLPKPIPQSHRAAIGVLPYLPESPSKATFTTTPLYHGGIADLFRSWTSDSMIWLFPGNDAPITARNIRLCLEEAEAALFPNVRFFSSVPYVLQMMASDEIGLGFLKRMEITGVGGAALPTGVGNILVDAGVNLISRFGSAECGFILSSF
>CC01-6.3_1_1-1A
DRWAREKPNHPAIIYEPDEPDSPLKRTISFIELRQEVSRAAWVLKDLGVRKGDTVAIYMPMIPEAFIALLACSRIGAIHSVVFAGFSATALRDRIRDAKAEVVVTADKGFRGGKCIDLKKITDEAIDGCPQVRHCLFVRRSEDSGHLVSRDRVWQEECAKWSPYFPPESMNSEDPLFMLYTSGSTGKPKGLLHSTAGYLLGAALTTKHIFDIQDGDVFFCGGDIGWITGHTYGIYGPLSLGCTTVIYEGTPVYPNPSRYWEIIAKHRVTQFYSAPTALRLLKRAGDEFVNRDMTAHLRVLGSVGEPLAANIWKWLHDVVGGGKAQVVDTFFQTETGSHVLSALAGVVPSKPGCCCLPFLGVEAAILDPTTGKELPDGAEGVLVIRKPTPSMCRTIWGDHARLAPVYYKPYPGYYFTGDKAIRDHDGYYWIRGRTDDVINVS
>CC01-6.3_2_2-1A
FQVRKRPEATAICAWDGSLTYRQLDKYSTWLAFHLLDQDIQPGSILVLCFEKSLLMPISMLAVAKAGITGLSVDPNQPESRLASVVSESKAAAILCSGAHRDLSGRLGTGKVLFVGLDTVSGAQRDGPRSLPTVPPSAILYAVFTSGSTGRPKGILVSHRSYSAAAVCQHEPFGFNQETRVLDFSSYAFDAAWFNLMHTVTSGGCLCVPSTVDLRNDLEGCISRFGVTLAFLTPTVCRGIDHRAFFSLKRLLLGGEMIVPSDVALIGGDCIITLVYGPSECTPMTMFHNPENPADIALGHGIGVKTWIVNPDNVQQLCPIGVIGELCLEGPLLGDGYLGDKTKTEQAFIKGLSWHPDSQAQVYRTGDLVKYIGDDLGTIVCIGRKDTQVKLR
>CC01-6.3_2_2-2A
QNWNQPAVCAWDGDLSYGQLEEMSTRVANDLRAQGIGRGNIVPVCFEKSMWMPIATLGVMKAGAAVVALDVTLPERRLQDIIKQVQSDIILSSVAQRHLAGRLGATKVLVLPNNDQQSVDSAKMDCTVKSSPEDLLYIVFTSGSTGTPKGTMLTHAHVCSMLHYQSEVLGLTSASRVYNFASYAFDVAWDDFFFALTCGGCLCIPSEEDRKNDIEASMAVLRANYAHITPTILRHIDWTKAASICVVNLSGEPVSTTDRSILSHQTKVVNVYGPAETNVVTVQDLDKLTTQEVSIGKGFGACTWIVDLQNTDLLVPIGEIGELWVEGPLSGLEYLGETIDSRQAWVNDPIWLAQGTKGFPGRSGRLYRTGDLVRYTKDGSIIYCGRADRQIKV
>CC01-6.6_5-1A
TRHVREDPNKESVACSNGKSLSYSELDDAANRVAAQLRALGAGPDDLVPVCFEKSVWTEGSVVVAIFAVLKAGAAFVLLDPSYPDDRIRTIIQKSKADIAITSPSHYSKLSPFLKSTITLDEESLAAFPLPSVYSTSPENGMVQPSNLAYAVFTSGSTGQPKGVLIEHRSFHHCFSGWAGPARFSREMRSLQFASYSFDASILEILGTLVAGGTVCVVSDSERLDSSALVQAASQLRVNWTILTPSFMKLLPVNGIPTLKTLVSGGEAMQQILLERWADKVELIAMYGPSEATIACTCTEPMTVSSDYRSIGKPFLGRCWVVNPDDDQQLMTDGEVGELIIEGPHVGRGYLDEAQKTAAAFISRPTWHQNLFPQERGPHTFYKTGDLCHRDQEGSLIFMGRKDFQVKV
>CC01-6.6_5-2A
DNASQHPDRIAIDAWDGRLTYAQLQRAALQLAAHLRTRFGVGPEVMVPVIMEKSMWTIVAMLAVLNAGGAFIPLSPQAPIARLQYQLADADANLVLTSPQYKHLLHGKVPQLLVSPSLFESLPVPAQPLDSGVLSTNVAYVLYTSGSTGNPKGIVMEHGHALSSSAGYTAATAMDRHSRTLQFASYTFDASIMEIWGTLTVGGCVCQISEEQRMDDVAAAINHFQANVMFMTPTAIALVQPSDIPCMKHVILGGEPLRRENLLTWAPATRLTNGYGPTETSVFAVMNPAMTPSTEPSSTGRTICCKTWIVDNTDPGNLAPIGAVGELWLEGPSVAREYLGLADKTAEVFVTRPSFLPGHDQKPALSRFYRTGDLARYEADGGIRILGRIDTQAKIR
>CC01-6.6_5-3A
EACQRQPEAPAICAWDGEMTYRELDDWSDSMASFLVNQGLKVEDNVALCFEKSKWYPVCLLGVLKAGGTFVPLDIKQPRTRLEAIVEEVRPKLLLASPIQAARLQGLVSATTTVTTSSMQHLRALMDDKHRKRLSGIKVQPHNLSFIFFTSGSTGKPKGILLEHGPFCYSSQQFAKWVRMDKTDRVLQFSNHIFDISLTEILSTLLVGGCICIPSEEDRVDNLAGFIRSVRASALYLTPSVASTLDPRSLPSVEKLALGGEHATRKLVEEWAPRVQLTVGYGPAECSVWMAGNVGVSTEASPSNIGRSNSSLVWIVDVSDYNRLAPLGVVGEMLIEGPILARGYTTNALTQNSFVFPAFANHENSALRRMYKTGDLAKYNSDGTIHIVGRKDAQVKIR
>CC01-6.6_5-4A
FEERVAKHPERAALRTTSGILTFADVERFANRVAYTVRRQLQGSGQTFIPMCSEKSVWAVIGMLGILKAGYAFTLMDPSQPDDRLRSVLETIGAKVALVSSSVALKFSTLVNSAITIDASTVEAMGDSGEPSSTDPHAPAYALFTSGSTGEPKGCVIEHCSFASSAHGHTAAFQINADTCALQFASYTYGAALIETLTVLLAGGCVCIISEEERATKLIECINRLEINWAVLTRSSLDLLGGPESVPKLKTLVTAGEPLSADAVAKWASKLSLLQGYGQAETSVVSTLTAPMTPSSSPRNVGSCVSGHAWVVEPDNHEKLSPVGAVGELLIEGPHVGSGYINKPETTAAVFVAKPSWLDSMEPAEIRPRAQRLYKTGDMVRWCSDGTLEYVGRRDTQVKIN
>CC01-6.6_5-5A
ERHAALRPDAPAICSWDGELSYGELDTMACGLAAHLRQKIGSGSHTVIPVYFEKSMWTQVAILGVLKAGYAFVMLDPAHPMNRIRLICAKVDAQVAIVSKGFSQRLLNVVDDLIVLDHGLANGLSTGVASNIRTNPRDAAYVIFTSGSSGEPKGVIVEHRSFAAAARGMAARIPIDDETRTLQFASYSFGAALMEIMVTLIMGGCVCVLSDEERMDAVSQAMNERRVNWAFLTPSFSGILNPDIVPSLKTLTLGGEAVNPEQLRVWADRVNLFTLYGSAEQSVISHGSQRLSLHSNSNEIGLPFSGNRAWIVDAKNGNRLLPVGAVGELVIEGPVVAREYMHDPDKTRAAFPASFPWRSAYPGIAERFYKTGDLVKYGSKGEILYVGRRDGQIKLR
>CC01-7.1_1-1A
FAANARKHPDRACVVETATSKNRERRFTYKQIFEATCTLSHHFVQSGIQRGEVVMIFAHRGVDLVVAIMAVLAAGATFSVLDPLYPPDRQNIYLEVSQPRALVVIDKATREAGPLSDIVRNYIAENLDLRTEVPALELKDDGTLVGGAKDGKDCLDDQQSLKSELPGVLVGPDSTPTLSFTSGSEGRPKGVKGRHFSLTHYFPWMAERFGLSENDKFTMLSGIAHDPIQRDIFTPLFLGAQLLVPSKEDIQHEKLAEWMRRYQATVTHLTPAMGQILVGGASAVFPSLHHSFFVGDLLIKRDCRRLQALAPNVRIVNMYGTTETQRAVSYYEVPSQSEAPDFLDTLGEVIPAGRGMNNVQLLVVDREDRNKICPVGQSGEIYVRAGGLAEEYLGLPDLTATKFVENWFVDPKKWVEEDNQKVESQGAAEPWREFYKGPRDRLYRSGDLGHYGPDGNVHCTGRVDSQVKIR
>CC01-9.5_1-1A
DRHAAVTPDRLYASIPKDSNMYSGFQDVTCRDMARCVNFMAHWIVEQMGSTQQFETIAYIGIPDLRSAAVFLGALKAGYKVLFPSPRNPQATNLSLMEQTGCRTLLYAVEVSPVTKLLALLNKSLKITQIPSFEEMVNSQPEAFPYDYEFEKVKDDPVIILHSSGSTGIPKPITMTHASFAVVDHDRNRPTVPGRRNRDYSIFDFKEGGRFYTIFPYFHVSLKVKMNPILTDASSPVLGPPLMPPSGVLLKEIMKHQSLRALYLPPSIAEQLLSEPDGLDFFRGLDFLVYTGGPFSPEAGAKLSAVTELCPFYGSTEAFH
>CC01-10.1_4-1A
SSRRQFSYQDLHALSDALAATILRSLARLRDASAVIPILLPQSPELYIAMLAILKAGRAFCPLAMDTPVERLNFILRDVSADLIVTASAHQAALPSAANLTPVFVDRELARGHPQGSGFEPPPIDTSQLAYVLYTSGSTGLPKAVAISHRAVTQSLLAHDRHIPRFARFLQFAAPTFDVSIFEIFFPLFRGCTLVACERTRMLNDLPAVISLLQVDAAELTPTVASNLLRGRASVPGLRLLLTIGEMLTQRLVDEFGGDASRESILWGMYGPTEAAIHCTLQPSFSTSSPVGNIGLPLDTVSAMVVEPPSKHRSPADITILPLGEVGELVIGGPQLAEGYLNRPEVTAQAFVQHPDYGPLYRTGDKARIRPDGSLECLGRI
>CC01-10.1_4-2A
EEWASIAPEKEALVFGSLDEGVMKTKEKLTYHTLNARANQLAHALLAVGMKKDQLVAVLMEKSVSLYISILAVLKVGCGYVPIVPDTPIERIERILADSGAAICIIDKSTSSVPRGESYTVLNLDQTDLSRHPTDNVIMEYDGSHLAYAVFTSGSTGTPKGVLVTQDNLMSNLQFLSGLYPTFDDSRLLQSCSQAFDVSVFEIFFAWYTGICLCAATKDDLFQDFEAAIDRLDITHLSLTPTVAALVDPVHVPKVKFLVTAGEALTEHVRRQWAGRGLFQGYGPSETTNICTVKANVTLDDLINNIGPPFDNTSALVLDPHSNAILPRGAIGELCFGGTQVFRGYLNLPELNAKKILDHADYGRIYRSGDMGIILPDDSILFTGRSDDQIKIR
>CC01-10.1_4-3A
FEQNAAGFPDTIALDFRHDTGEIASWSFRNLNESANQIAHALIQHGVQISDIVPIHMHKSPEFYASILGIMKSGAAFAPIHPELPTARKEFMVSELKPRVVVCTVESPLQTSHSITLLKVDSLEGYPTSNPNVEDLSPTSLAYCLYTSGSTGLPKAVSMEHAAPIQTIESSRLLVPWRPDSRLLQYAAVTFDMCYYDCFMAWTFGFTLCAASQGAMLNDLSGNINALRVDLLDLTPSVAISLSRTDIPNVRWLYCIGEAMSQEIVKKWHGACVNSYGPTEAAFCTTMFPVQEISRTSVIGKPFPSTSFAVFSPRGERPLPVLGVGELYIGGAQLARGYHGKPQLSELKFVSKCGQRFYRSGDVVRMLANGDFEFLGRIDDQVKIR
>CC01-10.1_4-4A
SASRYPHRPAFEFCTSIHGGGYDRQVWSYAELDAEGNRIAQLLISYGARPGELIAVCFDKCPEASFTMLGILKAGCAFVALDPSAPIARRVFMIEDSGAKLVLSTKVTSSGLEDKSVAKIINIDQLDLQEYSSKKPHTDRVVEPQDRSYCLYTSGTTGIPKGCELTHENAVQAMLAFQRLFSGYWDHMSRWLQFASFHFDVSVLEQYWSWSVGICVVSAPRDLIFEDLASSIRTLGITHIDLTPSLARILHPDDVPSLCKGVFITGGESLRQDILDVWGSKSVIYNGYGPTEATIGVTMYPRVPTNGKPSNIGAQFDNVGSYVFRPGTEIPVLRGAVGELCVSGKLVGKGYLNRPGLTQERFPHLEEFGEKVYRTGDLVRILYDNTFDFLGRVDDQVKLR
>CC01-10.2_1_1-1A
FDATARKHADVAAIEIGERRVSYAEFDVLASRVAMALSRFGVQGEVVCVHADGSLEWVVGLMGALKADATFCSLDVTLPHELRSDMFRAARSRVFVVGHEWQRKFLPDDCAHCLVLESIAVTKGLSGDERVRAASRMPRPLAPAYLCFTSGSTGKPKGVLCTHQALVAFQQDVEIRLHAGPGVRISQFMSPAFDGSIHEIFSALSHGATLVLRRDGADPFEVLRRVSSAIMTPSVARSMAPAEFGNLETVYLVGEQVPQPVVEQWAPGRKLYNMYGPTEGTGGATIARLKPGQPVTIGRPNPTSRVYILGRGGRLMPPGAIGEIHIAGVQVAIGYANLPEETAARFVPDTVCPDLGEKMYRTGDEGYWDENGEVVCLGRRDRQVKMR
>CC01-10.2_2_2-1A
ELAAIIFTSGTTGKPKGVEIRHSSLVNFVTAPHFNYDISPEDRVLLVLSVAFDACMGTLFNTLCNGGTAVLASRSTLQKRSRQCSVLVMTPSILEVLESPQSSYDYPKLDRIILGGETASQKLLATWSIIKRPIWIAYGPTEATCATLTGIVQTCPRTGEFRPTVLGTAINGAKIAIINTMGEDIEALGEEGELLVSGIGLARGYWRDRDRTDERFFFHKGVRTYSTGDLARWGLNDYGERVVEFCGRRDRTVKIR
>CC01-10.2_2_2-2A
ENAAQANATRIAVKKGTMELTYAELMMHAGRVAAVAEEVVKPGDVVCVVADRSINWIVGVCAALKAGAIYCPLDDSHTPEYRAELLRSSGATLLLCTKSTQLVDAPAPNGVAVLAIDKILADTTPRDTHVLTRLPVARDVAFLCFTSGSTGKPKGVACVHGAVTAFHADLDVRLNSAPGVRIAQFLSPGFDGCVHEVFASLCYGATLVLRTDQDDPFSHLGHADVAMMTPSVAAGLDPADYPNLQFVYFAGEPVQQPTLDKWAMGRNLYNLYGPTEGTIGACQQKLQAGVPVNVGPPVPSTRLYILDDAMQLSPPGVTGNIFIAGVQVSPGYINPELAEQNARDFLPDPFCSSPGEGERMYRTGDLGFWDLAGNVHICGRRDRQIKMR
>CC01-12.2_1-1A
VPLSTNIGDGFKNITFSDIASATNHVAAWIDRTMGRSSEFETIAYMGLGDLRYVVVFLAAVKCGYKVLLPSLRNSTWMNTSLLEQTKCTHLLFAPEVESFVKPLLGETPQLSIHPIEPLETLIRPDTPHYIYDKQYDSARWDPILILHSSGSTGPPRPIVMNHNTFAVGDNDRNLPTVPGRVNQNWSLWDFPEKESFFSPFPAFHLAGFSSMVMLPIYYSNATLILPPSTRPPSGHLVSEIMDHFKLKSIFCPPIIAEQLVQEPSGLEKCKSLKFLLYAGGPLSQAAGEALSKFTDICQFYGSTETGPVQALVPRREDWASLEWHPRQEVIMDPSIEGTYEMILKRNPSLEGVRSISCNFPDVEVWRTKDLFKPHPTKEGLWKFHGRSDDIIVL
>CC01-12.3_1_1-1A
FVETTPNAKALKIAGAAGSVMDYADMMHRAEDIARALRCSGCAKGSTVATYQERNPDWICSVLGILHAGAICLPLDVSLPASRLATIIQHSEPYLVLRQGEKIENTLQEACNVSRTRIATISELMCHENVGGVLDTSYFKLGEVYAKDSAMILYTSGSTGTPKGILLQHEGIRNWVEAALHLFDIGRYEIFLQQTSCSFDMCFVQIFLAICSGGLLCLVPTKFSADATFLTEAIATESITFTGATPSEYSNWNRYGDREALLRSSSHWRTAMAGGEATTYATLELFASLAGPGSSGTRPRLFNVYGPTETTVGATGTELNYLGDFKSAEISVGKPLAGYLVYVMDEKLQPLPFGIQGEIVIGGAGRFILNPLAPRDYRTRGWTTMHRTGDVGRWRKDGTLLIEGRKSSDTQIKL
>CC01-12.3_2_1-1A
FVETTPNAKALKIAGAAGSVMDYADMMHRAEDIARALRCSGCAKGSTVATYQERNPDWICSVLGILHAGAICLPLDVSLPASRLATIIQHSEPYLVLRQGEKIENTLQEACNVSRTRIATISELMCHENVGGVLDTSYFKLGEVYAKDSAMILYTSGSTGTPKGILLQHEGIRNWVEAALHLFDIGRYEIFLQQTSCSFDMCFVQIFLAICSGGLLCLVPTKFSADATFLTEAIATESITFTGATPSEYSNWNRYGDREALLRSSSHWRTAMAGGEATTYATLELFASLAGPGSSGTRPRLFNVYGPTETTVGATGTELNYLGDFKSAEISVGKPLAGYLVYVMDEKLQPLPFGIQGEIVIGGAGVARGYLKNIELSSQRFILNPLAPRDYRTRGWTTMHRTGDVGRWRKDGTLLIEGRKSSDTQIKL
>CC01-17.1_1-1A
VEQAAAQPNAPAICAWDGELTYSELDALSTRLASHLAGLGVKAESIVPLCFEKSMWTVVAMLAVLKAGGAFVPLDPAHPRSRHDEILKQTEASVLLTSAHHEALWQHSELAVVTVSAASIILLNDEPSIGSAAATTPSNTAYVMFTSGSTGMPKGVIIEHQALSTSCRDGKRFGLTQHTRALQFASYTFDACIAEIITTLLFGGCVCVPSEADRHSSLSQVVSAMNVNWTVLTPSVARLLEPTEVPCLDVVTLAGEHVTLADWQRWAGYVQVMNAYGPTECCICCAVYTDAQPFKSGTIGKPVASVCWVVDPEDHNQLVPLGSVGELLVEGPILARGYLNDAEKTRAAFVEDPAWLLAGGGGYPGRRGRLYKTGDLVCYDPDGNLVYVGRKDNQVKVR
>CC01-21.2_1-1A
SGSVMDYADMMHRAEDIARALRCSGCAKGSTVATYQERNPDWICSVLGILHAGAICLPLDVSLPASRLATIIQHSEPYLVLRQGEKIDNTLQEACNVSRTRIATISELMCHENVGGVLDTSYFKLGEVYAKDSAMILYTSGSTGTPKGILLQHEGIRNWVEAALHLFDIGRYEIFLQQTSCSFDMCFVQIFLAICSGGLLCLVPTKFSADATFLTEAIATESITFTGATPSEYSNWNRYGDREALLRSSSHWRTAMAGGEATTYATLELFASLAGPGSSGTRPRLFNVYGPTETTVGATGTELNYLGDFKSAEISVGKPLAGYLVYVMDEKLQPLPFGIQGEIVIGGAGVARGYLKNIELSSQRFILNPLAPRDYRTRGWTTMHRTGDVGRWRKDGTLLIEGRKSSDTQIKL
>CC01-22.1_1-1A
GFYRLTYKKFANAVNGLAWWLTAQLGRSNSFETLTYTGPNDFLPNALILACAKAGYRLLLVSPRNQREALTALFKEIRVKAVVAHDPTSELTARYQEAAPMPVFQVPSPDVLLKEEFPHYRFCKTFEEAKDDPLVILHTSGTTGFPKPVVYINDWVATYMQSMQTLPPEGMEMKEKYMCGTRFFVMMSPFHAANMFTVFWIPFANETTIIFPPANLPPTIETFVQGLQSIPVDTAFIPPHFVSLLAANEEYLKTVSEKVDTLFTAGGKAVDAHGNIVAAKMAGRYLTTFGATEIGNIP
>CC01-25.1_1-1A
HFVETTPNAKALKIAGAAGSVMDYADMMHRAEDIARALRCSGCAKGSTVATYQERNPDWICSVLGILHAGAICLPLDVSLPASRLATIIQHSEPYLVLRQGEKIENTLQEACNVSRTRIATISELMCHENVGGVLDTSYFKLGEVYAKDSAMILYTSGSTGTPKGILLQHEGIRNWVEAALHLFDIGRYEIFLQQTSCSFDMCFVQIFLAICSGGLLCLVPTKFSADATFLTEAIATESITFTGATPSEYSNWNRYGDREALLRSSSHWRTAMAGGEATTYATLELFASLAGPGSSGTRPRLFNVYGPTETTVGATGTELNYLGDFKSAEISVGKPLAGYLVYVMDEKLQPLPFGIQGEIVIGGAGVARGYLKNIELSSQRFILNPLAPRDYRTRGWTTMHRTGDVGRWRKDGTLLIEGRKSSDTQIKL
>CC01-30.1_1-1A
FVETTPNAKALKIAGAAGSVMDYADMMHRAEDIARALRCSGCAKGSTVATYQERNPDWICSVLGILHAGAICLPLDVSLPASRLATIIQHSEPYLVLRQGEKIENTLQEACNVSRTRIATISELMCHENVGGVLDTSYFKLGEVYAKDSAMILYTSGSTGTPKGILLQHEGIRNWVEAALHLFDIGRYEIFLQQTSCSFDMCFVQIFLAICSGGLLCLVPTKFSADATFLTEAIATESITFTGATPSEYSNWNRYGDREALLRSSSHWRTAMAGGEATTYATLELFASLAGPGSSGTRPRLFNVYGPTETTVGATGTELNYLGDFKSAEISVGKPLAGYLVYVMDEKLQPLPFGIQGEIVIGGAGVARGYLKNIELSSQRFILNPLAPRDYRTRGWTTMHRTGDVGRWRKDGTLLIEGRKSSDTQIKL
>CC01-30.2_1-1A
HFVETTPNAKALKIAGAAGSVMDYADMMHRAEDIARALRCSGCAKGSTVATYQERNPDWICSVLGILHAGAICLPLDVSLPASRLATIIQHSEPYLVLRQGEKIENTLQEACNVSRTRIATISELMCHENVGGVLDTSYFKLGEVYAKDSAMILYTSGSTGTPKGILLQHEGIRNWVEAALHLFDIGRYEIFLQQTSCSFDMCFVQIFLAICSGGLLCLVPTKFSADATFLTEAIATESITFTGATPSEYSNWNRYGDREALLRSSSHWRTAMAGGEATTYATLELFASLAGPGSSGTRPRLFNVYGPTETTVGATGTELNYLGDFKSAEISVGKPLAGYLVYVMDEKLQPLPFGIQGEIVIGGAGVARGYLKNIELSSQRFILNPLAPRDYRTRGWTTMHRTGDVGRWRKDGTLLIEGRKSSDTQIKL
>YN49-1.1_1_1-1A
AQQASKYPDNECVVIPWTGARWTYQRLWEESNLLARALLKHGVRPRDRVGIMSGNCEKYIAVFFACVRLGAICVTLNNTYTPTEAELALKKTRCKVLFTTPYVGRFDNGPLLKRLQNEDLSAELPDLKTVCLIRGGDHPFIKYEEMLTEANSIPDHLLDLFDGIISPYDVANLQFTSGSTGNPKAAMLTHHNLINNSRFIGDRMNLDSTDTLCCPPPLFHCFGLTLGLLACITHGSKIVYPAESFDPVATLHAISDERCTALHGVPAMMESIISLPRPENWTSELRTGIVAGSPVPRWLMERMVNELGMTDFTSSYGLTEASPTVFNAHTTDSLHARLTTVGTVLPHARVKIVDRDDKVLPIGVRGELCVSGYQVCRGYWENEEKTNEVLIRDEQGELWLHTGDEAVLDVDGYCTITGRFKDIIIR
>YN49-1.1_2_1-1A
SEQAQLQPDKNAIEAWDGSLTYQQVERFSTDLAQNLRLLDDSEKQIIPVLFEKSRWTIVAVLAVMKAGACFALLDPAQPEGRLKTIVQQIGAKLLVASKAQSTLGARVAPSATIIPISESKFEKIWHPFAEQQPKTTLPRVSPHAALYIQFTSGSTGLPKGCIISHSQYTSGAIPRAYDVGYRPHSRVLDFASYAFDVCIDSMLCTLAHGGTLCTPSDERRMNDLSGAMRDMKVTLAGMTPSVARTLDVDILDSLDSIALGGEGVSASDAASWGKKTKVVNAYGPSECTVGATINDNVGAKPYITMGKGKGAAIWVTDPADHNKLLPVGAVGELLIEGPIVGDGYLNNPAKTKEVFIEDPEFLVQGSSKVPGRKGRLYKSGDLVRYDPDGNGEVIFVGRQDQQVKLR
>YN49-1.1_3_1-1A
EIASADPQRPWVITPTTDELSGSWRTITFAEFAQAVNGAAKWIRDTIGVGKGERRSVAYMGVNDQRYLVMVLALMKTNRRAVLLSLRNSAEAQAHLLKSTTCTHSLYTEGIDHQLKILRNASGGIPEHQVPTFDEMLAIGRGQKSSGIGKEGMGEAVAVLHSSGSTGLPKPIPITAAWLASLYFQKYLNLPSDRQSSLDGIFRNDGEPLLIMAPLFHAMGLACILRSLYTGPVVLAPASRRMDAGLTREVLSERKALAAILPPSILDELTETEEGLAALSTLNHVSYGGAPLSRDAGDKIIGIASLHNVYGSTEAALISKLDP
>YN49-1.3_1-1A
FTKQVHATPNAVALEDEKTTYTYAELHDKVAALADRLRRHGVGRDRLVGVLLPRSSDYVIACLAALRAGGAFLVLELAYPPDLLADVIEDASPAVIVTTSAEVGKIREGIPIVALDEQSEETNGHVDEKDLPPLPSETDLDRLSFVAYSSGTTGKPKGIANPHRAAVLSYDLRFRVSDLQPGDRVACNVFFVWEIIRPLLRGATVVAVPDDASYDPRMLVDLLASKNITETLMTPTLLAAVLSRHQSLKTRLPNLKTLYLNGEVVTTDLARRTLKALPSTRLLNCYSACETHEIACGDIGEMLETLEKDAQYCPVGPPIIDRKYVYILDESGQRVEDETSGELCIGGHLLARGYLNRPETTAKAFTPNPFSSQSGARMYRTGDKARLLSNGLLEITGRVGAMIKLR
>YN49-1.5_1-1A
VPETNNIQDGFRDITAKDFARSVDRCAWHLESNLGPSGSNFPTLTYMGPQDVVYAILILACIKTGYKVLLSSPRNTLEAHVSLFEETQCDTLLMPPNFPLPVVKGILEARKMRVLNIPKWQYLVKEEVTETEDKTYPYDKKFSEARLEPFVVLHTSGSTGLPKAIVQTHATWAALDKFITISSHGKNPTYPSMCAGERVYLAFPLFHCAGVGMLLPGPIYAGFTVVLGPFPPSVDVVNAMHVHGNVKHSCLAPFTLVDLVKDKEHLDNLSRLDLISFGGGPCPKAVGDLISTKTRLINCLGSTECGLL
>YN49-2.1_5-1A
MQRSPSEEAVCAWDGSLTYLEFYQYASRLAGLLLDLKVGPEVVVPLCFDKSMWNVVAIFGVLMAGGAFMPLDPAAPKERVQHLVSACNASVVLCSRNHAQSLEDIAENIVPIDFESVGPLPTPSQYPLSNVQSHNAAYIIPTSGTTGQPKLTVVEHGNFCTGAKGHIPGLAIDTLEAPRVLQFAAHSFDASIIELITPLMIGGTICIPDEQTRLNDVSKAINDMRVTHALLTPTFVRFLEPAMVPTLVTIVLMGEAMSQANLETWSKINLVNGYGPSECSVASVTYPRMTPQSDPKTIGFPISCRAWVVNPDNRHERLPIGCVGELLIEGFIVARGYLNDEEKTRAAFVNDVAWVSDRKFRGYMTGDLVVQNPDGSFNIMGRKDSQVKY
>YN49-2.1_5-2A
FQSWVLSQPDAPAIRGFDGDYTYAELDRVTECLAHYLVELGVGPEVFVPTCFDKSTFAVIAMLAVLKAGGAAVPLDANHPKPALESRVEDSDAQVVLTTAVRSELFEDIVPDVVIVDSVLLDDLVDNNDGPACTTVQPQNPAFVIFTSGSTGRPKGVVLEHAAMVTSAYAHGSHLKIGPGDRFLQFASYTFDNSLEEMFTTLQRGGCVCVPSEDQRMNHLADVIAELDANFMDLTPTVASLLNPTDVPTIKNLALGGEALTKAVLDQWCPYVHVHGQYGPSEASINSAYKDFKHSGDATNIGRAIGSVSWVVDPEDYNKLTPIGCKGELLLEGPILARGYLKDLEKTNAVFIKDPEWAQLYGKVGRRMYCTGDLVHYTSEGELMYLGRKDSQVKL
>YN49-2.1_5-3A
QVILRPLSTALDAWDTGIITYRELDERATRLAVRLIASDVKPGSFVPLCFDKCGWFIISMLAVLKAGAAFVPLDPEAPLQRLRDIVGDLKPELILCDPKFEALCQSIPCKALAIDRDAGEGQSGHLHALPYVQSDATAYVLFTSGTTGKPKGAVISHSAWVSSSTRFAPALGITESSRVLQYCSYTFDVSLAEILSTLMVGGTVCVPDQYSRTNDLAGVINKFKVDCVFITPSVVRTIQPSQVPQLKELILAGEAMSQQDLVTWADRLVLRNGYGPTECAAFATANVMTSTTKPNNLGKGVSGRGWIVRKDDHNVLVPFGAIGELLLEGGCVGSGYLNNPEKTNEVFVSNLSWTLGADTLDGPNLRRFYKTGDLVKYNEDGTMMYLGRKDLQTKVR
>YN49-2.1_5-4A
KPPSSMAVEGWDGSFSYQEFDEITTRLAVHLQAIGVTTETFVPILTEKSSWAIVSMIAIMKAGGAYVPLDPKHPLSRLRQLISDVRANVVLCSRAFHTRASEIAPTAVVVDRQSVDEFIVSNGTKLRSDVTPDNAAYCIFTSGTTGKPKGTIIPHQAFSTSAHAFGRAMNILPESRIYQFASYTFDASCAEILASLIIGATVCVSSEEERMNDPAGAIRKFKATWALLTPSVLGAIKPKSVPTIRTIVSGGEAITNAVLDQWGTTTNLVNAYGPTEGSVASVLDRKSTFDGKILNTDPSTIGYPSGCRLWIVHPRNHHKLMPIGSVGELLIEGYIVGRGYLGDEVKTSQAFIANPAWTSTLSPPQNGTFFTTRMYKTGDLARYNTDGSISYMGRKDTQIKL
>YN49-2.1_5-4A
KPPSSMAVEGWDGSFSYQEFDEITTRLAVHLQAIGVTTETFVPILTEKSSWAIVSMIAIMKAGGAYVPLDPKHPLSRLRQLISDVRANVVLCSRAFHTRASEIAPTAVVVDRQSVDEFIVSNGTKLRSDVTPDNAAYCIFTSGTTGKPKGTIIPHQAFSTSAHAFGRAMNILPESRIYQFASYTFDASCAEILASLIIGATVCVSSEEERMNDPAGAIRKFKATWALLTPSVLGAIKPKSVPTIRTIVSGGEAITNAVLDQWGTTTNLVNAYGPTEGSVASVLDRKSTFDGKILNTDPSTIGYPSGCRLWIVHPRNHHKLMPIGSVGELLIEGYIVGRGYLGDEVKTSQAFIANPAWTSTLSPPQNGTFFTTRMYKTGDLARYNTDGSISYMGRKDTQIKL
>YN49-2.1_5-5A
FLKQAHAQPNATAVSAFDGEFTYSELRDLASCLSQELIRLGSGPEKLVPICVDKSRWAVVAIMGVLLSGAGYVPLSPEHPTTRHRQIILDCNASILLCSPSYEERFTSLISRVITISEQSLLKLPARQDGVLSRTKSNNVCYVLYTSGSTGTPKGVVIEHRAIASSSAAICKALHMKPTSRVFQFGSFVFDASVMEILTTLTCGATICIPSEQDRTTDIASAINKLRATWTCLTPSVANVIESPEAVPTLQTFASGAEALTSETINKWVPGLQLLNAYGPTEGSVVAVANDQVATQRDPSTIGRMLQSGRAWILNPDNPNQLAPVGAVGELCIEGALLARGYLNNHAKTAEAFVDNPIFMKELLPSVSRSRIYRTGDLVQYAPDGAIRYIGRKDNQVKL
>YN49-2.3_1-1A
DSPALYSYAELYREALHISQLINQVDNFQSGAPVLLHLDTHWETILWFWAIVLADGLPVLSSPFSHVPEHRHRHIQNLSNILDNPICISQAKSIALWDCKHGMKLHTIESLSTRPILGHSTLQLVARRDSDLAILMLTSGSTGNAKAVQITHRQILASVAGKASVRELPSGKPFLNWIGLDHVASLVEIHLQALYLQVPQVHVHAVDVVPEPLTFLDLLSRHEVARSFAPNFFLAKLVTKYEQMKKNEERRDLLRKRWNLRALSVLASGGEANDVRVCVAASELLSALGAPVNVITTGFGMTETCAGSIFNLDCPNFDVKEKRAFASLGQCMKGIEMRVVCAKGRDEPNEGSEKVEERVATSDEIGELQVRGDVVFDGYYQNSRATMEAFAPGGWFRTGDQARIDSSGNLHLVGRLNDTINV
>YN49-3.1_1-1A
DYEDHSAVAVDRYVDAAAEILQRRGLKKVDSNLAKAPVVGILSQSGLHFVITLLGLSRLGYAALLLSTRLASPAILRLLELAECNALLTTSDFHPVLEEVKAQRDLTVLEMLQHEDYYGIDAPVFSREYDPERENPKNAVIIHSSGSTGLPKPIYLTHRSCIASFATNLDRRALMTQPLFHSFGFYETFRSIYSGKPMYYFNYSFPLTKQNLTATIAHVKPDLLFCVPYVLKLLGESEEGIKCLADIDLVMYGGSACPDDLGDKLVNNGVNLVANYGATETGRLSTSVRPAGDKAWNYLRILPQVKPYVLMDEIAPGIYECVALDGLKSKSTINSDDPPRSFRTRDLFMRHPNNPDFWKYVSRLDD
>YN49-5.1_1-1A
LAAAEPNRTVFSLTTTSENGLDFKHISAREFSKAVDKTTWWLHKQVGEPTSIEPVGYIGPHDLRHILLTYACVKAGYAALYLSPKNNTEGALAVLNAVKCNIWVKPSEAAQIPLIEGCLKQRSMKILELPTLDQLLDAENIDPFPFTKSFSEAANEPFCFLHTSGTTGVPKPIPWSHGLIGTMDAVRLLPPVEGDHGLLPWTNDWKDGDKIYSSFPMSHGAGIIMDILMPALFNLHCILGPPKVLPNLNLIETLAEKAGIDIWSMVPSLVDELGETPDVLSKMRSSKFICASGGPVSPVSAGKVNEVIRVLNLTGTTEGLFIG
>YN49-6.2_1-1A
NRNHAKWSHRVLRFGDVDNGTNSFAERLSKSYKSLNDGPQTVALLCHSSPEFLFTWLSLIKMGHSVLLIAPQCQAVAVAHLCQSCNVRLLLHDSAHLDRAREAIRSTKSNSSTSFACEIIPLKEDEDIFDFIDCPSGFCGDYSKIDPSSVAYLHHTSGTSSGLPKPIPQSHRAAIGVLPHLPDSPSKATFTTTPLYHGGIADLFRSWTSDSMIWLFPGNDAPITARNICLCLEEAEAALFPNVMFFSSVPYVLQMMASDEIGLGFLKRMEITGVGGAALPKDVGSRLVDAGVNLISRFGSAECGFILSS
>YN49-6.3_1_1-1A
DRWAREKPNHPAIIYEPDEPESPLQRTISFIELRQEVSRAAWVLKDLGVRKGDTVAIYMPMIPEAFIVLLACSRIGAIHSVVFAGFSATALRDRIRDAKAEVVVTADKGFRGGKCIDLKKIADEAIEGCPQVRHCLFVRRSEDSGHLVSRDRVWQEECAKWSPYCPPESMNSEDPLFMLYTSGSTGKPKGLLHSTAGYLLGAALTTKHIFDIQDGDVFFCGGDIGWITGHTYGIYGPLSLGCTTVIYEGTPAYPNPSRYWDIIAKHRVTQFYSAPTALRLLKRAGDEFVNRDMTAHLRVLGSVGEPLAANIWKWLHDVVGGGKAQVVDTFFQTETGSHVLSALAGVVPSKPGCCCLPFLGVEAAILDPTTGKELPDGAEGVLVIRKPTPSMCRTIWGDHARLAPVYYKPYPGYYFTGDKAIRDHDGYYWVRGRTDDVINVS
>YN49-6.3_2_2-1A
SVQVRKRPEAAAICAWDGSLTYGQLDKYSTWLAFRLLDQEIQPGSIVVLCFEKSLLMSVSMLAVAKAGITGLGVDPNQPESRLAHIVSESKAAAILCSLAHRDLSGRLGTDKVLSLGLDTVSEMQLDDTRRLPTVHSSAILYAVFTSGSTGKPKGVLVSHRSYSAAAVCQHEPCGFNQETRVLDFSSYAFDAAWFNLMHTVTSGGCLCVPSTADLRNDLEGCISRFGVSFAFLTPTVCRSIDRRALLPLKRLLLGGEMVVPSDMAPIGGDCIINPVYGPSECTPMTMFHNPKNPADVALGHGIGVKTWIVSPDNVHQLCPIGVIGELCLEGPLLGDGYLGDKTKTEQAFIKGLSWHRDSQAQIYRTGDLVKYTGNELGTMVYIGRKDTKVKLR
>YN49-6.3_2_2-2A
VALRNWNQPAVCAWDGDLSYGQLEEMSTRVANNLRAQGIGRGTIVPVCFEKSMWMPIAALGVMKAGAAVVALDVTLPEKRLKEIIKQVQSDIILSSVAQRHLAARLSATKVLVLPNDDQQLVDSAKMDFIMNSSPEDLLYIVFTSGSTGTPKGTMLTHAHVCSMLHYQSGVLGLTSASRVYNFASYAFDVAWDDFFFALTCGGCLCIPSEEDRKNDIEASMAVLRANYAHITPTILRYINWNKAASICVVNLSGEPVSPTDRSILSHQTKVVNVYGPAETNVVTVQDLDKLTTQEVSIGKGFGACTWIVDLQNTDVLVPIGEIGELWVEGPLSGLEYLGEATDSRKAWVNDPIWLTQGTKGFPGRSGRLYRTGDLVRYTKDGSIIYCGRADRQIKV
>YN49-6.6_5-1A
NRHVREYPNKESVACSNGKSLSYSELDDAANRVAAQLRALGAGPDGLVPVCFEKSVWTVVAIFAVLKAGAAFVLLDPSYPDDRIRTIIQKSKADIAITSPSHYSKLSPFLRSTITLDEESLATFPLPSVYSTSPENEMVQPSNLAYAVFTSGSTGQPKGVLIEHRSFHHCFSGWAGPARFSKEMRCLQFASYSFDASILEILGTLVAGGTVCVVSDSERLDSSALVQAASQLRVNWTILTPSFMKLLPVNGIPTLKTLVSGGEAMQKILLERWADKVELIAMYGPSEATIACTCTEPMTVSSDYRSIGKPFLGRCWVVNPDDDQQLMTDGEVGELIIEGPHVGRGYLDEAQKTAAAFISRPTWHQTLFPQEQGPHAFYKTGDLCHHDQEGSLIFMGRKDFQVKV
>YN49-6.6_5-2A
DNASQHPDRIAIDAWDGRLTYAQLQRVALQLAAHLRSRFGVGPEVMVPVIMEKSMWTIVAMLAILNAGGAFIPLSPQAPIARLQYQLADADANLVLTSPQNEHLLHGKVPQLLVSPSLFESLPVPAQPLDSGVLSTNVAYVLYTSGSTGNPKGIVMEHGHVLSSSAGYTAATAMDRHSRTLQFASYTFDASIMEIWGTLTVGGCVCQISEEQRMDDVAAAINHFQANVMFMTPTAIALVQPSDIPCMKHVILGGEPLRRENLLTWAPATRLTNGYGPTETSVFAVMNPAMTPSTEPSSTGRTICCKTWIVDNTDPGHLAPIGAVGELWLEGPSIAREYLGLADKTAEVFVTRPSFLPGHDQKPGLARFYRTGDLARYEADGGIRILGRIDTQAKIR
>YN49-6.6_5-3A
ETCQRQPEAPAICAWDGEMTYRELDDWSDNMASFLVAQGLQVEDNVALCFEKSKWYPVCLLGVLKAGGTFVPLDIKQPRTRLEAIVEEVRPKLLLASPIQAARLQGLVSATTTVTSSSMQDLRALMDDEHRKRLSGIKVQPHNLSFIFFTSGSTGKPKGILLEHGPFCYSSQQFAKWVRMDKTDRVLQFSNHIFDISLTEILSTLLVGGCICIPSEEARVDNLAGFIRSVGANALYLTPSVASTLDSRSLPSVEKLALGGEHATKKLVEEWAPRVQLTVGYGPAECSVWMAGNVGVSTEASPSNIGRSNSSLVWIVDVSDYNRLAPLGVVGEMLIEGPILARGYTTNALTQNSFVFPAFANRENSALRRMYKTGDLAKYNSDGTIHIVGRKDAQVKIR
>YN49-6.6_5-4A
FEERVAKHPERAALRTTSGILTFADVERFANRVAHTVRRQLQGSGQTFIPMCSEKSVWAVIGMLGILKAGYAFTLMDPSQPDDRLRSVLETIGAKVALVSSSVALKFSTLVNSAITIDASTVEAMGDLGEQSSTDPHAPAYALFTSGSTGEPKGCVIEHCSFASSAHGHTAAFQINADTCALQFASYTYGAALIETLTVLLAGGCVCIISEEERATKLIECINRLEINWAVLTRSSLDLLGGPESVPKLKTLVTAGEPLSADAVAKWASKLSLLQGYGQAETSVVSTLTNPMTPSSSPRNVGSCVSGHAWVVEPDNYEKLSPVGAVGELLIEGPHVGSGYINKPETTAAVFVTKPSWLDSMEPAEIQPRAQRLYKTGDMVRWCSDGTLEYVGRRDTQVKIN
>YN49-6.6_5-5A
ERHAALRPDAPAICSWDGELSYGELDTMACDLAAYLRQKIGSGSHTVIPLYFEKSMWTQVAILGVLKAGYTFVMLDPAHPMNRIRLICAKVDAQVAIVSKSFSQRLLNVVDDLIVLDHGLANELSTGVASNIRTNPRDAAYVIFTSGSSGEPKGVIVEHRSFAAAARGMAARVPIDGETRTLQFASYSFGAALMEIMVTLIVGGCVCVLSDEERMDAVSQAMNERRVNWAFLTPSFSGILNPDIVPSLKTLTLGGEAVNPEQLRVWADRVNLFTLYGSAEQSVISHGSQRLSLHSNSNEIGLPFSGNRAWIVDAKNGSRLLPVGAVGELVIEGPVVAREYMHDPDKTRAAFPASFPWRSAFPGMAERFYKTGDLVKYGSKGEILYVGRRDGQIKLR
>YN49-9.3_4-1A
SSRRQFSYQDLHALSDALAATILRSLARLRDASAVIPILLPQSPELYIAMLAILKAGRAFCPLAMDTPDERLNFILRDVSADLIVTTSAHQAALPSAANLTPVFVDRELAQGHPQGSGFEPPPIDTSQLAYVLYTSGSTGLPKAVAISHRAVTQSLLAHDRHIPHFARFLQFAAPTFDVSIFEIFFPLFRGCTLVACERTRMLNDLPAVISLLQVDAAELTPTVASNLLRGRASVPGLRLLLTIGEMLTQHLVDEFGGDGSRESILWGMYGPTEAAIHCTLQPSFSSSSPVGNIGLPLDTVSAMVVEPPSKHKSPADITILPLGEVGELVIGGPQLAEGYLNRPETTAQAFVQHPDYGPLYRTGDKARIRPDGSLECLGRI
>YN49-9.3_4-2A
EEWASIAPEKEALVFGSLDEGVMKMKEKLTYHTLNARANQLAHALLAVGMKKDQLVAVLMEKSVSLYLSILAVLKVGCGYVPIVPDTPIERIERILADSGAAICIIDKSTSSVPRGKSYTVLNLDQTDLSRHPTDNVIMEYDGSHLAYAVFTSGSTGTPKGVLVTQDNLMSNLQFLSGLYPTFDGSRLLQSCSQAFDVSVFEIFFAWYTGICLCAATKDDLFQDFEAAIDCLDITHLSLTPTVAALVDPVRVPKVKFLVTAGEALTEHVRRQWAGRGLFQGYGPSETTNICTVKANVTLDDLINNIGPPFDNTSALVLDPHSNTILPRGAVGELCFGGTQVFRGYLNLPELNAKKILDHADYGRIYRSGDMGIILPDDSILFTGRSDDQIKIR
>YN49-9.3_4-3A
FEQNAAGFPDTIALEFRHDTGEMASWSFRNLNERANQIAHALIQHGVQVSDIVPIHMHKSPEFYASILGIMKSGAAFAPIHPELPTARKEFMVSELKPRVVVCTVESPLQTSHSITLLKVDSLEGYPTSNPNVQDLSPTSLAYCLYTSGSTGLPKAVSMEHAAPIQTIESSRLLVPWRPDSRLLQYAAVTFDMCYYDCFMAWTFGFTLCAASQGAMLNDLSGNINALGVDLLDLTPSVAISLSRRDIPSVRWLYCIGEAMSPEIVEKWHGACVNSYGPTEAAFCTTMFPVQEISRTSVIGKPFPSTSFAVFSPRGERPLPVLGVGELYIGGAQLARGYHGKPQLSELKFVSKCGQRFYRSGDVVRMLANGDFEFLGRIDDQVKIR
>YN49-9.3_4-4A
SASRYPHRPAFEFCTSIHGGGYDRQVWSYAELDAEGNRIAQLLISYGARPGELIAVCFDKCPEASFAMLGILKAGCAFVALDPSAPIARRVFMIEDSGAKLVLSTKVTSSGLEDKSVGKIINIDQLDLQEYSSKKPHTDRLIEPQDRSYCLYTSGTTGIPKGCELTHENAVQAMLAFQRLFSGYWDHMSRWLQFASFHFDVSVLEQYWSWSVGICVVSAPRDLIFEDLASSIRTLGITHIDLTPSLARILHPDDVPSLCKGVFITGGESLRQDILDVWGSKSVIYNGYGPTEATIGVTMYPRVPTNGKPSNIGAQFDNVGSYVFRPGTEIPVLRGAVGELCVSGKLVGKGYLNRPELTQERFPHLEEFGEKVYRTGDLVRILHDNTFDFLGRVDDQVKLR
>YN49-11.1_1-1A
DRHAAVTPDRLYASIPKDSNMYSGFQDVTCSDMARCVNFMAHWIVEQIGSTQQFETIAYIGIPDLRSAAVFLGALKAGYKVLFPSPRNPQATNLSLMEQTGCRKLLYAVEVSPVTKLLALLNKSLKIAEIPSFEEMINSQPEAFPYDYEFEKVKDDPVIILHSSGSTGIPKPITMTHASFAVVDHDSNRPKVPGRRNRDFSIFDFKEGGRFYTIFPYFHVSLKVKMNPILTDTSSPVLGPPLMPPSGVLLKEIMKHQSLRALYLPPSIAEQLLSEPDGLDFFRGLDFVAYTGGPFSPEAGAKLSAVTELCPFYGSTEAF
>YN49-12.1_1-1A
FESVVARRPNDTAVIQDRFEMSYGSFNRAAAIVAKNLDWINPNEPVCVIADRSVNWLVAIFGILKAGGVYTPLDPLAPVSVRQANFELCGARALLIPTFKSQKMCFQQEVSTLHERIIVEEILTNTNSHKSMDYLRRRIAFPDALAYICFTSGSTGRPKAVQCTHKGLVAFQKDPNVRLHAGPGIVIAQVMSPAFDGSIHEIFSALTYGATLRLAHPEQPEPFSHLEQCDAAILTPSIAKALCPDEYIRLKFMYLVGESVPQSVCDDWGGNRLLFNMYGPTEATCGATIKRLIPYEAVTLGRPNPSSRVYILNRNRLLSPPGMVGMIYIAGIQVSHGYIDLPEENASRFFDDSILPQANQKMYMTGDMGYWDSLTGSIRLIGRKDRQIKLR
>YN49-12.2_1-1A
FAANARKHPDRACVVETATSKNRERRFTYKQIFEATCTLSHHFVQSGIQRGEVVMIFAHRGVDLVVAIMAVLAAGATFSVLDPLYPPDRQNIYLEVSQPRALVVIDKATREAGPLSDIVRNYIAENLDLRTEVPALELKDDGTLVGGAKDGKDCLDDQQSLKSELPGVLVGPDSTPTLSFTSGSEGRPKGVKGRHFSLTHYFPWMAERFGLSENDKFTMLSGIAHDPIQRDIFTPLFLGAQLLVPSKEDIQHEKLAEWMRRYQATVTHLTPAMGQILVGGASAVFPSLHHSFFVGDLLIKRDCRRLQALAPNVRIVNMYGTTETQRAVSYYEVPSQSEAPDFLDTLGEVIPAGRGMNNVQLLVVDREDRNKICPVGQSGEIYVRAGGLAEEYLGLPDLTATKFVENWFVDSKKWVEEDNKKVESQGAAEPWREFYKGPRDRLYRSGDLGHYGPDGNVHCTGRVDSQVKIR
>YN49-16.1_1-1A
RHRARTNPHAIVVSYPSSGIEFVNYSMQQLDVFAYRVARHYQVFIPTRTSSSFKPTTVALLGPSNLEYAVTMLALTKLGHTVLFLSTRISQLAIESLIETTDATHLLVDPRYVKAGSDALASKPHVKLNEIAGRSIFEFPVEVYADTRMDYQLDPEIEKLNNVYIIHSSGSTGLPKPIYQFQKSAIANYAISMDMKAFITLPLYHNHGICNFFRAIHSCKSIHLYNADLPLTQQYLTNILRKHNFEIFYGVPYALKLLAETEEGIALLKQLKIVMYGGSACPDTLGDLLVENGINLVGHYGATEVGQLMTS
>YN49-17.1_1-1A
ETAREKPDLVYASVPLSTNIGDGFKNITFSDIASATNHVAAWIDKAMGRSSEFETIAYMGLGDLRYVVVFLAAVKCGYKVLLPSLRNSTWMNTSLLEQTKCTHLLFAPEVESFVKPLLGETPRLSIHPIEPLETLIRLDTPHYIYDKQYDSARWDPILILHSSGSTGPPRPIVMNHNTFAVGDNDRNLPTVLGRVNQNWSLWDFPEKESFFSPFPAFHLAGFSSMVMLPIYYSNATLILPPSTRPPSGHLVSEIMDHFKLKSIFCPPIIAEQLVQEPSGLEKCKSLKFLLYAGGPLSQAAGEALSKVTDVCQFYGSTETGPVQALVPRREDWASLEWHPRQEVIMDPSIEGTYEMILERNPSLEGVRSISCNFPDVEVWRTKDLFKPHPIKEGLWKFHGRSDDIIV
>YN49-21.1_2-1A
FRQQAATYPLRVAVKDSSTEMTYAQLDALSDVLALWLSKRSLAPETLVGVFADRCCQTVVALLGILKANLAYLPFHVNVPPARIKAIVSSMPGHMLVLVGDNVQPPTTELDSVEFARIAEALDHSADDAPATREPGMVTEPSATSLAYTMFTSGSTGQPKGVMVEHRSIVRLVRDGQLSQLLPAAGAVAHMMNLAFDASTWEIYVALLNGGTLVCIDYMTSLNYQALGDAFTSNKIQAAFFTPALLKQYLTECPSIFAGLDLLLFGGERIDVEDAFSARNMSGGSVVHVYGPTENTVFSTLFVLSEDEPCINGVPIGRSISNSNAYVMDSQLQLVPLGVIGELVVTGDGLARGYTDLEQNTNRFVWVVIKGQRTKAYRTGDYARYRPTDGQLELFGRIDGQVKIR
>YN49-21.1_2-2A
LALWLSKRSLAPETLVGVFADRCCQTVVALLGILKANLAYLPFHVNVPPARIKAIVSSMPGHMLVLVGDNVQPPTTELDSVEFARIAEALDHSADDAPATREPGMVTEPSATSLAYTMFTSGSTGQPKGVMVEHRSIVRLVRDGQLSQLLPAAGAVAHMMNLAFDASTWEIYVALLNGGTLAMPLRVTRSKPPFHTCFAQAISHRMPIYLCRIGSFIIWGERIDVEDAFSARNMSGGSVVHVYGPTENTVFSTLFVLSEDEPCINGVPIGRSISNSNAYVMDSQLQLVPLGVIGELVVTGDGLARGYTDLEQNTNRFVWVVIKGQRTKAYRTGDYARYRPTDGQLELFGRIDGQVKIR
>CCP-1.1_1-1A
DYEDHSAVAVDRYVDAAAEILQRRGLKKVDSNLAKAPVVGILSQSGLHFVITLLGLSRLGYAALLLSTRLASPAILRLLELAECNALLTTSDFHPVLEEVKAQRDLTVLEMLQHEDYYGIDAPVFSREYDPERENPKNAVIIHSSGSTGLPKPIYLTHRSCIASFATNLDRRALMTQPLFHSFGFYETFRSIYSGKPMYYFNYSFPLTKQNLTATIAHVKPDLLFCVPYVLKLLGESEEGIKCLADIDLVMYGGSACPDDLGDKLVNNGVNLVANYGATETGRLSTSVRPAGDKAWNYLRILPQVKPYVLMDEIAPGIYECVALDGLKSKSTINSDDPPRSFRTRDLFMRHPNNPDFWKYVSRLDD
>CCP-1.4_1-1A
RHRARTNPHAIVVSYPSSGIEFVDYSMQQLDVFAYRVARHYQAFIPTRTSSSIKPTTVALLGPSNLEYAVTMLALTKLGHTVLFLSTRISQLAIESLIETTGATHLLVDPRYVKAGSDALASKPHVKLNEIAGRSIFEFPVEVYADTRMDYQLDPEIEKLNNVYIIHSSGSTGLPKPIYQFQKSAIANYAISMDMKAFITLPLYHNHGICNFFRAIHSCKSIHLYNADLPLTQQYLTNILRKHNFEIFYGVPYALKLLAETEEGIALLKQLKIVMYGGSACPDTLGDLLVENGINLVGHYGATEVGQLMTS
>CCP-2.2_1-1A
PTRVLYSVPETNNIPDGFRDITAKDFARSVDRCAWHLESNLGPSGPNFPTLTYMGPQDVVYAILILACIKTGYKVLLSSPRNTLEAHVSLFEETQCDTLLMPPNFPLPVVKGILEARKMRVLNIPKWQYLVKEEATETEDKPYPYDRKFSEARLEPFVVLHTSGSTGLPKAIVQTHATWAALDKFTTISSHGKKPTYPSMCAGERVYLAFPLFHCAGVGMLLPGPIYTGFTVVLGPFPPSVDVVNAMHVHGNVKHSCLAPFTLVDLVKDKEHLDNLSRLDLISFGGGPCPKAVGDLISTKTRLINCLGSTECGVLP
>CCP-2.4_1-1A
FTKQVHATPNAVALEDEKTTYTYAELHDKVAALADRLRRHGVGRDKLVGVLLPRSSDYVIACLAALRAGGAFLVLELAYPPDLLADVIEDASPAVIVTTSAEVGKIREGIPIVALDEQSEEANGHVDQKDLPPLPSETDLDRLSFVAYSSGTTGKPKGIANPHRAAVLSYDLRFRVSDLQPGDRVACNVFFVWEIIRPLLRGATVVAVPDDASYDPRMLVDLLASKNITETLMTPTLLAAVLSRHQSLKTRLPNLKTLYLNGEVVTTDLVRRTLKALPSTRLLNCYSACETHEIACGDIGEMLETLEKDAQYCPVGPPIIDRKYVYILDESGQRVEDETSGELCIGGHLLARGYLNRPETTAKAFTPNPFSSQSGARMYRTGDKARLLFNGLLEITGRVGAMIKLR
>CCP-2.6_1_1-1A
EIASADPQRPWVISPATDKLSGSWRTITFAEFAQAINGAAKWIRDTIGVGKGERQSVAYMGVNDQRYLVMVLALMKTNRRAVLLSLRNSAEAQAHLLKSTTCTHSLYTEGIDPELKILRNASGVIPEHQVPTFDEMLAIGRGQQSSGVGKEGMGEAVVVLHSSGSTGLPKPIPITAAWLASLYFQKYLNLPSDRRSSLDGIFRNDGEPLLIMAPLFHAMGLACILRSLYTGPVVLAPASRRMDAGLTREVLSERKASAAILPPSILDELTETEEGLAALSTLKHVSYGGAPLSRDAGDKIIGIVTLHNVYGSTEAALISKLDP
>CCP-2.6_2_1-1A
SEQAQLQPDKSAIEAWDGSLTYQQVERFSTDLAQNLRLLDDSEKQIIPVLFEKSRWTIVAVLAVMKAGACFALLDPAQPEGRLKTIVQQIGAKLLVASKAQSTLGARVAPSATIIPISESKFEKIWHPFAEQQPKTTLPRVSPHAALYIQFTSGSTGLPKGCIISHSQYTSGAIPRAYDVGYRPHSRVLDFASYAFDVCIDSMLCTLAHGGTLCTPSDERRMNDLSGAMRDMKVTLAGMTPSVARTLDVDILDSLDSIALGGEGVSASDAASWGKKTKVVNAYGPSECTVGATINDNVGAKPYITMGKGKGAAIWVTDPADHNKLLPVGAVGELLIEGPIVGDGYLNNPAKTKEVFIEDPEFLVQGSSKVPGRKGRLYKSGDLVRYDPDGNGEVIFVGRQDQQVKLR
>CCP-2.6_3_1-1A
AQQASKYPDNECVVIPWTGARWTYQRLWEESNLLARALLKHGVRPRDRVGIMSGNCEKYIAVFFACVRLGAICVTLNNTYTPTEAELALKKTRCKVLFTTPYVGRFDNGPLLKRLQNEDLSAELPDLKTVCLIRGGDHPFIKYEEMLTEADSIPDHLLDLFDGIISPYDVANLQFTSGSTGNPKAAMLTHHNLINNSRFIGDRMKLDSTDTLCCPPPLFHCFGLTLGLLACITHGSKIVYPAESFDPVATLHAISDERCTALHGVPAMMESIISLPRPENWTSELRTGIVAGSPVPRWLMERMVNELGMTDFTSSYGLTEASPTVFNAHTTDSLHARLTTVGTVLPHARVKIVDRDDKVLPIGVRGELCVSGYQVCRGYWENEEKTNEVLIRDDQGELWLHTGDEAVLDVDGYCTITGRFKDIIIR
>CCP-3.1_1-1A
KSLIIYPHGETDSSALYSYAELYREALHISQLITQIENFQPGAPVLLHLDTHWEIILWFWAIVLADGLPVLSSPFSHVSEHRHRHIQNLSKVLDSPICISQAKSIALWDCKHGMKLHTIESLSTKPILGHSTLKPVARRDSDLAILMLTSGSTGNSKAVQITHRQILASVAGKASVRELPSGKPFLNWIGLDHVASLIEIHLQALYLQVPQVHVHAVDVVSEPLTFLDLLSRHEVARSFAPNFFLAKLVTKYEQMKKDGENIDLLRKRWNLRALSVLASGGEANDVRICVAASELLSALGAPANVITTGFGMTETCAGSIFNLDCPNFDVKEKRAFASLGRCMKGIEMRVVCAKGRHEPNEGSEKVEERVATSDEIGELQVRGDVVFNGYYQNSRATMEAFAPGGWFRTGDQARIDSSGNLHLVGRLNDTINV
>CCP-3.3_4-1A
FESWVLSQPDAPAIRGFDGDYTYAELGRVTERLAHYLVELGVGPEVFVPTCFDKSTFAVIAMLAVLKAGGAAVPLDANHPKPALESRVEDSDAQVVLTTAVRSELFEDIVPDVVIVDSVLLDDLVDNNDGPACTTVQPRNPAFVIFTSGSTGRPKGVVLEHAAMVTSAYAHGSHLKIGPGARFLQFASYTFDNSLEEMFTTLQRGGCVCVPSEDQRMNHLADVIAELDANFMDLTPTVASLLNPTDVPTIKDLALGGEALTKAVLDQWCPYVHVHGQYGPSEASINSAYKDFKHSGDATNIGRAVGSVSWIVDPDDYNKLAPIGCKGELLLEGPILARGYLKDPEKTNAVFIKDPEWAQLHGKIGRRMYCTGDLVHYTSEGELMYLGRKDSQVKL
>CCP-3.3_4-2A
IALDAWDTGIITYRELDERATRLAVRLIASDVKPGSFVPLCFDKCGWFIISMLAILKAGAAFVPLDPEAPLQRLQDIVGDLKPELILCDPKFEALCQSIPCKFLAIDRDADEGQSGHLHALPYVQSDATAYVLFTSGTTGKPKGAVISHSAWVSSSTRFAPALGITESSRVLQYCSYTFDVSLAEILSTLMVGGTVCVPDHYSRTNDLAGVINKFKVDCVFITPSVVRTIQPSQVPQLKELILAGEAMSQQDLVTWADRLVLRNGYGPTECAAFATANVMTSTTKPNNLGKGVSGRGWIVLKDDHNVLVPFGAIGELLLEGGCVGSGYLNNPEKTNEVFVSNLSWTLGADTLDGPNMRRFYKTGDLVKYNEDGTMMYLGRKDLQTKVR
>CCP-3.3_4-3A
KPPSSMAVEGWDGSFSYQEFDEITTRLAAHLQAMGVTTETFVPILTEKSSWAIVSMIAIMKAGGAYVPLDPKHPLSRLRQLVSDVRANIVLCSRAFHTRASEIAPNAVVVDRPSVDGFIVAKGTKLRSDVTPDNAAYCIFTSGTTGKPKGTIIPHQAFSTSAHAFGRAMSILPESRIYQFASYTFDASCAEILASLIIGATVCVSSEEERMNDPAGAIRKFKATWALLTPSVLGAIKPKSVPTIRTIVSGGEAITNAVLDQWGTTTNLVNAYGPTEGSVASVLDRKSTFDGKILNTDPSTIGYPSGCRLWIVHPRNHHKLMPIGSVGELLIEGYIVGRGYLGDEVKTSQAFIANPAWTSTLSPSQHGTFFTTRMYKTGDLARYNTDGSVSYMGRKDTQIKL
>CCP-3.3_4-4A
FLKQVHAQPNAIAVSAFDGEFTYGELRDLASRLSQELIRLGAGPEKLVPICADKSRWAVVAIMGVLLSGAGYVPLSPEHPITRHRQIILDCNASILLCSPSYEERFTSLISPVITISEQSLLKLPARQDVALSRTKSNNICYVLYTSGSTGAPKGVVIEHRAIASSSAAICKALHMKPTSRVFQFGSFVFDASVMEILTTLTCGATICIPSEQDRTTDIASAINKLRATWTCLTPSVANVIESPEAVPTLQTFASGAEALTSETINKWVPGLQLLNAYGPTEGSVVAVANDQVATQRDPSTIGRMLQSGRAWILNPDNPNQLAPVGAVGELCIEGALLARGYLNNHAKTAEAFVDNPIFMKELLPSVSSSRIYRTGDLVQYAPDGAIRYIGRKDNQVKL
>CCP-5.1_1-1A
LAAAEPNRTVFSLATTSENGLDFKHISAREFSNAVDKTTWWLHKQVGESTSIEPVGYIGPHDLRHILLTYACVKAGYAALYLSPKNNTEGALAVLNAVKCNIWVKPSEATPIPLIEDCLKQRSMKVLELPTLDQLLDAENIDPFPFTKSFSEAANEPFCFLHTSGTTGVPKPIPWSHGLIGTMDAVRLLPPVEGDHGLLPWTNDWKDGDKIYSSFPMSHGAGIIMDILMPALFNLHCILGPPKVLPNLNLIETLAEKAGIDIWSMVPSLVDELGETPDVLSKMRSSKFICASGGPVSPISAGKVNEVIRVLNLTGTTEGLFIG
>CCP-6.2_1-1A
FAANARKHPDRACVVETATSKNRERRFTYKQIFEATCTLSHHFVQSGIQRGEVVMIFAHRGVDLVVAIMAVLAAGATFSVLDPLYPPDRQNIYLEVSQPRALVVIDKATREAGPLSDIVRNYIAENLDLRTEVPALELKDDGTLVGGAKDGKDCLDDQQSLKSELPGVLVGPDSTPTLSFTSGSEGRPKGVKGRHFSLTHYFPWMAERFGLSENDKFTMLSGIAHDPIQRDIFTPLFLGAQLLVPSKEDIQHEKLAEWMRRYQATVTHLTPAMGQILVGGASAVFPSLHHSFFVGDLLIKRDCRRLQALAPNVRIVNMYGTTETQRAVSYYEVPSQSEAPDFLDTLGEVIPAGRGMNNVQLLVVDREDRNKICPVGQSGEIYVRAGGLAEEYLGLPDLTATKFVENWFVDPKKWVEEDNQKVESQGAAEPWREFYKGPRDRLYRSGDLGHYGPDGNVHCTGRVDSQVKIR
>CCP-7.1_1-1A
LQAPKSLAISDTSEYSISYEELAQEADSHASVLIAAGVKLGAPVCVLVESKANIIGLILGIWKVGAVYVPLDPENPVERLAKITADCGVSVAFTNSTRTTILAKSLGLVNLSPPKKHQIEYRCVQNTDWGLELVAVILYTSGSTGEPKGVLLTHENLKTQISALNNLYDTKGLRVLQQSSLAFDASLFQILVALTSGGSLVLTPDRRDPVAMAHLMAKHKIQLTLAVPSEYATWLDHAPDLLSTCSHWLFAFCGGEMLTSKITEGFSALGLPSLSLINAYGPSEGSISCCMSTVEYRARQLSFPLAVGPSLPHYSVSIIDKEGSPLPIDWSGEICIQGPGVSPGYVFEFPEFRGMYCLPESGENCKRTYRTGDRGRMNRDGSIIYISRMEGDSVVKI
>CCP-8.3_1-1A
ENAAQANATRIAVKKGTMELTYAELMMHAGRVAAVAEEVVKPGDVVCVVADRSINWIVGVCAALKAGAVYCPLDDSHTPEYRAELLRSSGATLLLCTKSTQLVDAPAPNGVAVLAIDKILADTTPRDSHVLTRLPVARDVAFLCFTSGSTGKPKGVACVHGAVTAFHADLDVRLNSAPGVRIAQFLSPGFDGCVHEVFASLCYGATLVLRTDQDDPFSHLGHADVAMMTPSVAAGLDPADYPNLQFVYFAGEPVQQPTLDKWAMGRNLYNLYGPTEGTIGACQQKLQAGVPVNVGPPVPSTRLYILDDAMQLSPPGVTGNVFIAGVQVSPGYINPELAEQNARDFLPDPFCSSPGEGERMYRTGDLGFWDLAGNVHVCGRRDRQIKMR
>CCP-8.4_4-1A
SSRRQFSYQDLHALSDALAATILRSLARLRDASAVIPILLPQSPELYIAMLAILKAGRAFCPLAMDTPDERLNFILRDVSADLIVTASAHQAALPSAANLTPVFVDRELARGHPQGSGFEPPPIDTSQLAYVLYTSGSTGLPKAVAISHRAVTQSLLAHDRHIPRFARFLQFAAPTFDVSIFEIFFPLFRGCTLVACERTRMLNDLPAVISLLQVDAAELTPTVASNLLRGRASVPGLRLLLTIGEMLTQRLVDEFGGDGSRESILWGMYGPTEAAIHCTLQPSFSTGSPVGNIGLPLDTVSAMVVEPPSKHRSPADITILPLGEVGELVIGGPQLAEGYLNRPEITAQAFVQHPDYGPLYRTGDKARIRPDGSLECLGRI
>CCP-8.4_4-2A
EEWASVAPEKEALVFGSLDEGVMKTKEKLTYHTLNARANQLAHALLAVGMKKDQLVAVLMEKSVSLYLSILAVLKVGCGYVPIVPDTPIERIERILADSGAAICIIDKSTSSVPRGESYTVLNLDQTDLSRHPTDNVIMEYDGSHLAYAVFTSGSTGTPKGVLVTQDNLMSNLQFLSGLYPTFDDSRLLQSCSQAFDVSVFEIFFAWYTGICLCAATKDDLFQDFEAAIDSLDITHLSLTPTVAALVDPVHVPKVKFLVTAGEALTEHVRRQWAGRGLFQGYGPSETTNICTVKANVTLDDLINNIGPPFDNTSALVLDPHSNAILPRGAAGELCFGGTQVFRGYLNLPELNAKKILDHADYGRIYRSGDMGMILPDGSILFTGRSDDQIKIR
>CCP-8.4_4-3A
FEQNAAGFPDTIALDFRHDTGEIASWSFRNLNEKANQIAHALIQHGVQVSDIVPIHMHKSPEFYASILGIMKSGAAFAPIHPELPTARKEFMVSELNPRVVVCTVESPLQTSHSITLLKVDSLEGYPTSNPNIQDLSPTGLAYCLYTSGSTGLPKAVSMEHAAPIQTIESSRLLVPWRPDSRLLQYAAVTFDMCYYDCFMAWTFGFTLCAASQGAMLNDLSGNINALSVDLLDLTPSVAISLSRTDIPSVRWLYCIGEAMSPEIVKKWHGACVNSYGPTEAAFCTTMFPVQEISRISVIGKPFPSTSFAVFSPRGERPLPVLGVGELYIGGTQLARGYHGKPQLSELKFVSKCGQRFYRSGDAVRMLANGDFEFLGRIDDQVKIR
>CCP-8.4_4-4A
SASRFPHRPAFEFCTSIHEGGYDRQVWSYAELDAEGNRIAQLLISYGARPGELIAVCFDKCPEASFTMLGILKAGCAFVALDPNAPIARRVFMIEDSGAKLVLSTKVTSSGLEDKSVAKIINIDQLDLQEYSSKKPHTDRVIEPQDRSYCLYTSGTTGIPKGCELTHENAVQAMLAFRRLFSGYWDHMSRWLQFASFHFDVSVLEQYWSWSVGICVVSAPRDLIFEDLASSIRTLGITHIDLTPSLARILHPDDVPSLCKGVFITGGESLRQDILDVWGSKSVIYNGYGPTEATIGVTMYPRVPTNGKPSNIGAQFDNVGSYVFRPGTEIPVLRGAVGELCVSGKLVGKGYLNRPELTQERFPHLEEFGEKVYRTGDLVRILHDNTFDFLGRVDDQVKLR
>CCP-9.1_1-1A
DRHAAVTPDRLYASIPKDSNMYSGFQDVTCSDMARCVNFMAHWIVEQIGSTQQFETIAYIGIPDLRSAAVFLGALKAGYKVLFPSPRNPQATNLSLMEQTGCRKLLYAVEVSPVTKLLALLNKSLKIAEIPSFDEMVNSQPEAFPYDYEFEKVKDDPVIILHSSGSTGIPKPITMTHASFAVVDHDRNRPTVPGRRNRDYSIFDFKEGGRFYTIFPYFHVSLKTVNPILTDTSSPVLGPPLMPPSGVLLKEIMKHQSLRALYLPPSIAEQLLSEPDGLDFFRGLDFVAYTGGPFSPEAGAKLSAVTELCPFYGSTEAFH
>CCP-10.1_1_1-1A
TRHVREDPNKESVACSNGKSLSYSELDDAANRVAAQLRALGAGPDGLVPVCFEKSVWTVVAIFAVLKAGAAFVLLDPSYPDDRIRTIIQKSKADIAITSPSHYSKLSPFVRSTITLDEESLAAFPLPSVYSTSPENEMVQPSNLAYAVFTSGSTGQPKGVLIEHRSFHHCFSGWAGPARFNREMRCLQFASYSFDASILEILGTLVAGGTVCVVSDSERLDSSALVRAASQLRVNWTILTPSFMKLLPVNGIPTLKTLVSGGEAMQQILLERWADKVELIAMYGPSEATIACTCTEPMTVSSDYRSIGKPFLGRCWVVNPDDDQQLMTDGEVGELVIEGPHVGRGYLDEAQKTAAAFISRPTWHQTLFPQEQGPHAFYKTGDLCHRDQEGSLIFMGRKDFQVKV
>CCP-10.1_2_3-1A
ETCQRQPEAPAICAWDGEMTYRELDDWSDNMASFLVDQGLQVEDNVALCFEKSKWYPVCLLGVLKAGGTFVPLDIKQPRTRLEAIVEEVRPKLLLASPIQAARLQGLVSATTTVTSSSMQDLRALVDDKHRKRLSGIKVQPHNLSFIFFTSGSTGKPKGILLEHGPFCYSSQQFAKWVRMDKTDRVLQFSNHIFDISLTEILSTLLVGGCICIPSEEDRVDNLAGFIRSVRANALYLTPSVASTLDPCSLPSVEKLALGGEHATRKLVEEWAPRVQLTVGYGPAECSVWMAGNVGVSIEASPSNIGRSNSSLVWIVDVSDYNRLAPLGVVGEMLIEGPILARGYTTNALTQNSFVFPAFANRENSALRRMYKTGDLAKYNSDGTIHIVGRKDAQVKIR
>CCP-10.1_2_3-2A
FEERVAKHPERAALRTTSGILTFADVERFANRVAHTVRRQLQGGGQTFIPMCSEKSVWAVIGMLGILKAGYAFTLMDPSQPDDRLRSVLETIGAKVALVSSSVALKFSTLVNSAITIDASTVEAMEDLGEQSSTDPHAPAYALFTSGSTGEPKGCVIEHCSFASSAHGHTAAFQINADTCALQFASYTYGAALIETLTVLLAGGCVCIISEEERATKLIECINRLEINWAVLTRSSLELLGGPESVPKLKTLVTAGEPLSADAVAKWASRLSLLQGYGQAETSVVSTLTTPMTPSSSPRNVGSCVSGHAWVVEPDNHEKLSPVGAVGELLIEGPHVGSGYINKPETTAAVFVAKPSWLDSMEPVEVQPRAQRLYKTGDMVRWCSDGTLEYVGRRDTQVKIN
>CCP-10.1_2_3-3A
ERHAALRPDAPAICSWDGELSYGELDTMACSLAAYLRQKIGSGSHTVIPLYFEKSMWTQVAILGVLKAGYTFVMLDPAHPMNRIRLICAKVDAQVAIVSKGFSQRLLNVVDDLIVLDHGLANGLSTGTASNIRTNPRDAAYVIFTSGSSGEPKGVIVEHRSFAAAARGMAARVPIDGETRTLQFASYSFGAALMEIMVTLIVGGCVCVLSDEERMDAVSQAMNERRVNWAFLTPSFSGILNPDIVPLLKTLTLGGEAVNPEQLRVWADRVNLFTLYGSAEQSVISHGSQRLSLHSNSNEIGLPFSGNRAWIVDAKNGSRLLPIGAVGELVIEGPVVAREYMHDPDKTRAAFPASFPWRSAYPGMAERFYKTGDLVKYGSKGEILYVGRRDGQIKLR
>CCP-16.1_1-1A
PALLDPLKPERSVSHQEVYRFVKSFDLKLRPGKQRVAVALPCGTTMGLACLAVATYYTMAPMTPKCGPEQFRADVERMGATAVLVTEVDAEKLQLRDAAWILKARIKVFIVEYWNNTFTVSLMEHHSCQENLPEQAYAPPRPNKADDIAIVLFTSGTSGTKKLVPITTHSVVAGVAFVVQSWGLAREERCLNMMPLHHIGGIIRNLFAPIMAGGSTICCSSFDPNLFWDIVEGDQRPTWYYASPSMHASILAEVDHRQDAVNKSNMRLVCNAAGGLLPTLAAQLRDTFRGCTVLPSYGMTECMPIASPPLTYSLDRPGTSGISVGPEISIQEENDTVLAPGIQGNICVRGLPVFPGYLKDNEIDHGALTKDGWFNTGDMGYLDDDGYLYITGRSKEVINR
>CCP-16.2_1-1A
VPLSTNIGDGFKNITFSDIASATNHVAAWIEKTMGRSSEFETIAYMGLGDLRYVVVFLAAVKCGYKVLLPSLRNSTWMNTSLLEQTKCTRLLFAPEVESFVKPLLGETPHLSIHPIEPLETLIRPDTPHYVYDKQYDLARWDPILVLHSSGSTGPPRPIVMNHNTFAVGDNDRNLPTVPGRVNQNWSLWDFPEKESFFSPFPAFHLAGFSSMVTLPIYYSNATLILPPSTRPPSGHLVSEIMDHFKLKSIFCPPIIAEQLVQEPSGLEKCKSLKFLLYAGGPLSQAAGEALSKVTDVCQFYGSTETGPVQALVPRRED
>CCP-21.1_1_2-1A
FQVRKRPEATAICAWDGSLTYRQLDKYSTWLAFHLLDQNIQPGSILVLCFEKSLLMPISMLAVAKAGITGLSVDPNQPESRLANVVSESKAAAILCSGAHRDLSGRLGTGKVLFVGLDTVSGAQQDGPRSLPTVPSSAILYAVFTSGSTGRPKGILVSHRSYSAAAVCQHEPFGFNQETRVLDFSSYAFDAAWFNLMHTVTSGGCLCVPSTVDLRNDLEGCISRFGVSLAFLTPTVCRGIDRRAFFSLKRLLLGGEMIVPSDIALIGGDCIITLVYGPSECTPMTMFHNPENPADIALGHGIGVKTWIVSPDNVQQLCPIGVIGELCLEGSLLGDGYLGDKTKTEQAFIKGLSWHPDSQAQVYRTGDLVKYIGDELGTIVCIGRKDTQVKLR
>CCP-21.1_1_2-2A
RNWNQPAVCAWDGDLSYGQLEEMSIRVANDLRAQGIGCGNIVPVCFEKSMWMPIAALGVMKAGAAVVALDVTLPEKRLQDIIKQIQSDIILSSVAQRHLAGRLGATKVHVLPNNDQQSGDSAKMDCTVKSSPEDLLYIVFTSGSTGTPKGTMLTHAHVCSMLHYQSEVLGLTSASRVYNFASYAFDVAWDDFFFALTSGGCLCIPSEEDRKNDIEASMAVLRANYAHITPTILRHINWTKAASICVVNLSGEPVSPTDRSILSHQTKVVNVYGPAETNIVTVQDLDKLTTQEVSIGKGFGACTWIVDLQNTDVLVPIGEIGELWVEGPLSGLEYLVETTDSRKAWVDDPIWLAQGTKGFPGRSGRLYRTGDLVRYTEDGSIIYCGRADRQIKIN
>CCP-21.1_2_1-1A
DRWAREKPNYPAIIYEPDEPNSPLKRTISFIELRQEVSRAAWVLKDLGVRKGDTVAIYMPMIPEAFVALLACSRIGAIHSVVFAGFSATALRDRIRDAKAEVVVTADKGFRGGKCIDLKKITDEAIEGCPQVRHCLFVRRSEDSGHLVSRDRVWQEECAKWSPYFPPESMNSEDPLFMLYTSGSTGKPKGLLHSTAGYLLGAALTTKHIFDIQDGDVFFCGGDIGWITGHTYGIYGPLSLGCTTVIYEGTPVYPNPSRYWDIITKHRVTQFYSAPTALRLLKRAGDEFVNRDMTAHLRVLGSVGEPLAANIWKWLHDVVGGGKAQVVDTFFQTETGSHVLSALAGVVPSKPGCCCLPFLGVEAAILDPITGKELPDGAEGVLVIRKPTPSMCRTIWGDHARLAPVYYKPYPGYYFTGDKAIRDHDGYYWIRGRTDDVINVS
>CCP-21.2_1-1A
WSHRVLRFGDVDKGTNSFADRLSKSYESLNDGPQTVALLCHSSPEFLFTWLSLIKMGHSVLLIAPQCQAVAVAHLCQSCNARLLLHDSAHLDRAQEAVRSTKSNSSMNFACEIIPLKEEEDIFDFIDCPSGFCGDYSNIDPSSVAYLHHTSGTSSGLPKPIPQSHRAAIGVLPHLPESPSKATFTTTPLYHGGIADLFRSWTSDSMIWLFPGNDAPITARNIRLCLEEAEAALFPNVRFFSSVPYVLQMMASDETGLGFLKRMEITGVGGAALPTGVGNILVDAGVNLISRFGSAECGFILSSF
>CCP-23.1_1-1A
QVCNSFPDAVAIKDRAESITYSELSRRVNILAAAISKTGVTSGDHVAVLCQPSLNTFASMLGILHVGAIYVPLDITTPSSRNIAMISVCLPKLAICDATTVKDAEKLGHAMNRMLKLNISNMLPFADVYPPKAFRDYGFLLFTSGSTGTPKGVQLTQSGIMNYAAAKTAALDLRQIKVLQQSSTSFDMSLAQVFNSIVNAGTLIVACSDSRGDPVAIAELMLRESIQLTICTPSEYSTLTTYAFDILRQCESWQYACSGGESLTDRLLWDFQRLELSSLTLVNCYGPTELSCATTLNIIPLGTKMSITDAIHTVGKPIPNTSVYVDGPNGDPQPIGFPGEICVGGRGVAIGYIGTDTKSHNFLVDALKQYPKASSDFKTVYKTGDRGYLCEDGSLVLMGRMQ
